# Supplementary material for: Methodology: ssb-MASS: a single seed-based sampling strategy for marker-assisted selection in rice
Source: Plant Methods. 2019 Jul 24;15:78. doi: 10.1186/s13007-019-0464-2 (PMC6652012; doi:10.1186/s13007-019-0464-2)
Supplement: Supplementary file 1 — Additional file 1: Table S1. List of accessions used in this study. Table S2. Information on the SNPs used in this study. Table S3. DNA CT values for single seeds and leaf comparison. Table S4. Accessions, DNA CT values and genotypic data generated in the physical-chemical analysis used in this study. Table S5. Accessions, and genotypic data generated in the seed developmental analysis used in this study. Table S6. Accessions, and genotypic data generated on 1466 rice lines for during a large-scale validation study. [file 13007_2019_464_MOESM1_ESM.xlsx]

## Sheet: Table1_Rice-lines
Number	Line	GID	Experiment	Remarks	Pericarp color	Grain type_GS3	Grain type_GS5	Grain type_GW2	Grain type_GW8	alk-3/ alk4-5	Grain AAC_wx	Reference
1	Fujisaka 5	4525263	Physical-chemical properties	Glutinous rice ACC of 19% (Kurasawa et al. 1972)	White	Short grain	Broad grain	Wide grain	Narrow grain	Low GT -3B	Wxt / wx	Kurasawa H, Kanauti Y, Takei K, Ogawa S, Okabe T, Hayakawa T, Igaue I (1972) Correlation Analysis between Eating Quality, Rheological Property and Amylose Content of Starch. Agricultural and Biological Chemistry 36:1809–1813 . doi: 10.1080/00021369.1972.10860478
2	IR24	4524133	Physical-chemical properties	Glutinous rice ACC of 18% (Kumar et al. 1988), BLB susceptible check (Dilla-Ermita et al. 2017)	White	Long grain	Intermediate grain	Narrow grain	Intermediate grain	Low GT -3B	Wxt / wx	Kumar I, Khush GS (1988) Inheritance of amylose content in rice (Oryza sativa L.). Euphytica 38:261–269 . doi: 10.1007/BF00023529
3	IR05F102	1847271	Physical-chemical properties	High amylose content ACC of 28% (Buu 2009)	White	Short grain	Intermediate grain	Narrow grain	Intermediate grain	High GT -1,2,3A	Wxa (Wxg3)	Buu B (2009) Rice breeding for acid-sulfate soils in Vietnam. agrisfaoorg
4	IR06N209	1845120	Physical-chemical properties	High amylose content ACC of 25%	White	Long grain	Narrow grain	Narrow grain	Intermediate grain	High GT -1,2,3A	Wxin (Wxg1)
5	IR10F365	4702100	Physical-chemical properties	Intermediate amylose content ACC of 20%	White	Long grain	Intermediate grain	Narrow grain	Intermediate grain	High GT -1,2,3A	Wxin (Wxg1)
6	IRBLta2-PI	4525128	Physical-chemical properties	Blast check Pita2 (Koide et al. 2011)	White	Short grain	Broad grain	Wide grain	Heterozygote	High GT -1,2,3A	Wxin (Wxg1)	Koide Y, Fukuta Y, Imbe T, Kobayashi N, Kato H, Telebanco-Yanoria MJ, Tsunematsu H (2011) Development of near-isogenic lines of Japonica-type rice variety Lijiangxintuanheigu as differentials for blast resistance. Breeding Science 60:629–638 . doi: 10.1270/jsbbs.60.629
7	Birain 360	4062991	Physical-chemical properties	Glutinous rice (Shaptadvipa et al. 2009)	White	Short grain	Intermediate grain	Wide grain	Intermediate grain	High GT -1,2,3A	Wxt / wx	Shaptadvipa B, Sarma RN (2009) Study on apparent amylose content in context of polymorphism information content along with indices of genetic relationship derived through SSR markers in Birain, Bora and Chokuwa groups of traditional glutinous rice (Oryza sativa L.) of Assam. Asian Journal of Biochemistry 4:45–54 . doi: 10.3923/ajb.2009.45.54
8	Malagkit Pirurutong	4062999	Physical-chemical properties	n.a.	White	Short grain	Broad grain	Wide grain	Intermediate grain	High GT -1,2,3A	Wxin (Wxg1)
9	IRRI 119	4050039	Physical-chemical properties	High amylose content ACC of 26%	White	Long grain	Intermediate grain	Narrow grain	Intermediate grain	High GT -1,2,3A	Wxin (Wxg1)
10	Rayada	4526492	Physical-chemical properties	n.a.	White	Short grain	Broad grain	Narrow grain	Heterozygote	High GT -1,2,3A	Wxa (Wxg3)
11	Adong	3138150	Physical-chemical properties	Pericarp colored rice	Colored rice	n.a.	n.a.	n.a.	n.a.	n.a.	n.a.
12	Adong Pulut	1727827	Physical-chemical properties	Pericarp colored rice	Colored rice	n.a.	n.a.	n.a.	n.a.	n.a.	n.a.
13	IRBLTA YA[CO]	4103604	Physical-chemical properties	Blast check Pita (Koide et al. 2011)	n.a.	n.a.	n.a.	n.a.	n.a.	n.a.	n.a.	Koide Y, Fukuta Y, Imbe T, Kobayashi N, Kato H, Telebanco-Yanoria MJ, Tsunematsu H (2011) Development of near-isogenic lines of Japonica-type rice variety Lijiangxintuanheigu as differentials for blast resistance. Breeding Science 60:629–638 . doi: 10.1270/jsbbs.60.629
14	IRBL9-W	4525030	Physical-chemical properties	Blast check Pi9 (Koide et al. 2011)	n.a.	n.a.	n.a.	n.a.	n.a.	n.a.	n.a.	Koide Y, Fukuta Y, Imbe T, Kobayashi N, Kato H, Telebanco-Yanoria MJ, Tsunematsu H (2011) Development of near-isogenic lines of Japonica-type rice variety Lijiangxintuanheigu as differentials for blast resistance. Breeding Science 60:629–638 . doi: 10.1270/jsbbs.60.629
15	IRBB5	4524145	Physical-chemical properties	BLB check xa5 (Dilla-Ermita et al. 2017)	White	Long grain	Intermediate grain	Narrow grain	Intermediate grain	Low GT -3B	Wxt / wx	Dilla-Ermita CJ, Tandayu E, Juanillas VM, Detras J, Lozada DN, Dwiyanti MS, Vera Cruz C, Mbanjo EGN, Ardales E, Diaz MG, Mendioro M, Thomson MJ, Kretzschmar T (2017) Genome-wide Association Analysis Tracks Bacterial Leaf Blight Resistance Loci In Rice Diverse Germplasm. Rice 10:8 . doi: 10.1186/s12284-017-0147-4
16	IRBB13	4524160	Physical-chemical properties	BLB check xa13 (Dilla-Ermita et al. 2017)	White	Long grain	Intermediate grain	Narrow grain	Intermediate grain	Low GT -3B	Wxt / wx	Dilla-Ermita CJ, Tandayu E, Juanillas VM, Detras J, Lozada DN, Dwiyanti MS, Vera Cruz C, Mbanjo EGN, Ardales E, Diaz MG, Mendioro M, Thomson MJ, Kretzschmar T (2017) Genome-wide Association Analysis Tracks Bacterial Leaf Blight Resistance Loci In Rice Diverse Germplasm. Rice 10:8 . doi: 10.1186/s12284-017-0147-4
17	Tete::IRGC 32576-C1	4525416	Physical-chemical properties	Blast check Pi54 (Koide et al. 2011)	n.a.	n.a.	n.a.	n.a.	n.a.	n.a.	n.a.	Koide Y, Fukuta Y, Imbe T, Kobayashi N, Kato H, Telebanco-Yanoria MJ, Tsunematsu H (2011) Development of near-isogenic lines of Japonica-type rice variety Lijiangxintuanheigu as differentials for blast resistance. Breeding Science 60:629–638 . doi: 10.1270/jsbbs.60.629
18	IRBB 66	4524220	Physical-chemical properties	BLB check Xa4, xa5, Xa7, xa13 and Xa21 (Dilla-Ermita et al. 2017)	White	Long grain	Intermediate grain	Narrow grain	Intermediate grain	Low GT -3B	Wxt / wx	Dilla-Ermita CJ, Tandayu E, Juanillas VM, Detras J, Lozada DN, Dwiyanti MS, Vera Cruz C, Mbanjo EGN, Ardales E, Diaz MG, Mendioro M, Thomson MJ, Kretzschmar T (2017) Genome-wide Association Analysis Tracks Bacterial Leaf Blight Resistance Loci In Rice Diverse Germplasm. Rice 10:8 . doi: 10.1186/s12284-017-0147-4
19	IR09F437 (PSB-Rc18-SUB1)	2853229	Physical-chemical properties	Submergence check SUB1 (Septiningsih et al. 2015)	n.a.	n.a.	n.a.	n.a.	n.a.	n.a.	n.a.	Septiningsih EM, Hidayatun N, Sanchez DL, Nugraha Y, Carandang J, Pamplona AM, Collard BCY, Ismail AM, Mackill DJ (2014) Accelerating the development of new submergence tolerant rice varieties: the case of Ciherang-Sub1 and PSB Rc18-Sub1. Euphytica 202:259–268 . doi: 10.1007/s10681-014-1287-x
20	Minghui 63	4526480	Physical-chemical properties	Low grain chalkiness check (Zhou et al. 2003)	n.a.	n.a.	n.a.	n.a.	n.a.	n.a.	n.a.	Zhou PH, Tan YF, He YQ, Xu CG, Zhang Q (2003) Simultaneous improvement for four quality traits of Zhenshan 97, an elite parent of hybrid rice, by molecular marker-assisted selection. Theoretical and Applied Genetics 106:326–331 . doi: 10.1007/s00122-002-1023-0
21	IRRI 156 (NSIC Rc 238)	4042582	Physical-chemical properties	RTV tolerant check	n.a.	n.a.	n.a.	n.a.	n.a.	n.a.	n.a.
22	IRRI147 (NSIC Rc 182)	4042567	Physical-chemical properties	n.a.	n.a.	n.a.	n.a.	n.a.	n.a.	n.a.	n.a.
23	MTU 1010	4272492	Physical-chemical properties	n.a.	n.a.	n.a.	n.a.	n.a.	n.a.	n.a.	n.a.
24	DOM SUFID	4526475	Physical-chemical properties	Grain fragrance BADH2 check (McNally et al. 2006)	n.a.	n.a.	n.a.	n.a.	n.a.	n.a.	n.a.	McNally KL (2006) Sequencing Multiple and Diverse Rice Varieties. Connecting Whole-Genome Variation with Phenotypes. PLANT PHYSIOLOGY 141:26–31 . doi: 10.1104/pp.106.077313
1	TKM6	4526463	Seed developmental stages	n.a.	n.a.	n.a.	n.a.	n.a.	n.a.	n.a.	n.a.
2	TOYONISHIKI	4526465	Seed developmental stages	n.a.	n.a.	n.a.	n.a.	n.a.	n.a.	n.a.	n.a.
3	DZ 192	4526456	Seed developmental stages	n.a.	n.a.	n.a.	n.a.	n.a.	n.a.	n.a.	n.a.
4	DV 86	4526458	Seed developmental stages	n.a.	n.a.	n.a.	n.a.	n.a.	n.a.	n.a.	n.a.
5	Apo	4062757	Seed developmental stages	n.a.	n.a.	n.a.	n.a.	n.a.	n.a.	n.a.	n.a.
6	AUS 257	4062758	Seed developmental stages	n.a.	n.a.	n.a.	n.a.	n.a.	n.a.	n.a.	n.a.
7	IRBB2	4062865	Seed developmental stages	BLB check Xa2 (Dilla-Ermita et al. 2017)	n.a.	n.a.	n.a.	n.a.	n.a.	n.a.	n.a.
8	AUSBORO	4062656	Seed developmental stages	n.a.	n.a.	n.a.	n.a.	n.a.	n.a.	n.a.	n.a.
9	IRRI 123	4062683	Seed developmental stages	n.a.	n.a.	n.a.	n.a.	n.a.	n.a.	n.a.	n.a.
10	IR 72875-94-3-3-2	4062697	Seed developmental stages	n.a.	n.a.	n.a.	n.a.	n.a.	n.a.	n.a.	n.a.
11	182::IRGC 28425-1	4525905	Seed developmental stages	n.a.	n.a.	n.a.	n.a.	n.a.	n.a.	n.a.	n.a.
12	CHUNGUR BALI::IRGC 25855-1	4525992	Seed developmental stages	n.a.	n.a.	n.a.	n.a.	n.a.	n.a.	n.a.	n.a.
13	IR71033-121-15	4526452	Seed developmental stages	n.a.	n.a.	n.a.	n.a.	n.a.	n.a.	n.a.	n.a.
14	IR09N534	4062745	Seed developmental stages	n.a.	n.a.	n.a.	n.a.	n.a.	n.a.	n.a.	n.a.
1	182L20	n.a.	Large-scale experiment	n.a.	n.a.	n.a.	n.a.	n.a.	n.a.	n.a.	n.a.
2	182L21	n.a.	Large-scale experiment	n.a.	n.a.	n.a.	n.a.	n.a.	n.a.	n.a.	n.a.
3	182L22	n.a.	Large-scale experiment	n.a.	n.a.	n.a.	n.a.	n.a.	n.a.	n.a.	n.a.
4	182L23	n.a.	Large-scale experiment	n.a.	n.a.	n.a.	n.a.	n.a.	n.a.	n.a.	n.a.
5	182L29	n.a.	Large-scale experiment	n.a.	n.a.	n.a.	n.a.	n.a.	n.a.	n.a.	n.a.
6	182L31	n.a.	Large-scale experiment	n.a.	n.a.	n.a.	n.a.	n.a.	n.a.	n.a.	n.a.
7	182L34	n.a.	Large-scale experiment	n.a.	n.a.	n.a.	n.a.	n.a.	n.a.	n.a.	n.a.
8	182L36	n.a.	Large-scale experiment	n.a.	n.a.	n.a.	n.a.	n.a.	n.a.	n.a.	n.a.
9	182L41	n.a.	Large-scale experiment	n.a.	n.a.	n.a.	n.a.	n.a.	n.a.	n.a.	n.a.
10	182L47	n.a.	Large-scale experiment	n.a.	n.a.	n.a.	n.a.	n.a.	n.a.	n.a.	n.a.
11	182L50	n.a.	Large-scale experiment	n.a.	n.a.	n.a.	n.a.	n.a.	n.a.	n.a.	n.a.
12	182L60	n.a.	Large-scale experiment	n.a.	n.a.	n.a.	n.a.	n.a.	n.a.	n.a.	n.a.
13	182L67	n.a.	Large-scale experiment	n.a.	n.a.	n.a.	n.a.	n.a.	n.a.	n.a.	n.a.
14	182L70	n.a.	Large-scale experiment	n.a.	n.a.	n.a.	n.a.	n.a.	n.a.	n.a.	n.a.
15	182L80	n.a.	Large-scale experiment	n.a.	n.a.	n.a.	n.a.	n.a.	n.a.	n.a.	n.a.
16	182L96	n.a.	Large-scale experiment	n.a.	n.a.	n.a.	n.a.	n.a.	n.a.	n.a.	n.a.
17	182L98	n.a.	Large-scale experiment	n.a.	n.a.	n.a.	n.a.	n.a.	n.a.	n.a.	n.a.
18	182L107	n.a.	Large-scale experiment	n.a.	n.a.	n.a.	n.a.	n.a.	n.a.	n.a.	n.a.
19	182L113	n.a.	Large-scale experiment	n.a.	n.a.	n.a.	n.a.	n.a.	n.a.	n.a.	n.a.
20	182L118	n.a.	Large-scale experiment	n.a.	n.a.	n.a.	n.a.	n.a.	n.a.	n.a.	n.a.
21	182L123	n.a.	Large-scale experiment	n.a.	n.a.	n.a.	n.a.	n.a.	n.a.	n.a.	n.a.
22	182L129	n.a.	Large-scale experiment	n.a.	n.a.	n.a.	n.a.	n.a.	n.a.	n.a.	n.a.
23	182L133	n.a.	Large-scale experiment	n.a.	n.a.	n.a.	n.a.	n.a.	n.a.	n.a.	n.a.
24	182L141	n.a.	Large-scale experiment	n.a.	n.a.	n.a.	n.a.	n.a.	n.a.	n.a.	n.a.
25	182L146	n.a.	Large-scale experiment	n.a.	n.a.	n.a.	n.a.	n.a.	n.a.	n.a.	n.a.
26	182L151	n.a.	Large-scale experiment	n.a.	n.a.	n.a.	n.a.	n.a.	n.a.	n.a.	n.a.
27	182L155	n.a.	Large-scale experiment	n.a.	n.a.	n.a.	n.a.	n.a.	n.a.	n.a.	n.a.
28	182L157	n.a.	Large-scale experiment	n.a.	n.a.	n.a.	n.a.	n.a.	n.a.	n.a.	n.a.
29	182L160	n.a.	Large-scale experiment	n.a.	n.a.	n.a.	n.a.	n.a.	n.a.	n.a.	n.a.
30	182L162	n.a.	Large-scale experiment	n.a.	n.a.	n.a.	n.a.	n.a.	n.a.	n.a.	n.a.
31	182L174	n.a.	Large-scale experiment	n.a.	n.a.	n.a.	n.a.	n.a.	n.a.	n.a.	n.a.
32	182L178	n.a.	Large-scale experiment	n.a.	n.a.	n.a.	n.a.	n.a.	n.a.	n.a.	n.a.
33	182L180	n.a.	Large-scale experiment	n.a.	n.a.	n.a.	n.a.	n.a.	n.a.	n.a.	n.a.
34	182L182	n.a.	Large-scale experiment	n.a.	n.a.	n.a.	n.a.	n.a.	n.a.	n.a.	n.a.
35	182L184	n.a.	Large-scale experiment	n.a.	n.a.	n.a.	n.a.	n.a.	n.a.	n.a.	n.a.
36	182L186	n.a.	Large-scale experiment	n.a.	n.a.	n.a.	n.a.	n.a.	n.a.	n.a.	n.a.
37	182L189	n.a.	Large-scale experiment	n.a.	n.a.	n.a.	n.a.	n.a.	n.a.	n.a.	n.a.
38	182L190	n.a.	Large-scale experiment	n.a.	n.a.	n.a.	n.a.	n.a.	n.a.	n.a.	n.a.
39	182L193	n.a.	Large-scale experiment	n.a.	n.a.	n.a.	n.a.	n.a.	n.a.	n.a.	n.a.
40	182L195	n.a.	Large-scale experiment	n.a.	n.a.	n.a.	n.a.	n.a.	n.a.	n.a.	n.a.
41	182L197	n.a.	Large-scale experiment	n.a.	n.a.	n.a.	n.a.	n.a.	n.a.	n.a.	n.a.
42	182L201	n.a.	Large-scale experiment	n.a.	n.a.	n.a.	n.a.	n.a.	n.a.	n.a.	n.a.
43	182L203	n.a.	Large-scale experiment	n.a.	n.a.	n.a.	n.a.	n.a.	n.a.	n.a.	n.a.
44	182L210	n.a.	Large-scale experiment	n.a.	n.a.	n.a.	n.a.	n.a.	n.a.	n.a.	n.a.
45	182L216	n.a.	Large-scale experiment	n.a.	n.a.	n.a.	n.a.	n.a.	n.a.	n.a.	n.a.
46	182L217	n.a.	Large-scale experiment	n.a.	n.a.	n.a.	n.a.	n.a.	n.a.	n.a.	n.a.
47	182L218	n.a.	Large-scale experiment	n.a.	n.a.	n.a.	n.a.	n.a.	n.a.	n.a.	n.a.
48	182L224	n.a.	Large-scale experiment	n.a.	n.a.	n.a.	n.a.	n.a.	n.a.	n.a.	n.a.
49	182L229	n.a.	Large-scale experiment	n.a.	n.a.	n.a.	n.a.	n.a.	n.a.	n.a.	n.a.
50	182L233	n.a.	Large-scale experiment	n.a.	n.a.	n.a.	n.a.	n.a.	n.a.	n.a.	n.a.
51	182L236	n.a.	Large-scale experiment	n.a.	n.a.	n.a.	n.a.	n.a.	n.a.	n.a.	n.a.
52	182L238	n.a.	Large-scale experiment	n.a.	n.a.	n.a.	n.a.	n.a.	n.a.	n.a.	n.a.
53	182L240	n.a.	Large-scale experiment	n.a.	n.a.	n.a.	n.a.	n.a.	n.a.	n.a.	n.a.
54	182L249	n.a.	Large-scale experiment	n.a.	n.a.	n.a.	n.a.	n.a.	n.a.	n.a.	n.a.
55	182L268	n.a.	Large-scale experiment	n.a.	n.a.	n.a.	n.a.	n.a.	n.a.	n.a.	n.a.
56	182L288	n.a.	Large-scale experiment	n.a.	n.a.	n.a.	n.a.	n.a.	n.a.	n.a.	n.a.
57	182L292	n.a.	Large-scale experiment	n.a.	n.a.	n.a.	n.a.	n.a.	n.a.	n.a.	n.a.
58	182L297	n.a.	Large-scale experiment	n.a.	n.a.	n.a.	n.a.	n.a.	n.a.	n.a.	n.a.
59	182L300	n.a.	Large-scale experiment	n.a.	n.a.	n.a.	n.a.	n.a.	n.a.	n.a.	n.a.
60	182L303	n.a.	Large-scale experiment	n.a.	n.a.	n.a.	n.a.	n.a.	n.a.	n.a.	n.a.
61	182L306	n.a.	Large-scale experiment	n.a.	n.a.	n.a.	n.a.	n.a.	n.a.	n.a.	n.a.
62	182L308	n.a.	Large-scale experiment	n.a.	n.a.	n.a.	n.a.	n.a.	n.a.	n.a.	n.a.
63	182L309	n.a.	Large-scale experiment	n.a.	n.a.	n.a.	n.a.	n.a.	n.a.	n.a.	n.a.
64	182L322	n.a.	Large-scale experiment	n.a.	n.a.	n.a.	n.a.	n.a.	n.a.	n.a.	n.a.
65	182L336	n.a.	Large-scale experiment	n.a.	n.a.	n.a.	n.a.	n.a.	n.a.	n.a.	n.a.
66	182L373	n.a.	Large-scale experiment	n.a.	n.a.	n.a.	n.a.	n.a.	n.a.	n.a.	n.a.
67	182L389	n.a.	Large-scale experiment	n.a.	n.a.	n.a.	n.a.	n.a.	n.a.	n.a.	n.a.
68	182L419	n.a.	Large-scale experiment	n.a.	n.a.	n.a.	n.a.	n.a.	n.a.	n.a.	n.a.
69	182L420	n.a.	Large-scale experiment	n.a.	n.a.	n.a.	n.a.	n.a.	n.a.	n.a.	n.a.
70	182L425	n.a.	Large-scale experiment	n.a.	n.a.	n.a.	n.a.	n.a.	n.a.	n.a.	n.a.
71	182L426	n.a.	Large-scale experiment	n.a.	n.a.	n.a.	n.a.	n.a.	n.a.	n.a.	n.a.
72	182L429	n.a.	Large-scale experiment	n.a.	n.a.	n.a.	n.a.	n.a.	n.a.	n.a.	n.a.
73	182L430	n.a.	Large-scale experiment	n.a.	n.a.	n.a.	n.a.	n.a.	n.a.	n.a.	n.a.
74	182L431	n.a.	Large-scale experiment	n.a.	n.a.	n.a.	n.a.	n.a.	n.a.	n.a.	n.a.
75	182L432	n.a.	Large-scale experiment	n.a.	n.a.	n.a.	n.a.	n.a.	n.a.	n.a.	n.a.
76	182L434	n.a.	Large-scale experiment	n.a.	n.a.	n.a.	n.a.	n.a.	n.a.	n.a.	n.a.
77	182L435	n.a.	Large-scale experiment	n.a.	n.a.	n.a.	n.a.	n.a.	n.a.	n.a.	n.a.
78	182L438	n.a.	Large-scale experiment	n.a.	n.a.	n.a.	n.a.	n.a.	n.a.	n.a.	n.a.
79	182L440	n.a.	Large-scale experiment	n.a.	n.a.	n.a.	n.a.	n.a.	n.a.	n.a.	n.a.
80	182L441	n.a.	Large-scale experiment	n.a.	n.a.	n.a.	n.a.	n.a.	n.a.	n.a.	n.a.
81	182L442	n.a.	Large-scale experiment	n.a.	n.a.	n.a.	n.a.	n.a.	n.a.	n.a.	n.a.
82	182L444	n.a.	Large-scale experiment	n.a.	n.a.	n.a.	n.a.	n.a.	n.a.	n.a.	n.a.
83	182L445	n.a.	Large-scale experiment	n.a.	n.a.	n.a.	n.a.	n.a.	n.a.	n.a.	n.a.
84	182L446	n.a.	Large-scale experiment	n.a.	n.a.	n.a.	n.a.	n.a.	n.a.	n.a.	n.a.
85	182L447	n.a.	Large-scale experiment	n.a.	n.a.	n.a.	n.a.	n.a.	n.a.	n.a.	n.a.
86	182L448	n.a.	Large-scale experiment	n.a.	n.a.	n.a.	n.a.	n.a.	n.a.	n.a.	n.a.
87	182L449	n.a.	Large-scale experiment	n.a.	n.a.	n.a.	n.a.	n.a.	n.a.	n.a.	n.a.
88	182L450	n.a.	Large-scale experiment	n.a.	n.a.	n.a.	n.a.	n.a.	n.a.	n.a.	n.a.
89	182L451	n.a.	Large-scale experiment	n.a.	n.a.	n.a.	n.a.	n.a.	n.a.	n.a.	n.a.
90	182L452	n.a.	Large-scale experiment	n.a.	n.a.	n.a.	n.a.	n.a.	n.a.	n.a.	n.a.
91	182L454	n.a.	Large-scale experiment	n.a.	n.a.	n.a.	n.a.	n.a.	n.a.	n.a.	n.a.
92	182L455	n.a.	Large-scale experiment	n.a.	n.a.	n.a.	n.a.	n.a.	n.a.	n.a.	n.a.
93	182L456	n.a.	Large-scale experiment	n.a.	n.a.	n.a.	n.a.	n.a.	n.a.	n.a.	n.a.
94	182L460	n.a.	Large-scale experiment	n.a.	n.a.	n.a.	n.a.	n.a.	n.a.	n.a.	n.a.
95	182L461	n.a.	Large-scale experiment	n.a.	n.a.	n.a.	n.a.	n.a.	n.a.	n.a.	n.a.
96	182L462	n.a.	Large-scale experiment	n.a.	n.a.	n.a.	n.a.	n.a.	n.a.	n.a.	n.a.
97	182L463	n.a.	Large-scale experiment	n.a.	n.a.	n.a.	n.a.	n.a.	n.a.	n.a.	n.a.
98	182L464	n.a.	Large-scale experiment	n.a.	n.a.	n.a.	n.a.	n.a.	n.a.	n.a.	n.a.
99	182L465	n.a.	Large-scale experiment	n.a.	n.a.	n.a.	n.a.	n.a.	n.a.	n.a.	n.a.
100	182L466	n.a.	Large-scale experiment	n.a.	n.a.	n.a.	n.a.	n.a.	n.a.	n.a.	n.a.
101	182L468	n.a.	Large-scale experiment	n.a.	n.a.	n.a.	n.a.	n.a.	n.a.	n.a.	n.a.
102	182L469	n.a.	Large-scale experiment	n.a.	n.a.	n.a.	n.a.	n.a.	n.a.	n.a.	n.a.
103	182L471	n.a.	Large-scale experiment	n.a.	n.a.	n.a.	n.a.	n.a.	n.a.	n.a.	n.a.
104	182L473	n.a.	Large-scale experiment	n.a.	n.a.	n.a.	n.a.	n.a.	n.a.	n.a.	n.a.
105	182L478	n.a.	Large-scale experiment	n.a.	n.a.	n.a.	n.a.	n.a.	n.a.	n.a.	n.a.
106	182L485	n.a.	Large-scale experiment	n.a.	n.a.	n.a.	n.a.	n.a.	n.a.	n.a.	n.a.
107	182L487	n.a.	Large-scale experiment	n.a.	n.a.	n.a.	n.a.	n.a.	n.a.	n.a.	n.a.
108	182L490	n.a.	Large-scale experiment	n.a.	n.a.	n.a.	n.a.	n.a.	n.a.	n.a.	n.a.
109	182L491	n.a.	Large-scale experiment	n.a.	n.a.	n.a.	n.a.	n.a.	n.a.	n.a.	n.a.
110	182L493	n.a.	Large-scale experiment	n.a.	n.a.	n.a.	n.a.	n.a.	n.a.	n.a.	n.a.
111	182L496	n.a.	Large-scale experiment	n.a.	n.a.	n.a.	n.a.	n.a.	n.a.	n.a.	n.a.
112	182L498	n.a.	Large-scale experiment	n.a.	n.a.	n.a.	n.a.	n.a.	n.a.	n.a.	n.a.
113	182L500	n.a.	Large-scale experiment	n.a.	n.a.	n.a.	n.a.	n.a.	n.a.	n.a.	n.a.
114	182L501	n.a.	Large-scale experiment	n.a.	n.a.	n.a.	n.a.	n.a.	n.a.	n.a.	n.a.
115	182L502	n.a.	Large-scale experiment	n.a.	n.a.	n.a.	n.a.	n.a.	n.a.	n.a.	n.a.
116	182L504	n.a.	Large-scale experiment	n.a.	n.a.	n.a.	n.a.	n.a.	n.a.	n.a.	n.a.
117	182L505	n.a.	Large-scale experiment	n.a.	n.a.	n.a.	n.a.	n.a.	n.a.	n.a.	n.a.
118	182L506	n.a.	Large-scale experiment	n.a.	n.a.	n.a.	n.a.	n.a.	n.a.	n.a.	n.a.
119	182L507	n.a.	Large-scale experiment	n.a.	n.a.	n.a.	n.a.	n.a.	n.a.	n.a.	n.a.
120	182L508	n.a.	Large-scale experiment	n.a.	n.a.	n.a.	n.a.	n.a.	n.a.	n.a.	n.a.
121	182L509	n.a.	Large-scale experiment	n.a.	n.a.	n.a.	n.a.	n.a.	n.a.	n.a.	n.a.
122	182L510	n.a.	Large-scale experiment	n.a.	n.a.	n.a.	n.a.	n.a.	n.a.	n.a.	n.a.
123	182L511	n.a.	Large-scale experiment	n.a.	n.a.	n.a.	n.a.	n.a.	n.a.	n.a.	n.a.
124	182L515	n.a.	Large-scale experiment	n.a.	n.a.	n.a.	n.a.	n.a.	n.a.	n.a.	n.a.
125	182L516	n.a.	Large-scale experiment	n.a.	n.a.	n.a.	n.a.	n.a.	n.a.	n.a.	n.a.
126	182L519	n.a.	Large-scale experiment	n.a.	n.a.	n.a.	n.a.	n.a.	n.a.	n.a.	n.a.
127	182L521	n.a.	Large-scale experiment	n.a.	n.a.	n.a.	n.a.	n.a.	n.a.	n.a.	n.a.
128	182L522	n.a.	Large-scale experiment	n.a.	n.a.	n.a.	n.a.	n.a.	n.a.	n.a.	n.a.
129	182L527	n.a.	Large-scale experiment	n.a.	n.a.	n.a.	n.a.	n.a.	n.a.	n.a.	n.a.
130	182L528	n.a.	Large-scale experiment	n.a.	n.a.	n.a.	n.a.	n.a.	n.a.	n.a.	n.a.
131	182L530	n.a.	Large-scale experiment	n.a.	n.a.	n.a.	n.a.	n.a.	n.a.	n.a.	n.a.
132	182L531	n.a.	Large-scale experiment	n.a.	n.a.	n.a.	n.a.	n.a.	n.a.	n.a.	n.a.
133	182L532	n.a.	Large-scale experiment	n.a.	n.a.	n.a.	n.a.	n.a.	n.a.	n.a.	n.a.
134	182L533	n.a.	Large-scale experiment	n.a.	n.a.	n.a.	n.a.	n.a.	n.a.	n.a.	n.a.
135	182L535	n.a.	Large-scale experiment	n.a.	n.a.	n.a.	n.a.	n.a.	n.a.	n.a.	n.a.
136	182L536	n.a.	Large-scale experiment	n.a.	n.a.	n.a.	n.a.	n.a.	n.a.	n.a.	n.a.
137	182L537	n.a.	Large-scale experiment	n.a.	n.a.	n.a.	n.a.	n.a.	n.a.	n.a.	n.a.
138	182L539	n.a.	Large-scale experiment	n.a.	n.a.	n.a.	n.a.	n.a.	n.a.	n.a.	n.a.
139	182L540	n.a.	Large-scale experiment	n.a.	n.a.	n.a.	n.a.	n.a.	n.a.	n.a.	n.a.
140	182L541	n.a.	Large-scale experiment	n.a.	n.a.	n.a.	n.a.	n.a.	n.a.	n.a.	n.a.
141	182L543	n.a.	Large-scale experiment	n.a.	n.a.	n.a.	n.a.	n.a.	n.a.	n.a.	n.a.
142	182L544	n.a.	Large-scale experiment	n.a.	n.a.	n.a.	n.a.	n.a.	n.a.	n.a.	n.a.
143	182L545	n.a.	Large-scale experiment	n.a.	n.a.	n.a.	n.a.	n.a.	n.a.	n.a.	n.a.
144	182L550	n.a.	Large-scale experiment	n.a.	n.a.	n.a.	n.a.	n.a.	n.a.	n.a.	n.a.
145	182L553	n.a.	Large-scale experiment	n.a.	n.a.	n.a.	n.a.	n.a.	n.a.	n.a.	n.a.
146	182L554	n.a.	Large-scale experiment	n.a.	n.a.	n.a.	n.a.	n.a.	n.a.	n.a.	n.a.
147	182L556	n.a.	Large-scale experiment	n.a.	n.a.	n.a.	n.a.	n.a.	n.a.	n.a.	n.a.
148	182L557	n.a.	Large-scale experiment	n.a.	n.a.	n.a.	n.a.	n.a.	n.a.	n.a.	n.a.
149	182L558	n.a.	Large-scale experiment	n.a.	n.a.	n.a.	n.a.	n.a.	n.a.	n.a.	n.a.
150	182L559	n.a.	Large-scale experiment	n.a.	n.a.	n.a.	n.a.	n.a.	n.a.	n.a.	n.a.
151	182L561	n.a.	Large-scale experiment	n.a.	n.a.	n.a.	n.a.	n.a.	n.a.	n.a.	n.a.
152	182L562	n.a.	Large-scale experiment	n.a.	n.a.	n.a.	n.a.	n.a.	n.a.	n.a.	n.a.
153	182L565	n.a.	Large-scale experiment	n.a.	n.a.	n.a.	n.a.	n.a.	n.a.	n.a.	n.a.
154	182L566	n.a.	Large-scale experiment	n.a.	n.a.	n.a.	n.a.	n.a.	n.a.	n.a.	n.a.
155	182L567	n.a.	Large-scale experiment	n.a.	n.a.	n.a.	n.a.	n.a.	n.a.	n.a.	n.a.
156	182L570	n.a.	Large-scale experiment	n.a.	n.a.	n.a.	n.a.	n.a.	n.a.	n.a.	n.a.
157	182L574	n.a.	Large-scale experiment	n.a.	n.a.	n.a.	n.a.	n.a.	n.a.	n.a.	n.a.
158	182L581	n.a.	Large-scale experiment	n.a.	n.a.	n.a.	n.a.	n.a.	n.a.	n.a.	n.a.
159	182L582	n.a.	Large-scale experiment	n.a.	n.a.	n.a.	n.a.	n.a.	n.a.	n.a.	n.a.
160	182L583	n.a.	Large-scale experiment	n.a.	n.a.	n.a.	n.a.	n.a.	n.a.	n.a.	n.a.
161	182L584	n.a.	Large-scale experiment	n.a.	n.a.	n.a.	n.a.	n.a.	n.a.	n.a.	n.a.
162	182L588	n.a.	Large-scale experiment	n.a.	n.a.	n.a.	n.a.	n.a.	n.a.	n.a.	n.a.
163	182L591	n.a.	Large-scale experiment	n.a.	n.a.	n.a.	n.a.	n.a.	n.a.	n.a.	n.a.
164	182L596	n.a.	Large-scale experiment	n.a.	n.a.	n.a.	n.a.	n.a.	n.a.	n.a.	n.a.
165	182L597	n.a.	Large-scale experiment	n.a.	n.a.	n.a.	n.a.	n.a.	n.a.	n.a.	n.a.
166	182L599	n.a.	Large-scale experiment	n.a.	n.a.	n.a.	n.a.	n.a.	n.a.	n.a.	n.a.
167	182L600	n.a.	Large-scale experiment	n.a.	n.a.	n.a.	n.a.	n.a.	n.a.	n.a.	n.a.
168	182L602	n.a.	Large-scale experiment	n.a.	n.a.	n.a.	n.a.	n.a.	n.a.	n.a.	n.a.
169	182L604	n.a.	Large-scale experiment	n.a.	n.a.	n.a.	n.a.	n.a.	n.a.	n.a.	n.a.
170	182L606	n.a.	Large-scale experiment	n.a.	n.a.	n.a.	n.a.	n.a.	n.a.	n.a.	n.a.
171	182L607	n.a.	Large-scale experiment	n.a.	n.a.	n.a.	n.a.	n.a.	n.a.	n.a.	n.a.
172	182L610	n.a.	Large-scale experiment	n.a.	n.a.	n.a.	n.a.	n.a.	n.a.	n.a.	n.a.
173	182L621	n.a.	Large-scale experiment	n.a.	n.a.	n.a.	n.a.	n.a.	n.a.	n.a.	n.a.
174	182L622	n.a.	Large-scale experiment	n.a.	n.a.	n.a.	n.a.	n.a.	n.a.	n.a.	n.a.
175	182L624	n.a.	Large-scale experiment	n.a.	n.a.	n.a.	n.a.	n.a.	n.a.	n.a.	n.a.
176	182L625	n.a.	Large-scale experiment	n.a.	n.a.	n.a.	n.a.	n.a.	n.a.	n.a.	n.a.
177	182L626	n.a.	Large-scale experiment	n.a.	n.a.	n.a.	n.a.	n.a.	n.a.	n.a.	n.a.
178	182L628	n.a.	Large-scale experiment	n.a.	n.a.	n.a.	n.a.	n.a.	n.a.	n.a.	n.a.
179	182L629	n.a.	Large-scale experiment	n.a.	n.a.	n.a.	n.a.	n.a.	n.a.	n.a.	n.a.
180	182L630	n.a.	Large-scale experiment	n.a.	n.a.	n.a.	n.a.	n.a.	n.a.	n.a.	n.a.
181	182L631	n.a.	Large-scale experiment	n.a.	n.a.	n.a.	n.a.	n.a.	n.a.	n.a.	n.a.
182	182L632	n.a.	Large-scale experiment	n.a.	n.a.	n.a.	n.a.	n.a.	n.a.	n.a.	n.a.
183	182L635	n.a.	Large-scale experiment	n.a.	n.a.	n.a.	n.a.	n.a.	n.a.	n.a.	n.a.
184	182L638	n.a.	Large-scale experiment	n.a.	n.a.	n.a.	n.a.	n.a.	n.a.	n.a.	n.a.
185	182L643	n.a.	Large-scale experiment	n.a.	n.a.	n.a.	n.a.	n.a.	n.a.	n.a.	n.a.
186	182L646	n.a.	Large-scale experiment	n.a.	n.a.	n.a.	n.a.	n.a.	n.a.	n.a.	n.a.
187	182L649	n.a.	Large-scale experiment	n.a.	n.a.	n.a.	n.a.	n.a.	n.a.	n.a.	n.a.
188	182L650	n.a.	Large-scale experiment	n.a.	n.a.	n.a.	n.a.	n.a.	n.a.	n.a.	n.a.
189	182L651	n.a.	Large-scale experiment	n.a.	n.a.	n.a.	n.a.	n.a.	n.a.	n.a.	n.a.
190	182L652	n.a.	Large-scale experiment	n.a.	n.a.	n.a.	n.a.	n.a.	n.a.	n.a.	n.a.
191	182L653	n.a.	Large-scale experiment	n.a.	n.a.	n.a.	n.a.	n.a.	n.a.	n.a.	n.a.
192	182L654	n.a.	Large-scale experiment	n.a.	n.a.	n.a.	n.a.	n.a.	n.a.	n.a.	n.a.
193	182L655	n.a.	Large-scale experiment	n.a.	n.a.	n.a.	n.a.	n.a.	n.a.	n.a.	n.a.
194	182L656	n.a.	Large-scale experiment	n.a.	n.a.	n.a.	n.a.	n.a.	n.a.	n.a.	n.a.
195	182L657	n.a.	Large-scale experiment	n.a.	n.a.	n.a.	n.a.	n.a.	n.a.	n.a.	n.a.
196	182L660	n.a.	Large-scale experiment	n.a.	n.a.	n.a.	n.a.	n.a.	n.a.	n.a.	n.a.
197	182L667	n.a.	Large-scale experiment	n.a.	n.a.	n.a.	n.a.	n.a.	n.a.	n.a.	n.a.
198	182L670	n.a.	Large-scale experiment	n.a.	n.a.	n.a.	n.a.	n.a.	n.a.	n.a.	n.a.
199	182L672	n.a.	Large-scale experiment	n.a.	n.a.	n.a.	n.a.	n.a.	n.a.	n.a.	n.a.
200	182L675	n.a.	Large-scale experiment	n.a.	n.a.	n.a.	n.a.	n.a.	n.a.	n.a.	n.a.
201	182L679	n.a.	Large-scale experiment	n.a.	n.a.	n.a.	n.a.	n.a.	n.a.	n.a.	n.a.
202	182L682	n.a.	Large-scale experiment	n.a.	n.a.	n.a.	n.a.	n.a.	n.a.	n.a.	n.a.
203	182L688	n.a.	Large-scale experiment	n.a.	n.a.	n.a.	n.a.	n.a.	n.a.	n.a.	n.a.
204	182L689	n.a.	Large-scale experiment	n.a.	n.a.	n.a.	n.a.	n.a.	n.a.	n.a.	n.a.
205	182L690	n.a.	Large-scale experiment	n.a.	n.a.	n.a.	n.a.	n.a.	n.a.	n.a.	n.a.
206	182L691	n.a.	Large-scale experiment	n.a.	n.a.	n.a.	n.a.	n.a.	n.a.	n.a.	n.a.
207	182L699	n.a.	Large-scale experiment	n.a.	n.a.	n.a.	n.a.	n.a.	n.a.	n.a.	n.a.
208	182L700	n.a.	Large-scale experiment	n.a.	n.a.	n.a.	n.a.	n.a.	n.a.	n.a.	n.a.
209	182L701	n.a.	Large-scale experiment	n.a.	n.a.	n.a.	n.a.	n.a.	n.a.	n.a.	n.a.
210	182L702	n.a.	Large-scale experiment	n.a.	n.a.	n.a.	n.a.	n.a.	n.a.	n.a.	n.a.
211	182L703	n.a.	Large-scale experiment	n.a.	n.a.	n.a.	n.a.	n.a.	n.a.	n.a.	n.a.
212	182L704	n.a.	Large-scale experiment	n.a.	n.a.	n.a.	n.a.	n.a.	n.a.	n.a.	n.a.
213	182L705	n.a.	Large-scale experiment	n.a.	n.a.	n.a.	n.a.	n.a.	n.a.	n.a.	n.a.
214	182L706	n.a.	Large-scale experiment	n.a.	n.a.	n.a.	n.a.	n.a.	n.a.	n.a.	n.a.
215	182L707	n.a.	Large-scale experiment	n.a.	n.a.	n.a.	n.a.	n.a.	n.a.	n.a.	n.a.
216	182L708	n.a.	Large-scale experiment	n.a.	n.a.	n.a.	n.a.	n.a.	n.a.	n.a.	n.a.
217	182L709	n.a.	Large-scale experiment	n.a.	n.a.	n.a.	n.a.	n.a.	n.a.	n.a.	n.a.
218	182L710	n.a.	Large-scale experiment	n.a.	n.a.	n.a.	n.a.	n.a.	n.a.	n.a.	n.a.
219	182L711	n.a.	Large-scale experiment	n.a.	n.a.	n.a.	n.a.	n.a.	n.a.	n.a.	n.a.
220	182L712	n.a.	Large-scale experiment	n.a.	n.a.	n.a.	n.a.	n.a.	n.a.	n.a.	n.a.
221	182L713	n.a.	Large-scale experiment	n.a.	n.a.	n.a.	n.a.	n.a.	n.a.	n.a.	n.a.
222	182L714	n.a.	Large-scale experiment	n.a.	n.a.	n.a.	n.a.	n.a.	n.a.	n.a.	n.a.
223	182L716	n.a.	Large-scale experiment	n.a.	n.a.	n.a.	n.a.	n.a.	n.a.	n.a.	n.a.
224	182L717	n.a.	Large-scale experiment	n.a.	n.a.	n.a.	n.a.	n.a.	n.a.	n.a.	n.a.
225	182L718	n.a.	Large-scale experiment	n.a.	n.a.	n.a.	n.a.	n.a.	n.a.	n.a.	n.a.
226	182L719	n.a.	Large-scale experiment	n.a.	n.a.	n.a.	n.a.	n.a.	n.a.	n.a.	n.a.
227	182L720	n.a.	Large-scale experiment	n.a.	n.a.	n.a.	n.a.	n.a.	n.a.	n.a.	n.a.
228	182L721	n.a.	Large-scale experiment	n.a.	n.a.	n.a.	n.a.	n.a.	n.a.	n.a.	n.a.
229	182L723	n.a.	Large-scale experiment	n.a.	n.a.	n.a.	n.a.	n.a.	n.a.	n.a.	n.a.
230	182L724	n.a.	Large-scale experiment	n.a.	n.a.	n.a.	n.a.	n.a.	n.a.	n.a.	n.a.
231	182L725	n.a.	Large-scale experiment	n.a.	n.a.	n.a.	n.a.	n.a.	n.a.	n.a.	n.a.
232	182L726	n.a.	Large-scale experiment	n.a.	n.a.	n.a.	n.a.	n.a.	n.a.	n.a.	n.a.
233	182L727	n.a.	Large-scale experiment	n.a.	n.a.	n.a.	n.a.	n.a.	n.a.	n.a.	n.a.
234	182L730	n.a.	Large-scale experiment	n.a.	n.a.	n.a.	n.a.	n.a.	n.a.	n.a.	n.a.
235	182L731	n.a.	Large-scale experiment	n.a.	n.a.	n.a.	n.a.	n.a.	n.a.	n.a.	n.a.
236	182L732	n.a.	Large-scale experiment	n.a.	n.a.	n.a.	n.a.	n.a.	n.a.	n.a.	n.a.
237	182L734	n.a.	Large-scale experiment	n.a.	n.a.	n.a.	n.a.	n.a.	n.a.	n.a.	n.a.
238	182L735	n.a.	Large-scale experiment	n.a.	n.a.	n.a.	n.a.	n.a.	n.a.	n.a.	n.a.
239	182L736	n.a.	Large-scale experiment	n.a.	n.a.	n.a.	n.a.	n.a.	n.a.	n.a.	n.a.
240	182L737	n.a.	Large-scale experiment	n.a.	n.a.	n.a.	n.a.	n.a.	n.a.	n.a.	n.a.
241	182L738	n.a.	Large-scale experiment	n.a.	n.a.	n.a.	n.a.	n.a.	n.a.	n.a.	n.a.
242	182L739	n.a.	Large-scale experiment	n.a.	n.a.	n.a.	n.a.	n.a.	n.a.	n.a.	n.a.
243	182L741	n.a.	Large-scale experiment	n.a.	n.a.	n.a.	n.a.	n.a.	n.a.	n.a.	n.a.
244	182L743	n.a.	Large-scale experiment	n.a.	n.a.	n.a.	n.a.	n.a.	n.a.	n.a.	n.a.
245	182L744	n.a.	Large-scale experiment	n.a.	n.a.	n.a.	n.a.	n.a.	n.a.	n.a.	n.a.
246	182L745	n.a.	Large-scale experiment	n.a.	n.a.	n.a.	n.a.	n.a.	n.a.	n.a.	n.a.
247	182L747	n.a.	Large-scale experiment	n.a.	n.a.	n.a.	n.a.	n.a.	n.a.	n.a.	n.a.
248	182L748	n.a.	Large-scale experiment	n.a.	n.a.	n.a.	n.a.	n.a.	n.a.	n.a.	n.a.
249	182L749	n.a.	Large-scale experiment	n.a.	n.a.	n.a.	n.a.	n.a.	n.a.	n.a.	n.a.
250	182L750	n.a.	Large-scale experiment	n.a.	n.a.	n.a.	n.a.	n.a.	n.a.	n.a.	n.a.
251	182L751	n.a.	Large-scale experiment	n.a.	n.a.	n.a.	n.a.	n.a.	n.a.	n.a.	n.a.
252	182L752	n.a.	Large-scale experiment	n.a.	n.a.	n.a.	n.a.	n.a.	n.a.	n.a.	n.a.
253	182L753	n.a.	Large-scale experiment	n.a.	n.a.	n.a.	n.a.	n.a.	n.a.	n.a.	n.a.
254	182L754	n.a.	Large-scale experiment	n.a.	n.a.	n.a.	n.a.	n.a.	n.a.	n.a.	n.a.
255	182L755	n.a.	Large-scale experiment	n.a.	n.a.	n.a.	n.a.	n.a.	n.a.	n.a.	n.a.
256	182L756	n.a.	Large-scale experiment	n.a.	n.a.	n.a.	n.a.	n.a.	n.a.	n.a.	n.a.
257	182L757	n.a.	Large-scale experiment	n.a.	n.a.	n.a.	n.a.	n.a.	n.a.	n.a.	n.a.
258	182L758	n.a.	Large-scale experiment	n.a.	n.a.	n.a.	n.a.	n.a.	n.a.	n.a.	n.a.
259	182L759	n.a.	Large-scale experiment	n.a.	n.a.	n.a.	n.a.	n.a.	n.a.	n.a.	n.a.
260	182L760	n.a.	Large-scale experiment	n.a.	n.a.	n.a.	n.a.	n.a.	n.a.	n.a.	n.a.
261	182L761	n.a.	Large-scale experiment	n.a.	n.a.	n.a.	n.a.	n.a.	n.a.	n.a.	n.a.
262	182L762	n.a.	Large-scale experiment	n.a.	n.a.	n.a.	n.a.	n.a.	n.a.	n.a.	n.a.
263	182L763	n.a.	Large-scale experiment	n.a.	n.a.	n.a.	n.a.	n.a.	n.a.	n.a.	n.a.
264	182L764	n.a.	Large-scale experiment	n.a.	n.a.	n.a.	n.a.	n.a.	n.a.	n.a.	n.a.
265	182L766	n.a.	Large-scale experiment	n.a.	n.a.	n.a.	n.a.	n.a.	n.a.	n.a.	n.a.
266	182L767	n.a.	Large-scale experiment	n.a.	n.a.	n.a.	n.a.	n.a.	n.a.	n.a.	n.a.
267	182L768	n.a.	Large-scale experiment	n.a.	n.a.	n.a.	n.a.	n.a.	n.a.	n.a.	n.a.
268	182L769	n.a.	Large-scale experiment	n.a.	n.a.	n.a.	n.a.	n.a.	n.a.	n.a.	n.a.
269	182L770	n.a.	Large-scale experiment	n.a.	n.a.	n.a.	n.a.	n.a.	n.a.	n.a.	n.a.
270	182L771	n.a.	Large-scale experiment	n.a.	n.a.	n.a.	n.a.	n.a.	n.a.	n.a.	n.a.
271	182L772	n.a.	Large-scale experiment	n.a.	n.a.	n.a.	n.a.	n.a.	n.a.	n.a.	n.a.
272	182L774	n.a.	Large-scale experiment	n.a.	n.a.	n.a.	n.a.	n.a.	n.a.	n.a.	n.a.
273	182L775	n.a.	Large-scale experiment	n.a.	n.a.	n.a.	n.a.	n.a.	n.a.	n.a.	n.a.
274	182L776	n.a.	Large-scale experiment	n.a.	n.a.	n.a.	n.a.	n.a.	n.a.	n.a.	n.a.
275	182L777	n.a.	Large-scale experiment	n.a.	n.a.	n.a.	n.a.	n.a.	n.a.	n.a.	n.a.
276	182L778	n.a.	Large-scale experiment	n.a.	n.a.	n.a.	n.a.	n.a.	n.a.	n.a.	n.a.
277	182L779	n.a.	Large-scale experiment	n.a.	n.a.	n.a.	n.a.	n.a.	n.a.	n.a.	n.a.
278	182L780	n.a.	Large-scale experiment	n.a.	n.a.	n.a.	n.a.	n.a.	n.a.	n.a.	n.a.
279	182L781	n.a.	Large-scale experiment	n.a.	n.a.	n.a.	n.a.	n.a.	n.a.	n.a.	n.a.
280	182L782	n.a.	Large-scale experiment	n.a.	n.a.	n.a.	n.a.	n.a.	n.a.	n.a.	n.a.
281	182L783	n.a.	Large-scale experiment	n.a.	n.a.	n.a.	n.a.	n.a.	n.a.	n.a.	n.a.
282	182L784	n.a.	Large-scale experiment	n.a.	n.a.	n.a.	n.a.	n.a.	n.a.	n.a.	n.a.
283	182L785	n.a.	Large-scale experiment	n.a.	n.a.	n.a.	n.a.	n.a.	n.a.	n.a.	n.a.
284	182L786	n.a.	Large-scale experiment	n.a.	n.a.	n.a.	n.a.	n.a.	n.a.	n.a.	n.a.
285	182L787	n.a.	Large-scale experiment	n.a.	n.a.	n.a.	n.a.	n.a.	n.a.	n.a.	n.a.
286	182L788	n.a.	Large-scale experiment	n.a.	n.a.	n.a.	n.a.	n.a.	n.a.	n.a.	n.a.
287	182L789	n.a.	Large-scale experiment	n.a.	n.a.	n.a.	n.a.	n.a.	n.a.	n.a.	n.a.
288	182L790	n.a.	Large-scale experiment	n.a.	n.a.	n.a.	n.a.	n.a.	n.a.	n.a.	n.a.
289	182L791	n.a.	Large-scale experiment	n.a.	n.a.	n.a.	n.a.	n.a.	n.a.	n.a.	n.a.
290	182L792	n.a.	Large-scale experiment	n.a.	n.a.	n.a.	n.a.	n.a.	n.a.	n.a.	n.a.
291	182L793	n.a.	Large-scale experiment	n.a.	n.a.	n.a.	n.a.	n.a.	n.a.	n.a.	n.a.
292	182L794	n.a.	Large-scale experiment	n.a.	n.a.	n.a.	n.a.	n.a.	n.a.	n.a.	n.a.
293	182L795	n.a.	Large-scale experiment	n.a.	n.a.	n.a.	n.a.	n.a.	n.a.	n.a.	n.a.
294	182L796	n.a.	Large-scale experiment	n.a.	n.a.	n.a.	n.a.	n.a.	n.a.	n.a.	n.a.
295	182L798	n.a.	Large-scale experiment	n.a.	n.a.	n.a.	n.a.	n.a.	n.a.	n.a.	n.a.
296	182L799	n.a.	Large-scale experiment	n.a.	n.a.	n.a.	n.a.	n.a.	n.a.	n.a.	n.a.
297	182L800	n.a.	Large-scale experiment	n.a.	n.a.	n.a.	n.a.	n.a.	n.a.	n.a.	n.a.
298	182L801	n.a.	Large-scale experiment	n.a.	n.a.	n.a.	n.a.	n.a.	n.a.	n.a.	n.a.
299	182L802	n.a.	Large-scale experiment	n.a.	n.a.	n.a.	n.a.	n.a.	n.a.	n.a.	n.a.
300	182L804	n.a.	Large-scale experiment	n.a.	n.a.	n.a.	n.a.	n.a.	n.a.	n.a.	n.a.
301	182L805	n.a.	Large-scale experiment	n.a.	n.a.	n.a.	n.a.	n.a.	n.a.	n.a.	n.a.
302	182L807	n.a.	Large-scale experiment	n.a.	n.a.	n.a.	n.a.	n.a.	n.a.	n.a.	n.a.
303	182L808	n.a.	Large-scale experiment	n.a.	n.a.	n.a.	n.a.	n.a.	n.a.	n.a.	n.a.
304	182L809	n.a.	Large-scale experiment	n.a.	n.a.	n.a.	n.a.	n.a.	n.a.	n.a.	n.a.
305	182L810	n.a.	Large-scale experiment	n.a.	n.a.	n.a.	n.a.	n.a.	n.a.	n.a.	n.a.
306	182L811	n.a.	Large-scale experiment	n.a.	n.a.	n.a.	n.a.	n.a.	n.a.	n.a.	n.a.
307	182L812	n.a.	Large-scale experiment	n.a.	n.a.	n.a.	n.a.	n.a.	n.a.	n.a.	n.a.
308	182L813	n.a.	Large-scale experiment	n.a.	n.a.	n.a.	n.a.	n.a.	n.a.	n.a.	n.a.
309	182L814	n.a.	Large-scale experiment	n.a.	n.a.	n.a.	n.a.	n.a.	n.a.	n.a.	n.a.
310	182L815	n.a.	Large-scale experiment	n.a.	n.a.	n.a.	n.a.	n.a.	n.a.	n.a.	n.a.
311	182L816	n.a.	Large-scale experiment	n.a.	n.a.	n.a.	n.a.	n.a.	n.a.	n.a.	n.a.
312	182L817	n.a.	Large-scale experiment	n.a.	n.a.	n.a.	n.a.	n.a.	n.a.	n.a.	n.a.
313	182L818	n.a.	Large-scale experiment	n.a.	n.a.	n.a.	n.a.	n.a.	n.a.	n.a.	n.a.
314	182L821	n.a.	Large-scale experiment	n.a.	n.a.	n.a.	n.a.	n.a.	n.a.	n.a.	n.a.
315	182L822	n.a.	Large-scale experiment	n.a.	n.a.	n.a.	n.a.	n.a.	n.a.	n.a.	n.a.
316	182L823	n.a.	Large-scale experiment	n.a.	n.a.	n.a.	n.a.	n.a.	n.a.	n.a.	n.a.
317	182L824	n.a.	Large-scale experiment	n.a.	n.a.	n.a.	n.a.	n.a.	n.a.	n.a.	n.a.
318	182L825	n.a.	Large-scale experiment	n.a.	n.a.	n.a.	n.a.	n.a.	n.a.	n.a.	n.a.
319	182L826	n.a.	Large-scale experiment	n.a.	n.a.	n.a.	n.a.	n.a.	n.a.	n.a.	n.a.
320	182L827	n.a.	Large-scale experiment	n.a.	n.a.	n.a.	n.a.	n.a.	n.a.	n.a.	n.a.
321	182L828	n.a.	Large-scale experiment	n.a.	n.a.	n.a.	n.a.	n.a.	n.a.	n.a.	n.a.
322	182L830	n.a.	Large-scale experiment	n.a.	n.a.	n.a.	n.a.	n.a.	n.a.	n.a.	n.a.
323	182L831	n.a.	Large-scale experiment	n.a.	n.a.	n.a.	n.a.	n.a.	n.a.	n.a.	n.a.
324	182L832	n.a.	Large-scale experiment	n.a.	n.a.	n.a.	n.a.	n.a.	n.a.	n.a.	n.a.
325	182L833	n.a.	Large-scale experiment	n.a.	n.a.	n.a.	n.a.	n.a.	n.a.	n.a.	n.a.
326	182L834	n.a.	Large-scale experiment	n.a.	n.a.	n.a.	n.a.	n.a.	n.a.	n.a.	n.a.
327	182L835	n.a.	Large-scale experiment	n.a.	n.a.	n.a.	n.a.	n.a.	n.a.	n.a.	n.a.
328	182L836	n.a.	Large-scale experiment	n.a.	n.a.	n.a.	n.a.	n.a.	n.a.	n.a.	n.a.
329	182L837	n.a.	Large-scale experiment	n.a.	n.a.	n.a.	n.a.	n.a.	n.a.	n.a.	n.a.
330	182L838	n.a.	Large-scale experiment	n.a.	n.a.	n.a.	n.a.	n.a.	n.a.	n.a.	n.a.
331	182L839	n.a.	Large-scale experiment	n.a.	n.a.	n.a.	n.a.	n.a.	n.a.	n.a.	n.a.
332	182L840	n.a.	Large-scale experiment	n.a.	n.a.	n.a.	n.a.	n.a.	n.a.	n.a.	n.a.
333	182L841	n.a.	Large-scale experiment	n.a.	n.a.	n.a.	n.a.	n.a.	n.a.	n.a.	n.a.
334	182L842	n.a.	Large-scale experiment	n.a.	n.a.	n.a.	n.a.	n.a.	n.a.	n.a.	n.a.
335	182L843	n.a.	Large-scale experiment	n.a.	n.a.	n.a.	n.a.	n.a.	n.a.	n.a.	n.a.
336	182L844	n.a.	Large-scale experiment	n.a.	n.a.	n.a.	n.a.	n.a.	n.a.	n.a.	n.a.
337	182L845	n.a.	Large-scale experiment	n.a.	n.a.	n.a.	n.a.	n.a.	n.a.	n.a.	n.a.
338	182L846	n.a.	Large-scale experiment	n.a.	n.a.	n.a.	n.a.	n.a.	n.a.	n.a.	n.a.
339	182L847	n.a.	Large-scale experiment	n.a.	n.a.	n.a.	n.a.	n.a.	n.a.	n.a.	n.a.
340	182L848	n.a.	Large-scale experiment	n.a.	n.a.	n.a.	n.a.	n.a.	n.a.	n.a.	n.a.
341	182L849	n.a.	Large-scale experiment	n.a.	n.a.	n.a.	n.a.	n.a.	n.a.	n.a.	n.a.
342	182L850	n.a.	Large-scale experiment	n.a.	n.a.	n.a.	n.a.	n.a.	n.a.	n.a.	n.a.
343	182L851	n.a.	Large-scale experiment	n.a.	n.a.	n.a.	n.a.	n.a.	n.a.	n.a.	n.a.
344	182L852	n.a.	Large-scale experiment	n.a.	n.a.	n.a.	n.a.	n.a.	n.a.	n.a.	n.a.
345	182L853	n.a.	Large-scale experiment	n.a.	n.a.	n.a.	n.a.	n.a.	n.a.	n.a.	n.a.
346	182L854	n.a.	Large-scale experiment	n.a.	n.a.	n.a.	n.a.	n.a.	n.a.	n.a.	n.a.
347	182L855	n.a.	Large-scale experiment	n.a.	n.a.	n.a.	n.a.	n.a.	n.a.	n.a.	n.a.
348	182L856	n.a.	Large-scale experiment	n.a.	n.a.	n.a.	n.a.	n.a.	n.a.	n.a.	n.a.
349	182L857	n.a.	Large-scale experiment	n.a.	n.a.	n.a.	n.a.	n.a.	n.a.	n.a.	n.a.
350	182L858	n.a.	Large-scale experiment	n.a.	n.a.	n.a.	n.a.	n.a.	n.a.	n.a.	n.a.
351	182L859	n.a.	Large-scale experiment	n.a.	n.a.	n.a.	n.a.	n.a.	n.a.	n.a.	n.a.
352	182L860	n.a.	Large-scale experiment	n.a.	n.a.	n.a.	n.a.	n.a.	n.a.	n.a.	n.a.
353	182L861	n.a.	Large-scale experiment	n.a.	n.a.	n.a.	n.a.	n.a.	n.a.	n.a.	n.a.
354	182L862	n.a.	Large-scale experiment	n.a.	n.a.	n.a.	n.a.	n.a.	n.a.	n.a.	n.a.
355	182L863	n.a.	Large-scale experiment	n.a.	n.a.	n.a.	n.a.	n.a.	n.a.	n.a.	n.a.
356	182L864	n.a.	Large-scale experiment	n.a.	n.a.	n.a.	n.a.	n.a.	n.a.	n.a.	n.a.
357	182L865	n.a.	Large-scale experiment	n.a.	n.a.	n.a.	n.a.	n.a.	n.a.	n.a.	n.a.
358	182L866	n.a.	Large-scale experiment	n.a.	n.a.	n.a.	n.a.	n.a.	n.a.	n.a.	n.a.
359	182L867	n.a.	Large-scale experiment	n.a.	n.a.	n.a.	n.a.	n.a.	n.a.	n.a.	n.a.
360	182L868	n.a.	Large-scale experiment	n.a.	n.a.	n.a.	n.a.	n.a.	n.a.	n.a.	n.a.
361	182L869	n.a.	Large-scale experiment	n.a.	n.a.	n.a.	n.a.	n.a.	n.a.	n.a.	n.a.
362	182L870	n.a.	Large-scale experiment	n.a.	n.a.	n.a.	n.a.	n.a.	n.a.	n.a.	n.a.
363	182L871	n.a.	Large-scale experiment	n.a.	n.a.	n.a.	n.a.	n.a.	n.a.	n.a.	n.a.
364	182L872	n.a.	Large-scale experiment	n.a.	n.a.	n.a.	n.a.	n.a.	n.a.	n.a.	n.a.
365	182L873	n.a.	Large-scale experiment	n.a.	n.a.	n.a.	n.a.	n.a.	n.a.	n.a.	n.a.
366	182L874	n.a.	Large-scale experiment	n.a.	n.a.	n.a.	n.a.	n.a.	n.a.	n.a.	n.a.
367	182L875	n.a.	Large-scale experiment	n.a.	n.a.	n.a.	n.a.	n.a.	n.a.	n.a.	n.a.
368	182L876	n.a.	Large-scale experiment	n.a.	n.a.	n.a.	n.a.	n.a.	n.a.	n.a.	n.a.
369	182L877	n.a.	Large-scale experiment	n.a.	n.a.	n.a.	n.a.	n.a.	n.a.	n.a.	n.a.
370	182L878	n.a.	Large-scale experiment	n.a.	n.a.	n.a.	n.a.	n.a.	n.a.	n.a.	n.a.
371	182L879	n.a.	Large-scale experiment	n.a.	n.a.	n.a.	n.a.	n.a.	n.a.	n.a.	n.a.
372	182L880	n.a.	Large-scale experiment	n.a.	n.a.	n.a.	n.a.	n.a.	n.a.	n.a.	n.a.
373	182L881	n.a.	Large-scale experiment	n.a.	n.a.	n.a.	n.a.	n.a.	n.a.	n.a.	n.a.
374	182L882	n.a.	Large-scale experiment	n.a.	n.a.	n.a.	n.a.	n.a.	n.a.	n.a.	n.a.
375	182L883	n.a.	Large-scale experiment	n.a.	n.a.	n.a.	n.a.	n.a.	n.a.	n.a.	n.a.
376	182L884	n.a.	Large-scale experiment	n.a.	n.a.	n.a.	n.a.	n.a.	n.a.	n.a.	n.a.
377	182L885	n.a.	Large-scale experiment	n.a.	n.a.	n.a.	n.a.	n.a.	n.a.	n.a.	n.a.
378	182L886	n.a.	Large-scale experiment	n.a.	n.a.	n.a.	n.a.	n.a.	n.a.	n.a.	n.a.
379	182L887	n.a.	Large-scale experiment	n.a.	n.a.	n.a.	n.a.	n.a.	n.a.	n.a.	n.a.
380	182L888	n.a.	Large-scale experiment	n.a.	n.a.	n.a.	n.a.	n.a.	n.a.	n.a.	n.a.
381	182L889	n.a.	Large-scale experiment	n.a.	n.a.	n.a.	n.a.	n.a.	n.a.	n.a.	n.a.
382	182L890	n.a.	Large-scale experiment	n.a.	n.a.	n.a.	n.a.	n.a.	n.a.	n.a.	n.a.
383	182L891	n.a.	Large-scale experiment	n.a.	n.a.	n.a.	n.a.	n.a.	n.a.	n.a.	n.a.
384	182L892	n.a.	Large-scale experiment	n.a.	n.a.	n.a.	n.a.	n.a.	n.a.	n.a.	n.a.
385	182L893	n.a.	Large-scale experiment	n.a.	n.a.	n.a.	n.a.	n.a.	n.a.	n.a.	n.a.
386	182L894	n.a.	Large-scale experiment	n.a.	n.a.	n.a.	n.a.	n.a.	n.a.	n.a.	n.a.
387	182L895	n.a.	Large-scale experiment	n.a.	n.a.	n.a.	n.a.	n.a.	n.a.	n.a.	n.a.
388	182L896	n.a.	Large-scale experiment	n.a.	n.a.	n.a.	n.a.	n.a.	n.a.	n.a.	n.a.
389	182L897	n.a.	Large-scale experiment	n.a.	n.a.	n.a.	n.a.	n.a.	n.a.	n.a.	n.a.
390	182L898	n.a.	Large-scale experiment	n.a.	n.a.	n.a.	n.a.	n.a.	n.a.	n.a.	n.a.
391	182L899	n.a.	Large-scale experiment	n.a.	n.a.	n.a.	n.a.	n.a.	n.a.	n.a.	n.a.
392	182L900	n.a.	Large-scale experiment	n.a.	n.a.	n.a.	n.a.	n.a.	n.a.	n.a.	n.a.
393	182L901	n.a.	Large-scale experiment	n.a.	n.a.	n.a.	n.a.	n.a.	n.a.	n.a.	n.a.
394	182L902	n.a.	Large-scale experiment	n.a.	n.a.	n.a.	n.a.	n.a.	n.a.	n.a.	n.a.
395	182L903	n.a.	Large-scale experiment	n.a.	n.a.	n.a.	n.a.	n.a.	n.a.	n.a.	n.a.
396	182L904	n.a.	Large-scale experiment	n.a.	n.a.	n.a.	n.a.	n.a.	n.a.	n.a.	n.a.
397	182L905	n.a.	Large-scale experiment	n.a.	n.a.	n.a.	n.a.	n.a.	n.a.	n.a.	n.a.
398	182L906	n.a.	Large-scale experiment	n.a.	n.a.	n.a.	n.a.	n.a.	n.a.	n.a.	n.a.
399	182L907	n.a.	Large-scale experiment	n.a.	n.a.	n.a.	n.a.	n.a.	n.a.	n.a.	n.a.
400	182L908	n.a.	Large-scale experiment	n.a.	n.a.	n.a.	n.a.	n.a.	n.a.	n.a.	n.a.
401	182L909	n.a.	Large-scale experiment	n.a.	n.a.	n.a.	n.a.	n.a.	n.a.	n.a.	n.a.
402	182L910	n.a.	Large-scale experiment	n.a.	n.a.	n.a.	n.a.	n.a.	n.a.	n.a.	n.a.
403	182L911	n.a.	Large-scale experiment	n.a.	n.a.	n.a.	n.a.	n.a.	n.a.	n.a.	n.a.
404	182L912	n.a.	Large-scale experiment	n.a.	n.a.	n.a.	n.a.	n.a.	n.a.	n.a.	n.a.
405	182L913	n.a.	Large-scale experiment	n.a.	n.a.	n.a.	n.a.	n.a.	n.a.	n.a.	n.a.
406	182L914	n.a.	Large-scale experiment	n.a.	n.a.	n.a.	n.a.	n.a.	n.a.	n.a.	n.a.
407	182L915	n.a.	Large-scale experiment	n.a.	n.a.	n.a.	n.a.	n.a.	n.a.	n.a.	n.a.
408	182L916	n.a.	Large-scale experiment	n.a.	n.a.	n.a.	n.a.	n.a.	n.a.	n.a.	n.a.
409	182L917	n.a.	Large-scale experiment	n.a.	n.a.	n.a.	n.a.	n.a.	n.a.	n.a.	n.a.
410	182L918	n.a.	Large-scale experiment	n.a.	n.a.	n.a.	n.a.	n.a.	n.a.	n.a.	n.a.
411	182L919	n.a.	Large-scale experiment	n.a.	n.a.	n.a.	n.a.	n.a.	n.a.	n.a.	n.a.
412	182L920	n.a.	Large-scale experiment	n.a.	n.a.	n.a.	n.a.	n.a.	n.a.	n.a.	n.a.
413	182L921	n.a.	Large-scale experiment	n.a.	n.a.	n.a.	n.a.	n.a.	n.a.	n.a.	n.a.
414	182L922	n.a.	Large-scale experiment	n.a.	n.a.	n.a.	n.a.	n.a.	n.a.	n.a.	n.a.
415	182L923	n.a.	Large-scale experiment	n.a.	n.a.	n.a.	n.a.	n.a.	n.a.	n.a.	n.a.
416	182L924	n.a.	Large-scale experiment	n.a.	n.a.	n.a.	n.a.	n.a.	n.a.	n.a.	n.a.
417	182L925	n.a.	Large-scale experiment	n.a.	n.a.	n.a.	n.a.	n.a.	n.a.	n.a.	n.a.
418	182L926	n.a.	Large-scale experiment	n.a.	n.a.	n.a.	n.a.	n.a.	n.a.	n.a.	n.a.
419	182L927	n.a.	Large-scale experiment	n.a.	n.a.	n.a.	n.a.	n.a.	n.a.	n.a.	n.a.
420	182L928	n.a.	Large-scale experiment	n.a.	n.a.	n.a.	n.a.	n.a.	n.a.	n.a.	n.a.
421	182L929	n.a.	Large-scale experiment	n.a.	n.a.	n.a.	n.a.	n.a.	n.a.	n.a.	n.a.
422	182L930	n.a.	Large-scale experiment	n.a.	n.a.	n.a.	n.a.	n.a.	n.a.	n.a.	n.a.
423	182L931	n.a.	Large-scale experiment	n.a.	n.a.	n.a.	n.a.	n.a.	n.a.	n.a.	n.a.
424	182L932	n.a.	Large-scale experiment	n.a.	n.a.	n.a.	n.a.	n.a.	n.a.	n.a.	n.a.
425	182L933	n.a.	Large-scale experiment	n.a.	n.a.	n.a.	n.a.	n.a.	n.a.	n.a.	n.a.
426	182L934	n.a.	Large-scale experiment	n.a.	n.a.	n.a.	n.a.	n.a.	n.a.	n.a.	n.a.
427	182L935	n.a.	Large-scale experiment	n.a.	n.a.	n.a.	n.a.	n.a.	n.a.	n.a.	n.a.
428	182L936	n.a.	Large-scale experiment	n.a.	n.a.	n.a.	n.a.	n.a.	n.a.	n.a.	n.a.
429	182L937	n.a.	Large-scale experiment	n.a.	n.a.	n.a.	n.a.	n.a.	n.a.	n.a.	n.a.
430	182L938	n.a.	Large-scale experiment	n.a.	n.a.	n.a.	n.a.	n.a.	n.a.	n.a.	n.a.
431	182L939	n.a.	Large-scale experiment	n.a.	n.a.	n.a.	n.a.	n.a.	n.a.	n.a.	n.a.
432	182L940	n.a.	Large-scale experiment	n.a.	n.a.	n.a.	n.a.	n.a.	n.a.	n.a.	n.a.
433	182L941	n.a.	Large-scale experiment	n.a.	n.a.	n.a.	n.a.	n.a.	n.a.	n.a.	n.a.
434	182L942	n.a.	Large-scale experiment	n.a.	n.a.	n.a.	n.a.	n.a.	n.a.	n.a.	n.a.
435	182L943	n.a.	Large-scale experiment	n.a.	n.a.	n.a.	n.a.	n.a.	n.a.	n.a.	n.a.
436	182L944	n.a.	Large-scale experiment	n.a.	n.a.	n.a.	n.a.	n.a.	n.a.	n.a.	n.a.
437	182L945	n.a.	Large-scale experiment	n.a.	n.a.	n.a.	n.a.	n.a.	n.a.	n.a.	n.a.
438	182L946	n.a.	Large-scale experiment	n.a.	n.a.	n.a.	n.a.	n.a.	n.a.	n.a.	n.a.
439	182L947	n.a.	Large-scale experiment	n.a.	n.a.	n.a.	n.a.	n.a.	n.a.	n.a.	n.a.
440	182L948	n.a.	Large-scale experiment	n.a.	n.a.	n.a.	n.a.	n.a.	n.a.	n.a.	n.a.
441	182L949	n.a.	Large-scale experiment	n.a.	n.a.	n.a.	n.a.	n.a.	n.a.	n.a.	n.a.
442	182L950	n.a.	Large-scale experiment	n.a.	n.a.	n.a.	n.a.	n.a.	n.a.	n.a.	n.a.
443	182L952	n.a.	Large-scale experiment	n.a.	n.a.	n.a.	n.a.	n.a.	n.a.	n.a.	n.a.
444	182L953	n.a.	Large-scale experiment	n.a.	n.a.	n.a.	n.a.	n.a.	n.a.	n.a.	n.a.
445	182L954	n.a.	Large-scale experiment	n.a.	n.a.	n.a.	n.a.	n.a.	n.a.	n.a.	n.a.
446	182L955	n.a.	Large-scale experiment	n.a.	n.a.	n.a.	n.a.	n.a.	n.a.	n.a.	n.a.
447	182L956	n.a.	Large-scale experiment	n.a.	n.a.	n.a.	n.a.	n.a.	n.a.	n.a.	n.a.
448	182L957	n.a.	Large-scale experiment	n.a.	n.a.	n.a.	n.a.	n.a.	n.a.	n.a.	n.a.
449	182L958	n.a.	Large-scale experiment	n.a.	n.a.	n.a.	n.a.	n.a.	n.a.	n.a.	n.a.
450	182L960	n.a.	Large-scale experiment	n.a.	n.a.	n.a.	n.a.	n.a.	n.a.	n.a.	n.a.
451	182L961	n.a.	Large-scale experiment	n.a.	n.a.	n.a.	n.a.	n.a.	n.a.	n.a.	n.a.
452	182L962	n.a.	Large-scale experiment	n.a.	n.a.	n.a.	n.a.	n.a.	n.a.	n.a.	n.a.
453	182L963	n.a.	Large-scale experiment	n.a.	n.a.	n.a.	n.a.	n.a.	n.a.	n.a.	n.a.
454	182L964	n.a.	Large-scale experiment	n.a.	n.a.	n.a.	n.a.	n.a.	n.a.	n.a.	n.a.
455	182L965	n.a.	Large-scale experiment	n.a.	n.a.	n.a.	n.a.	n.a.	n.a.	n.a.	n.a.
456	182L966	n.a.	Large-scale experiment	n.a.	n.a.	n.a.	n.a.	n.a.	n.a.	n.a.	n.a.
457	182L967	n.a.	Large-scale experiment	n.a.	n.a.	n.a.	n.a.	n.a.	n.a.	n.a.	n.a.
458	182L968	n.a.	Large-scale experiment	n.a.	n.a.	n.a.	n.a.	n.a.	n.a.	n.a.	n.a.
459	182L969	n.a.	Large-scale experiment	n.a.	n.a.	n.a.	n.a.	n.a.	n.a.	n.a.	n.a.
460	182L970	n.a.	Large-scale experiment	n.a.	n.a.	n.a.	n.a.	n.a.	n.a.	n.a.	n.a.
461	182L971	n.a.	Large-scale experiment	n.a.	n.a.	n.a.	n.a.	n.a.	n.a.	n.a.	n.a.
462	182L972	n.a.	Large-scale experiment	n.a.	n.a.	n.a.	n.a.	n.a.	n.a.	n.a.	n.a.
463	182L973	n.a.	Large-scale experiment	n.a.	n.a.	n.a.	n.a.	n.a.	n.a.	n.a.	n.a.
464	182L974	n.a.	Large-scale experiment	n.a.	n.a.	n.a.	n.a.	n.a.	n.a.	n.a.	n.a.
465	182L975	n.a.	Large-scale experiment	n.a.	n.a.	n.a.	n.a.	n.a.	n.a.	n.a.	n.a.
466	182L976	n.a.	Large-scale experiment	n.a.	n.a.	n.a.	n.a.	n.a.	n.a.	n.a.	n.a.
467	182L977	n.a.	Large-scale experiment	n.a.	n.a.	n.a.	n.a.	n.a.	n.a.	n.a.	n.a.
468	182L978	n.a.	Large-scale experiment	n.a.	n.a.	n.a.	n.a.	n.a.	n.a.	n.a.	n.a.
469	182L979	n.a.	Large-scale experiment	n.a.	n.a.	n.a.	n.a.	n.a.	n.a.	n.a.	n.a.
470	182L980	n.a.	Large-scale experiment	n.a.	n.a.	n.a.	n.a.	n.a.	n.a.	n.a.	n.a.
471	182L981	n.a.	Large-scale experiment	n.a.	n.a.	n.a.	n.a.	n.a.	n.a.	n.a.	n.a.
472	182L982	n.a.	Large-scale experiment	n.a.	n.a.	n.a.	n.a.	n.a.	n.a.	n.a.	n.a.
473	182L983	n.a.	Large-scale experiment	n.a.	n.a.	n.a.	n.a.	n.a.	n.a.	n.a.	n.a.
474	182L984	n.a.	Large-scale experiment	n.a.	n.a.	n.a.	n.a.	n.a.	n.a.	n.a.	n.a.
475	182L985	n.a.	Large-scale experiment	n.a.	n.a.	n.a.	n.a.	n.a.	n.a.	n.a.	n.a.
476	182L988	n.a.	Large-scale experiment	n.a.	n.a.	n.a.	n.a.	n.a.	n.a.	n.a.	n.a.
477	182L989	n.a.	Large-scale experiment	n.a.	n.a.	n.a.	n.a.	n.a.	n.a.	n.a.	n.a.
478	182L990	n.a.	Large-scale experiment	n.a.	n.a.	n.a.	n.a.	n.a.	n.a.	n.a.	n.a.
479	182L992	n.a.	Large-scale experiment	n.a.	n.a.	n.a.	n.a.	n.a.	n.a.	n.a.	n.a.
480	182L993	n.a.	Large-scale experiment	n.a.	n.a.	n.a.	n.a.	n.a.	n.a.	n.a.	n.a.
481	182L994	n.a.	Large-scale experiment	n.a.	n.a.	n.a.	n.a.	n.a.	n.a.	n.a.	n.a.
482	182L996	n.a.	Large-scale experiment	n.a.	n.a.	n.a.	n.a.	n.a.	n.a.	n.a.	n.a.
483	182L997	n.a.	Large-scale experiment	n.a.	n.a.	n.a.	n.a.	n.a.	n.a.	n.a.	n.a.
484	182L998	n.a.	Large-scale experiment	n.a.	n.a.	n.a.	n.a.	n.a.	n.a.	n.a.	n.a.
485	182L999	n.a.	Large-scale experiment	n.a.	n.a.	n.a.	n.a.	n.a.	n.a.	n.a.	n.a.
486	182L1000	n.a.	Large-scale experiment	n.a.	n.a.	n.a.	n.a.	n.a.	n.a.	n.a.	n.a.
487	182L1001	n.a.	Large-scale experiment	n.a.	n.a.	n.a.	n.a.	n.a.	n.a.	n.a.	n.a.
488	182L1002	n.a.	Large-scale experiment	n.a.	n.a.	n.a.	n.a.	n.a.	n.a.	n.a.	n.a.
489	182L1003	n.a.	Large-scale experiment	n.a.	n.a.	n.a.	n.a.	n.a.	n.a.	n.a.	n.a.
490	182L1004	n.a.	Large-scale experiment	n.a.	n.a.	n.a.	n.a.	n.a.	n.a.	n.a.	n.a.
491	182L1005	n.a.	Large-scale experiment	n.a.	n.a.	n.a.	n.a.	n.a.	n.a.	n.a.	n.a.
492	182L1006	n.a.	Large-scale experiment	n.a.	n.a.	n.a.	n.a.	n.a.	n.a.	n.a.	n.a.
493	182L1007	n.a.	Large-scale experiment	n.a.	n.a.	n.a.	n.a.	n.a.	n.a.	n.a.	n.a.
494	182L1008	n.a.	Large-scale experiment	n.a.	n.a.	n.a.	n.a.	n.a.	n.a.	n.a.	n.a.
495	182L1010	n.a.	Large-scale experiment	n.a.	n.a.	n.a.	n.a.	n.a.	n.a.	n.a.	n.a.
496	182L1011	n.a.	Large-scale experiment	n.a.	n.a.	n.a.	n.a.	n.a.	n.a.	n.a.	n.a.
497	182L1012	n.a.	Large-scale experiment	n.a.	n.a.	n.a.	n.a.	n.a.	n.a.	n.a.	n.a.
498	182L1013	n.a.	Large-scale experiment	n.a.	n.a.	n.a.	n.a.	n.a.	n.a.	n.a.	n.a.
499	182L1014	n.a.	Large-scale experiment	n.a.	n.a.	n.a.	n.a.	n.a.	n.a.	n.a.	n.a.
500	182L1015	n.a.	Large-scale experiment	n.a.	n.a.	n.a.	n.a.	n.a.	n.a.	n.a.	n.a.
501	182L1016	n.a.	Large-scale experiment	n.a.	n.a.	n.a.	n.a.	n.a.	n.a.	n.a.	n.a.
502	182L1017	n.a.	Large-scale experiment	n.a.	n.a.	n.a.	n.a.	n.a.	n.a.	n.a.	n.a.
503	182L1018	n.a.	Large-scale experiment	n.a.	n.a.	n.a.	n.a.	n.a.	n.a.	n.a.	n.a.
504	182L1019	n.a.	Large-scale experiment	n.a.	n.a.	n.a.	n.a.	n.a.	n.a.	n.a.	n.a.
505	182L1020	n.a.	Large-scale experiment	n.a.	n.a.	n.a.	n.a.	n.a.	n.a.	n.a.	n.a.
506	182L1021	n.a.	Large-scale experiment	n.a.	n.a.	n.a.	n.a.	n.a.	n.a.	n.a.	n.a.
507	182L1022	n.a.	Large-scale experiment	n.a.	n.a.	n.a.	n.a.	n.a.	n.a.	n.a.	n.a.
508	182L1023	n.a.	Large-scale experiment	n.a.	n.a.	n.a.	n.a.	n.a.	n.a.	n.a.	n.a.
509	182L1024	n.a.	Large-scale experiment	n.a.	n.a.	n.a.	n.a.	n.a.	n.a.	n.a.	n.a.
510	182L1025	n.a.	Large-scale experiment	n.a.	n.a.	n.a.	n.a.	n.a.	n.a.	n.a.	n.a.
511	182L1026	n.a.	Large-scale experiment	n.a.	n.a.	n.a.	n.a.	n.a.	n.a.	n.a.	n.a.
512	182L1027	n.a.	Large-scale experiment	n.a.	n.a.	n.a.	n.a.	n.a.	n.a.	n.a.	n.a.
513	182L1028	n.a.	Large-scale experiment	n.a.	n.a.	n.a.	n.a.	n.a.	n.a.	n.a.	n.a.
514	182L1029	n.a.	Large-scale experiment	n.a.	n.a.	n.a.	n.a.	n.a.	n.a.	n.a.	n.a.
515	182L1030	n.a.	Large-scale experiment	n.a.	n.a.	n.a.	n.a.	n.a.	n.a.	n.a.	n.a.
516	182L1031	n.a.	Large-scale experiment	n.a.	n.a.	n.a.	n.a.	n.a.	n.a.	n.a.	n.a.
517	182L1032	n.a.	Large-scale experiment	n.a.	n.a.	n.a.	n.a.	n.a.	n.a.	n.a.	n.a.
518	182L1033	n.a.	Large-scale experiment	n.a.	n.a.	n.a.	n.a.	n.a.	n.a.	n.a.	n.a.
519	182L1034	n.a.	Large-scale experiment	n.a.	n.a.	n.a.	n.a.	n.a.	n.a.	n.a.	n.a.
520	182L1035	n.a.	Large-scale experiment	n.a.	n.a.	n.a.	n.a.	n.a.	n.a.	n.a.	n.a.
521	182L1036	n.a.	Large-scale experiment	n.a.	n.a.	n.a.	n.a.	n.a.	n.a.	n.a.	n.a.
522	182L1037	n.a.	Large-scale experiment	n.a.	n.a.	n.a.	n.a.	n.a.	n.a.	n.a.	n.a.
523	182L1038	n.a.	Large-scale experiment	n.a.	n.a.	n.a.	n.a.	n.a.	n.a.	n.a.	n.a.
524	182L1039	n.a.	Large-scale experiment	n.a.	n.a.	n.a.	n.a.	n.a.	n.a.	n.a.	n.a.
525	182L1040	n.a.	Large-scale experiment	n.a.	n.a.	n.a.	n.a.	n.a.	n.a.	n.a.	n.a.
526	182L1041	n.a.	Large-scale experiment	n.a.	n.a.	n.a.	n.a.	n.a.	n.a.	n.a.	n.a.
527	182L1042	n.a.	Large-scale experiment	n.a.	n.a.	n.a.	n.a.	n.a.	n.a.	n.a.	n.a.
528	182L1043	n.a.	Large-scale experiment	n.a.	n.a.	n.a.	n.a.	n.a.	n.a.	n.a.	n.a.
529	182L1045	n.a.	Large-scale experiment	n.a.	n.a.	n.a.	n.a.	n.a.	n.a.	n.a.	n.a.
530	182L1046	n.a.	Large-scale experiment	n.a.	n.a.	n.a.	n.a.	n.a.	n.a.	n.a.	n.a.
531	182L1047	n.a.	Large-scale experiment	n.a.	n.a.	n.a.	n.a.	n.a.	n.a.	n.a.	n.a.
532	182L1048	n.a.	Large-scale experiment	n.a.	n.a.	n.a.	n.a.	n.a.	n.a.	n.a.	n.a.
533	182L1050	n.a.	Large-scale experiment	n.a.	n.a.	n.a.	n.a.	n.a.	n.a.	n.a.	n.a.
534	182L1051	n.a.	Large-scale experiment	n.a.	n.a.	n.a.	n.a.	n.a.	n.a.	n.a.	n.a.
535	182L1052	n.a.	Large-scale experiment	n.a.	n.a.	n.a.	n.a.	n.a.	n.a.	n.a.	n.a.
536	182L1054	n.a.	Large-scale experiment	n.a.	n.a.	n.a.	n.a.	n.a.	n.a.	n.a.	n.a.
537	182L1055	n.a.	Large-scale experiment	n.a.	n.a.	n.a.	n.a.	n.a.	n.a.	n.a.	n.a.
538	182L1056	n.a.	Large-scale experiment	n.a.	n.a.	n.a.	n.a.	n.a.	n.a.	n.a.	n.a.
539	182L1057	n.a.	Large-scale experiment	n.a.	n.a.	n.a.	n.a.	n.a.	n.a.	n.a.	n.a.
540	182L1058	n.a.	Large-scale experiment	n.a.	n.a.	n.a.	n.a.	n.a.	n.a.	n.a.	n.a.
541	182L1059	n.a.	Large-scale experiment	n.a.	n.a.	n.a.	n.a.	n.a.	n.a.	n.a.	n.a.
542	182L1060	n.a.	Large-scale experiment	n.a.	n.a.	n.a.	n.a.	n.a.	n.a.	n.a.	n.a.
543	182L1061	n.a.	Large-scale experiment	n.a.	n.a.	n.a.	n.a.	n.a.	n.a.	n.a.	n.a.
544	182L1062	n.a.	Large-scale experiment	n.a.	n.a.	n.a.	n.a.	n.a.	n.a.	n.a.	n.a.
545	182L1063	n.a.	Large-scale experiment	n.a.	n.a.	n.a.	n.a.	n.a.	n.a.	n.a.	n.a.
546	182L1064	n.a.	Large-scale experiment	n.a.	n.a.	n.a.	n.a.	n.a.	n.a.	n.a.	n.a.
547	182L1065	n.a.	Large-scale experiment	n.a.	n.a.	n.a.	n.a.	n.a.	n.a.	n.a.	n.a.
548	182L1066	n.a.	Large-scale experiment	n.a.	n.a.	n.a.	n.a.	n.a.	n.a.	n.a.	n.a.
549	182L1067	n.a.	Large-scale experiment	n.a.	n.a.	n.a.	n.a.	n.a.	n.a.	n.a.	n.a.
550	182L1068	n.a.	Large-scale experiment	n.a.	n.a.	n.a.	n.a.	n.a.	n.a.	n.a.	n.a.
551	182L1069	n.a.	Large-scale experiment	n.a.	n.a.	n.a.	n.a.	n.a.	n.a.	n.a.	n.a.
552	182L1071	n.a.	Large-scale experiment	n.a.	n.a.	n.a.	n.a.	n.a.	n.a.	n.a.	n.a.
553	182L1072	n.a.	Large-scale experiment	n.a.	n.a.	n.a.	n.a.	n.a.	n.a.	n.a.	n.a.
554	182L1074	n.a.	Large-scale experiment	n.a.	n.a.	n.a.	n.a.	n.a.	n.a.	n.a.	n.a.
555	182L1076	n.a.	Large-scale experiment	n.a.	n.a.	n.a.	n.a.	n.a.	n.a.	n.a.	n.a.
556	182L1077	n.a.	Large-scale experiment	n.a.	n.a.	n.a.	n.a.	n.a.	n.a.	n.a.	n.a.
557	182L1078	n.a.	Large-scale experiment	n.a.	n.a.	n.a.	n.a.	n.a.	n.a.	n.a.	n.a.
558	182L1080	n.a.	Large-scale experiment	n.a.	n.a.	n.a.	n.a.	n.a.	n.a.	n.a.	n.a.
559	182L1082	n.a.	Large-scale experiment	n.a.	n.a.	n.a.	n.a.	n.a.	n.a.	n.a.	n.a.
560	182L1083	n.a.	Large-scale experiment	n.a.	n.a.	n.a.	n.a.	n.a.	n.a.	n.a.	n.a.
561	182L1084	n.a.	Large-scale experiment	n.a.	n.a.	n.a.	n.a.	n.a.	n.a.	n.a.	n.a.
562	182L1085	n.a.	Large-scale experiment	n.a.	n.a.	n.a.	n.a.	n.a.	n.a.	n.a.	n.a.
563	182L1086	n.a.	Large-scale experiment	n.a.	n.a.	n.a.	n.a.	n.a.	n.a.	n.a.	n.a.
564	182L1087	n.a.	Large-scale experiment	n.a.	n.a.	n.a.	n.a.	n.a.	n.a.	n.a.	n.a.
565	182L1088	n.a.	Large-scale experiment	n.a.	n.a.	n.a.	n.a.	n.a.	n.a.	n.a.	n.a.
566	182L1089	n.a.	Large-scale experiment	n.a.	n.a.	n.a.	n.a.	n.a.	n.a.	n.a.	n.a.
567	182L1090	n.a.	Large-scale experiment	n.a.	n.a.	n.a.	n.a.	n.a.	n.a.	n.a.	n.a.
568	182L1091	n.a.	Large-scale experiment	n.a.	n.a.	n.a.	n.a.	n.a.	n.a.	n.a.	n.a.
569	182L1092	n.a.	Large-scale experiment	n.a.	n.a.	n.a.	n.a.	n.a.	n.a.	n.a.	n.a.
570	182L1093	n.a.	Large-scale experiment	n.a.	n.a.	n.a.	n.a.	n.a.	n.a.	n.a.	n.a.
571	182L1094	n.a.	Large-scale experiment	n.a.	n.a.	n.a.	n.a.	n.a.	n.a.	n.a.	n.a.
572	182L1096	n.a.	Large-scale experiment	n.a.	n.a.	n.a.	n.a.	n.a.	n.a.	n.a.	n.a.
573	182L1097	n.a.	Large-scale experiment	n.a.	n.a.	n.a.	n.a.	n.a.	n.a.	n.a.	n.a.
574	182L1098	n.a.	Large-scale experiment	n.a.	n.a.	n.a.	n.a.	n.a.	n.a.	n.a.	n.a.
575	182L1099	n.a.	Large-scale experiment	n.a.	n.a.	n.a.	n.a.	n.a.	n.a.	n.a.	n.a.
576	182L1100	n.a.	Large-scale experiment	n.a.	n.a.	n.a.	n.a.	n.a.	n.a.	n.a.	n.a.
577	182L1101	n.a.	Large-scale experiment	n.a.	n.a.	n.a.	n.a.	n.a.	n.a.	n.a.	n.a.
578	182L1102	n.a.	Large-scale experiment	n.a.	n.a.	n.a.	n.a.	n.a.	n.a.	n.a.	n.a.
579	182L1103	n.a.	Large-scale experiment	n.a.	n.a.	n.a.	n.a.	n.a.	n.a.	n.a.	n.a.
580	182L1105	n.a.	Large-scale experiment	n.a.	n.a.	n.a.	n.a.	n.a.	n.a.	n.a.	n.a.
581	182L1106	n.a.	Large-scale experiment	n.a.	n.a.	n.a.	n.a.	n.a.	n.a.	n.a.	n.a.
582	182L1108	n.a.	Large-scale experiment	n.a.	n.a.	n.a.	n.a.	n.a.	n.a.	n.a.	n.a.
583	182L1109	n.a.	Large-scale experiment	n.a.	n.a.	n.a.	n.a.	n.a.	n.a.	n.a.	n.a.
584	182L1110	n.a.	Large-scale experiment	n.a.	n.a.	n.a.	n.a.	n.a.	n.a.	n.a.	n.a.
585	182L1111	n.a.	Large-scale experiment	n.a.	n.a.	n.a.	n.a.	n.a.	n.a.	n.a.	n.a.
586	182L1113	n.a.	Large-scale experiment	n.a.	n.a.	n.a.	n.a.	n.a.	n.a.	n.a.	n.a.
587	182L1114	n.a.	Large-scale experiment	n.a.	n.a.	n.a.	n.a.	n.a.	n.a.	n.a.	n.a.
588	182L1115	n.a.	Large-scale experiment	n.a.	n.a.	n.a.	n.a.	n.a.	n.a.	n.a.	n.a.
589	182L1117	n.a.	Large-scale experiment	n.a.	n.a.	n.a.	n.a.	n.a.	n.a.	n.a.	n.a.
590	182L1118	n.a.	Large-scale experiment	n.a.	n.a.	n.a.	n.a.	n.a.	n.a.	n.a.	n.a.
591	182L1120	n.a.	Large-scale experiment	n.a.	n.a.	n.a.	n.a.	n.a.	n.a.	n.a.	n.a.
592	182L1121	n.a.	Large-scale experiment	n.a.	n.a.	n.a.	n.a.	n.a.	n.a.	n.a.	n.a.
593	182L1123	n.a.	Large-scale experiment	n.a.	n.a.	n.a.	n.a.	n.a.	n.a.	n.a.	n.a.
594	182L1124	n.a.	Large-scale experiment	n.a.	n.a.	n.a.	n.a.	n.a.	n.a.	n.a.	n.a.
595	182L1126	n.a.	Large-scale experiment	n.a.	n.a.	n.a.	n.a.	n.a.	n.a.	n.a.	n.a.
596	182L1129	n.a.	Large-scale experiment	n.a.	n.a.	n.a.	n.a.	n.a.	n.a.	n.a.	n.a.
597	182L1130	n.a.	Large-scale experiment	n.a.	n.a.	n.a.	n.a.	n.a.	n.a.	n.a.	n.a.
598	182L1132	n.a.	Large-scale experiment	n.a.	n.a.	n.a.	n.a.	n.a.	n.a.	n.a.	n.a.
599	182L1134	n.a.	Large-scale experiment	n.a.	n.a.	n.a.	n.a.	n.a.	n.a.	n.a.	n.a.
600	182L1135	n.a.	Large-scale experiment	n.a.	n.a.	n.a.	n.a.	n.a.	n.a.	n.a.	n.a.
601	182L1136	n.a.	Large-scale experiment	n.a.	n.a.	n.a.	n.a.	n.a.	n.a.	n.a.	n.a.
602	182L1138	n.a.	Large-scale experiment	n.a.	n.a.	n.a.	n.a.	n.a.	n.a.	n.a.	n.a.
603	182L1139	n.a.	Large-scale experiment	n.a.	n.a.	n.a.	n.a.	n.a.	n.a.	n.a.	n.a.
604	182L1140	n.a.	Large-scale experiment	n.a.	n.a.	n.a.	n.a.	n.a.	n.a.	n.a.	n.a.
605	182L1141	n.a.	Large-scale experiment	n.a.	n.a.	n.a.	n.a.	n.a.	n.a.	n.a.	n.a.
606	182L1143	n.a.	Large-scale experiment	n.a.	n.a.	n.a.	n.a.	n.a.	n.a.	n.a.	n.a.
607	182L1144	n.a.	Large-scale experiment	n.a.	n.a.	n.a.	n.a.	n.a.	n.a.	n.a.	n.a.
608	182L1145	n.a.	Large-scale experiment	n.a.	n.a.	n.a.	n.a.	n.a.	n.a.	n.a.	n.a.
609	182L1146	n.a.	Large-scale experiment	n.a.	n.a.	n.a.	n.a.	n.a.	n.a.	n.a.	n.a.
610	182L1147	n.a.	Large-scale experiment	n.a.	n.a.	n.a.	n.a.	n.a.	n.a.	n.a.	n.a.
611	182L1150	n.a.	Large-scale experiment	n.a.	n.a.	n.a.	n.a.	n.a.	n.a.	n.a.	n.a.
612	182L1151	n.a.	Large-scale experiment	n.a.	n.a.	n.a.	n.a.	n.a.	n.a.	n.a.	n.a.
613	182L1152	n.a.	Large-scale experiment	n.a.	n.a.	n.a.	n.a.	n.a.	n.a.	n.a.	n.a.
614	182L1153	n.a.	Large-scale experiment	n.a.	n.a.	n.a.	n.a.	n.a.	n.a.	n.a.	n.a.
615	182L1154	n.a.	Large-scale experiment	n.a.	n.a.	n.a.	n.a.	n.a.	n.a.	n.a.	n.a.
616	182L1155	n.a.	Large-scale experiment	n.a.	n.a.	n.a.	n.a.	n.a.	n.a.	n.a.	n.a.
617	182L1156	n.a.	Large-scale experiment	n.a.	n.a.	n.a.	n.a.	n.a.	n.a.	n.a.	n.a.
618	182L1157	n.a.	Large-scale experiment	n.a.	n.a.	n.a.	n.a.	n.a.	n.a.	n.a.	n.a.
619	182L1158	n.a.	Large-scale experiment	n.a.	n.a.	n.a.	n.a.	n.a.	n.a.	n.a.	n.a.
620	182L1159	n.a.	Large-scale experiment	n.a.	n.a.	n.a.	n.a.	n.a.	n.a.	n.a.	n.a.
621	182L1160	n.a.	Large-scale experiment	n.a.	n.a.	n.a.	n.a.	n.a.	n.a.	n.a.	n.a.
622	182L1161	n.a.	Large-scale experiment	n.a.	n.a.	n.a.	n.a.	n.a.	n.a.	n.a.	n.a.
623	182L1162	n.a.	Large-scale experiment	n.a.	n.a.	n.a.	n.a.	n.a.	n.a.	n.a.	n.a.
624	182L1163	n.a.	Large-scale experiment	n.a.	n.a.	n.a.	n.a.	n.a.	n.a.	n.a.	n.a.
625	182L1164	n.a.	Large-scale experiment	n.a.	n.a.	n.a.	n.a.	n.a.	n.a.	n.a.	n.a.
626	182L1165	n.a.	Large-scale experiment	n.a.	n.a.	n.a.	n.a.	n.a.	n.a.	n.a.	n.a.
627	182L1166	n.a.	Large-scale experiment	n.a.	n.a.	n.a.	n.a.	n.a.	n.a.	n.a.	n.a.
628	182L1167	n.a.	Large-scale experiment	n.a.	n.a.	n.a.	n.a.	n.a.	n.a.	n.a.	n.a.
629	182L1168	n.a.	Large-scale experiment	n.a.	n.a.	n.a.	n.a.	n.a.	n.a.	n.a.	n.a.
630	182L1169	n.a.	Large-scale experiment	n.a.	n.a.	n.a.	n.a.	n.a.	n.a.	n.a.	n.a.
631	182L1170	n.a.	Large-scale experiment	n.a.	n.a.	n.a.	n.a.	n.a.	n.a.	n.a.	n.a.
632	182L1171	n.a.	Large-scale experiment	n.a.	n.a.	n.a.	n.a.	n.a.	n.a.	n.a.	n.a.
633	182L1172	n.a.	Large-scale experiment	n.a.	n.a.	n.a.	n.a.	n.a.	n.a.	n.a.	n.a.
634	182L1175	n.a.	Large-scale experiment	n.a.	n.a.	n.a.	n.a.	n.a.	n.a.	n.a.	n.a.
635	182L1176	n.a.	Large-scale experiment	n.a.	n.a.	n.a.	n.a.	n.a.	n.a.	n.a.	n.a.
636	182L1177	n.a.	Large-scale experiment	n.a.	n.a.	n.a.	n.a.	n.a.	n.a.	n.a.	n.a.
637	182L1179	n.a.	Large-scale experiment	n.a.	n.a.	n.a.	n.a.	n.a.	n.a.	n.a.	n.a.
638	182L1180	n.a.	Large-scale experiment	n.a.	n.a.	n.a.	n.a.	n.a.	n.a.	n.a.	n.a.
639	182L1182	n.a.	Large-scale experiment	n.a.	n.a.	n.a.	n.a.	n.a.	n.a.	n.a.	n.a.
640	182L1183	n.a.	Large-scale experiment	n.a.	n.a.	n.a.	n.a.	n.a.	n.a.	n.a.	n.a.
641	182L1185	n.a.	Large-scale experiment	n.a.	n.a.	n.a.	n.a.	n.a.	n.a.	n.a.	n.a.
642	182L1186	n.a.	Large-scale experiment	n.a.	n.a.	n.a.	n.a.	n.a.	n.a.	n.a.	n.a.
643	182L1187	n.a.	Large-scale experiment	n.a.	n.a.	n.a.	n.a.	n.a.	n.a.	n.a.	n.a.
644	182L1188	n.a.	Large-scale experiment	n.a.	n.a.	n.a.	n.a.	n.a.	n.a.	n.a.	n.a.
645	182L1190	n.a.	Large-scale experiment	n.a.	n.a.	n.a.	n.a.	n.a.	n.a.	n.a.	n.a.
646	182L1192	n.a.	Large-scale experiment	n.a.	n.a.	n.a.	n.a.	n.a.	n.a.	n.a.	n.a.
647	182L1193	n.a.	Large-scale experiment	n.a.	n.a.	n.a.	n.a.	n.a.	n.a.	n.a.	n.a.
648	182L1194	n.a.	Large-scale experiment	n.a.	n.a.	n.a.	n.a.	n.a.	n.a.	n.a.	n.a.
649	182L1196	n.a.	Large-scale experiment	n.a.	n.a.	n.a.	n.a.	n.a.	n.a.	n.a.	n.a.
650	182L1198	n.a.	Large-scale experiment	n.a.	n.a.	n.a.	n.a.	n.a.	n.a.	n.a.	n.a.
651	182L1200	n.a.	Large-scale experiment	n.a.	n.a.	n.a.	n.a.	n.a.	n.a.	n.a.	n.a.
652	182L1201	n.a.	Large-scale experiment	n.a.	n.a.	n.a.	n.a.	n.a.	n.a.	n.a.	n.a.
653	182L1202	n.a.	Large-scale experiment	n.a.	n.a.	n.a.	n.a.	n.a.	n.a.	n.a.	n.a.
654	182L1203	n.a.	Large-scale experiment	n.a.	n.a.	n.a.	n.a.	n.a.	n.a.	n.a.	n.a.
655	182L1205	n.a.	Large-scale experiment	n.a.	n.a.	n.a.	n.a.	n.a.	n.a.	n.a.	n.a.
656	182L1206	n.a.	Large-scale experiment	n.a.	n.a.	n.a.	n.a.	n.a.	n.a.	n.a.	n.a.
657	182L1207	n.a.	Large-scale experiment	n.a.	n.a.	n.a.	n.a.	n.a.	n.a.	n.a.	n.a.
658	182L1208	n.a.	Large-scale experiment	n.a.	n.a.	n.a.	n.a.	n.a.	n.a.	n.a.	n.a.
659	182L1209	n.a.	Large-scale experiment	n.a.	n.a.	n.a.	n.a.	n.a.	n.a.	n.a.	n.a.
660	182L1211	n.a.	Large-scale experiment	n.a.	n.a.	n.a.	n.a.	n.a.	n.a.	n.a.	n.a.
661	182L1212	n.a.	Large-scale experiment	n.a.	n.a.	n.a.	n.a.	n.a.	n.a.	n.a.	n.a.
662	182L1215	n.a.	Large-scale experiment	n.a.	n.a.	n.a.	n.a.	n.a.	n.a.	n.a.	n.a.
663	182L1216	n.a.	Large-scale experiment	n.a.	n.a.	n.a.	n.a.	n.a.	n.a.	n.a.	n.a.
664	182L1218	n.a.	Large-scale experiment	n.a.	n.a.	n.a.	n.a.	n.a.	n.a.	n.a.	n.a.
665	182L1219	n.a.	Large-scale experiment	n.a.	n.a.	n.a.	n.a.	n.a.	n.a.	n.a.	n.a.
666	182L1220	n.a.	Large-scale experiment	n.a.	n.a.	n.a.	n.a.	n.a.	n.a.	n.a.	n.a.
667	182L1222	n.a.	Large-scale experiment	n.a.	n.a.	n.a.	n.a.	n.a.	n.a.	n.a.	n.a.
668	182L1309	n.a.	Large-scale experiment	n.a.	n.a.	n.a.	n.a.	n.a.	n.a.	n.a.	n.a.
669	182L1310	n.a.	Large-scale experiment	n.a.	n.a.	n.a.	n.a.	n.a.	n.a.	n.a.	n.a.
670	182L1311	n.a.	Large-scale experiment	n.a.	n.a.	n.a.	n.a.	n.a.	n.a.	n.a.	n.a.
671	182L1313	n.a.	Large-scale experiment	n.a.	n.a.	n.a.	n.a.	n.a.	n.a.	n.a.	n.a.
672	182L1316	n.a.	Large-scale experiment	n.a.	n.a.	n.a.	n.a.	n.a.	n.a.	n.a.	n.a.
673	182L1317	n.a.	Large-scale experiment	n.a.	n.a.	n.a.	n.a.	n.a.	n.a.	n.a.	n.a.
674	182L1318	n.a.	Large-scale experiment	n.a.	n.a.	n.a.	n.a.	n.a.	n.a.	n.a.	n.a.
675	182L1319	n.a.	Large-scale experiment	n.a.	n.a.	n.a.	n.a.	n.a.	n.a.	n.a.	n.a.
676	182L1320	n.a.	Large-scale experiment	n.a.	n.a.	n.a.	n.a.	n.a.	n.a.	n.a.	n.a.
677	182L1321	n.a.	Large-scale experiment	n.a.	n.a.	n.a.	n.a.	n.a.	n.a.	n.a.	n.a.
678	182L1322	n.a.	Large-scale experiment	n.a.	n.a.	n.a.	n.a.	n.a.	n.a.	n.a.	n.a.
679	182L1323	n.a.	Large-scale experiment	n.a.	n.a.	n.a.	n.a.	n.a.	n.a.	n.a.	n.a.
680	182L1325	n.a.	Large-scale experiment	n.a.	n.a.	n.a.	n.a.	n.a.	n.a.	n.a.	n.a.
681	182L1326	n.a.	Large-scale experiment	n.a.	n.a.	n.a.	n.a.	n.a.	n.a.	n.a.	n.a.
682	182L1328	n.a.	Large-scale experiment	n.a.	n.a.	n.a.	n.a.	n.a.	n.a.	n.a.	n.a.
683	182L1329	n.a.	Large-scale experiment	n.a.	n.a.	n.a.	n.a.	n.a.	n.a.	n.a.	n.a.
684	182L1330	n.a.	Large-scale experiment	n.a.	n.a.	n.a.	n.a.	n.a.	n.a.	n.a.	n.a.
685	182L1332	n.a.	Large-scale experiment	n.a.	n.a.	n.a.	n.a.	n.a.	n.a.	n.a.	n.a.
686	182L1333	n.a.	Large-scale experiment	n.a.	n.a.	n.a.	n.a.	n.a.	n.a.	n.a.	n.a.
687	182L1335	n.a.	Large-scale experiment	n.a.	n.a.	n.a.	n.a.	n.a.	n.a.	n.a.	n.a.
688	182L1336	n.a.	Large-scale experiment	n.a.	n.a.	n.a.	n.a.	n.a.	n.a.	n.a.	n.a.
689	182L1337	n.a.	Large-scale experiment	n.a.	n.a.	n.a.	n.a.	n.a.	n.a.	n.a.	n.a.
690	182L1338	n.a.	Large-scale experiment	n.a.	n.a.	n.a.	n.a.	n.a.	n.a.	n.a.	n.a.
691	182L1339	n.a.	Large-scale experiment	n.a.	n.a.	n.a.	n.a.	n.a.	n.a.	n.a.	n.a.
692	182L1340	n.a.	Large-scale experiment	n.a.	n.a.	n.a.	n.a.	n.a.	n.a.	n.a.	n.a.
693	182L1342	n.a.	Large-scale experiment	n.a.	n.a.	n.a.	n.a.	n.a.	n.a.	n.a.	n.a.
694	182L1343	n.a.	Large-scale experiment	n.a.	n.a.	n.a.	n.a.	n.a.	n.a.	n.a.	n.a.
695	182L1344	n.a.	Large-scale experiment	n.a.	n.a.	n.a.	n.a.	n.a.	n.a.	n.a.	n.a.
696	182L1345	n.a.	Large-scale experiment	n.a.	n.a.	n.a.	n.a.	n.a.	n.a.	n.a.	n.a.
697	182L1346	n.a.	Large-scale experiment	n.a.	n.a.	n.a.	n.a.	n.a.	n.a.	n.a.	n.a.
698	182L1347	n.a.	Large-scale experiment	n.a.	n.a.	n.a.	n.a.	n.a.	n.a.	n.a.	n.a.
699	182L1348	n.a.	Large-scale experiment	n.a.	n.a.	n.a.	n.a.	n.a.	n.a.	n.a.	n.a.
700	182L1349	n.a.	Large-scale experiment	n.a.	n.a.	n.a.	n.a.	n.a.	n.a.	n.a.	n.a.
701	182L1350	n.a.	Large-scale experiment	n.a.	n.a.	n.a.	n.a.	n.a.	n.a.	n.a.	n.a.
702	182L1351	n.a.	Large-scale experiment	n.a.	n.a.	n.a.	n.a.	n.a.	n.a.	n.a.	n.a.
703	182L1355	n.a.	Large-scale experiment	n.a.	n.a.	n.a.	n.a.	n.a.	n.a.	n.a.	n.a.
704	182L1356	n.a.	Large-scale experiment	n.a.	n.a.	n.a.	n.a.	n.a.	n.a.	n.a.	n.a.
705	182L1359	n.a.	Large-scale experiment	n.a.	n.a.	n.a.	n.a.	n.a.	n.a.	n.a.	n.a.
706	182L1360	n.a.	Large-scale experiment	n.a.	n.a.	n.a.	n.a.	n.a.	n.a.	n.a.	n.a.
707	182L1361	n.a.	Large-scale experiment	n.a.	n.a.	n.a.	n.a.	n.a.	n.a.	n.a.	n.a.
708	182L1362	n.a.	Large-scale experiment	n.a.	n.a.	n.a.	n.a.	n.a.	n.a.	n.a.	n.a.
709	182L1363	n.a.	Large-scale experiment	n.a.	n.a.	n.a.	n.a.	n.a.	n.a.	n.a.	n.a.
710	182L1364	n.a.	Large-scale experiment	n.a.	n.a.	n.a.	n.a.	n.a.	n.a.	n.a.	n.a.
711	182L1365	n.a.	Large-scale experiment	n.a.	n.a.	n.a.	n.a.	n.a.	n.a.	n.a.	n.a.
712	182L1367	n.a.	Large-scale experiment	n.a.	n.a.	n.a.	n.a.	n.a.	n.a.	n.a.	n.a.
713	182L1368	n.a.	Large-scale experiment	n.a.	n.a.	n.a.	n.a.	n.a.	n.a.	n.a.	n.a.
714	182L1370	n.a.	Large-scale experiment	n.a.	n.a.	n.a.	n.a.	n.a.	n.a.	n.a.	n.a.
715	182L1371	n.a.	Large-scale experiment	n.a.	n.a.	n.a.	n.a.	n.a.	n.a.	n.a.	n.a.
716	182L1372	n.a.	Large-scale experiment	n.a.	n.a.	n.a.	n.a.	n.a.	n.a.	n.a.	n.a.
717	182L1373	n.a.	Large-scale experiment	n.a.	n.a.	n.a.	n.a.	n.a.	n.a.	n.a.	n.a.
718	182L1375	n.a.	Large-scale experiment	n.a.	n.a.	n.a.	n.a.	n.a.	n.a.	n.a.	n.a.
719	182L1378	n.a.	Large-scale experiment	n.a.	n.a.	n.a.	n.a.	n.a.	n.a.	n.a.	n.a.
720	182L1379	n.a.	Large-scale experiment	n.a.	n.a.	n.a.	n.a.	n.a.	n.a.	n.a.	n.a.
721	182L1380	n.a.	Large-scale experiment	n.a.	n.a.	n.a.	n.a.	n.a.	n.a.	n.a.	n.a.
722	182L1382	n.a.	Large-scale experiment	n.a.	n.a.	n.a.	n.a.	n.a.	n.a.	n.a.	n.a.
723	182L1383	n.a.	Large-scale experiment	n.a.	n.a.	n.a.	n.a.	n.a.	n.a.	n.a.	n.a.
724	182L1384	n.a.	Large-scale experiment	n.a.	n.a.	n.a.	n.a.	n.a.	n.a.	n.a.	n.a.
725	182L1386	n.a.	Large-scale experiment	n.a.	n.a.	n.a.	n.a.	n.a.	n.a.	n.a.	n.a.
726	182L1390	n.a.	Large-scale experiment	n.a.	n.a.	n.a.	n.a.	n.a.	n.a.	n.a.	n.a.
727	182L1392	n.a.	Large-scale experiment	n.a.	n.a.	n.a.	n.a.	n.a.	n.a.	n.a.	n.a.
728	182L1394	n.a.	Large-scale experiment	n.a.	n.a.	n.a.	n.a.	n.a.	n.a.	n.a.	n.a.
729	182L1395	n.a.	Large-scale experiment	n.a.	n.a.	n.a.	n.a.	n.a.	n.a.	n.a.	n.a.
730	182L1396	n.a.	Large-scale experiment	n.a.	n.a.	n.a.	n.a.	n.a.	n.a.	n.a.	n.a.
731	182L1397	n.a.	Large-scale experiment	n.a.	n.a.	n.a.	n.a.	n.a.	n.a.	n.a.	n.a.
732	182L1399	n.a.	Large-scale experiment	n.a.	n.a.	n.a.	n.a.	n.a.	n.a.	n.a.	n.a.
733	182L1403	n.a.	Large-scale experiment	n.a.	n.a.	n.a.	n.a.	n.a.	n.a.	n.a.	n.a.
734	182L1404	n.a.	Large-scale experiment	n.a.	n.a.	n.a.	n.a.	n.a.	n.a.	n.a.	n.a.
735	182L1405	n.a.	Large-scale experiment	n.a.	n.a.	n.a.	n.a.	n.a.	n.a.	n.a.	n.a.
736	182L1406	n.a.	Large-scale experiment	n.a.	n.a.	n.a.	n.a.	n.a.	n.a.	n.a.	n.a.
737	182L1407	n.a.	Large-scale experiment	n.a.	n.a.	n.a.	n.a.	n.a.	n.a.	n.a.	n.a.
738	182L1408	n.a.	Large-scale experiment	n.a.	n.a.	n.a.	n.a.	n.a.	n.a.	n.a.	n.a.
739	182L1409	n.a.	Large-scale experiment	n.a.	n.a.	n.a.	n.a.	n.a.	n.a.	n.a.	n.a.
740	182L1410	n.a.	Large-scale experiment	n.a.	n.a.	n.a.	n.a.	n.a.	n.a.	n.a.	n.a.
741	182L1411	n.a.	Large-scale experiment	n.a.	n.a.	n.a.	n.a.	n.a.	n.a.	n.a.	n.a.
742	182L1412	n.a.	Large-scale experiment	n.a.	n.a.	n.a.	n.a.	n.a.	n.a.	n.a.	n.a.
743	182L1413	n.a.	Large-scale experiment	n.a.	n.a.	n.a.	n.a.	n.a.	n.a.	n.a.	n.a.
744	182L1414	n.a.	Large-scale experiment	n.a.	n.a.	n.a.	n.a.	n.a.	n.a.	n.a.	n.a.
745	182L1415	n.a.	Large-scale experiment	n.a.	n.a.	n.a.	n.a.	n.a.	n.a.	n.a.	n.a.
746	182L1416	n.a.	Large-scale experiment	n.a.	n.a.	n.a.	n.a.	n.a.	n.a.	n.a.	n.a.
747	182L1417	n.a.	Large-scale experiment	n.a.	n.a.	n.a.	n.a.	n.a.	n.a.	n.a.	n.a.
748	182L1418	n.a.	Large-scale experiment	n.a.	n.a.	n.a.	n.a.	n.a.	n.a.	n.a.	n.a.
749	182L1419	n.a.	Large-scale experiment	n.a.	n.a.	n.a.	n.a.	n.a.	n.a.	n.a.	n.a.
750	182L1420	n.a.	Large-scale experiment	n.a.	n.a.	n.a.	n.a.	n.a.	n.a.	n.a.	n.a.
751	182L1421	n.a.	Large-scale experiment	n.a.	n.a.	n.a.	n.a.	n.a.	n.a.	n.a.	n.a.
752	182L1422	n.a.	Large-scale experiment	n.a.	n.a.	n.a.	n.a.	n.a.	n.a.	n.a.	n.a.
753	182L1423	n.a.	Large-scale experiment	n.a.	n.a.	n.a.	n.a.	n.a.	n.a.	n.a.	n.a.
754	182L1424	n.a.	Large-scale experiment	n.a.	n.a.	n.a.	n.a.	n.a.	n.a.	n.a.	n.a.
755	182L1425	n.a.	Large-scale experiment	n.a.	n.a.	n.a.	n.a.	n.a.	n.a.	n.a.	n.a.
756	182L1426	n.a.	Large-scale experiment	n.a.	n.a.	n.a.	n.a.	n.a.	n.a.	n.a.	n.a.
757	182L1427	n.a.	Large-scale experiment	n.a.	n.a.	n.a.	n.a.	n.a.	n.a.	n.a.	n.a.
758	182L1429	n.a.	Large-scale experiment	n.a.	n.a.	n.a.	n.a.	n.a.	n.a.	n.a.	n.a.
759	182L1430	n.a.	Large-scale experiment	n.a.	n.a.	n.a.	n.a.	n.a.	n.a.	n.a.	n.a.
760	182L1431	n.a.	Large-scale experiment	n.a.	n.a.	n.a.	n.a.	n.a.	n.a.	n.a.	n.a.
761	182L1432	n.a.	Large-scale experiment	n.a.	n.a.	n.a.	n.a.	n.a.	n.a.	n.a.	n.a.
762	182L1433	n.a.	Large-scale experiment	n.a.	n.a.	n.a.	n.a.	n.a.	n.a.	n.a.	n.a.
763	182L1434	n.a.	Large-scale experiment	n.a.	n.a.	n.a.	n.a.	n.a.	n.a.	n.a.	n.a.
764	182L1435	n.a.	Large-scale experiment	n.a.	n.a.	n.a.	n.a.	n.a.	n.a.	n.a.	n.a.
765	182L1436	n.a.	Large-scale experiment	n.a.	n.a.	n.a.	n.a.	n.a.	n.a.	n.a.	n.a.
766	182L1437	n.a.	Large-scale experiment	n.a.	n.a.	n.a.	n.a.	n.a.	n.a.	n.a.	n.a.
767	182L1438	n.a.	Large-scale experiment	n.a.	n.a.	n.a.	n.a.	n.a.	n.a.	n.a.	n.a.
768	182L1439	n.a.	Large-scale experiment	n.a.	n.a.	n.a.	n.a.	n.a.	n.a.	n.a.	n.a.
769	182L1440	n.a.	Large-scale experiment	n.a.	n.a.	n.a.	n.a.	n.a.	n.a.	n.a.	n.a.
770	182L1441	n.a.	Large-scale experiment	n.a.	n.a.	n.a.	n.a.	n.a.	n.a.	n.a.	n.a.
771	182L1442	n.a.	Large-scale experiment	n.a.	n.a.	n.a.	n.a.	n.a.	n.a.	n.a.	n.a.
772	182L1443	n.a.	Large-scale experiment	n.a.	n.a.	n.a.	n.a.	n.a.	n.a.	n.a.	n.a.
773	182L1444	n.a.	Large-scale experiment	n.a.	n.a.	n.a.	n.a.	n.a.	n.a.	n.a.	n.a.
774	182L1445	n.a.	Large-scale experiment	n.a.	n.a.	n.a.	n.a.	n.a.	n.a.	n.a.	n.a.
775	182L1446	n.a.	Large-scale experiment	n.a.	n.a.	n.a.	n.a.	n.a.	n.a.	n.a.	n.a.
776	182L1447	n.a.	Large-scale experiment	n.a.	n.a.	n.a.	n.a.	n.a.	n.a.	n.a.	n.a.
777	182L1449	n.a.	Large-scale experiment	n.a.	n.a.	n.a.	n.a.	n.a.	n.a.	n.a.	n.a.
778	182L1450	n.a.	Large-scale experiment	n.a.	n.a.	n.a.	n.a.	n.a.	n.a.	n.a.	n.a.
779	182L1451	n.a.	Large-scale experiment	n.a.	n.a.	n.a.	n.a.	n.a.	n.a.	n.a.	n.a.
780	182L1454	n.a.	Large-scale experiment	n.a.	n.a.	n.a.	n.a.	n.a.	n.a.	n.a.	n.a.
781	182L1455	n.a.	Large-scale experiment	n.a.	n.a.	n.a.	n.a.	n.a.	n.a.	n.a.	n.a.
782	182L1456	n.a.	Large-scale experiment	n.a.	n.a.	n.a.	n.a.	n.a.	n.a.	n.a.	n.a.
783	182L1457	n.a.	Large-scale experiment	n.a.	n.a.	n.a.	n.a.	n.a.	n.a.	n.a.	n.a.
784	182L1458	n.a.	Large-scale experiment	n.a.	n.a.	n.a.	n.a.	n.a.	n.a.	n.a.	n.a.
785	182L1459	n.a.	Large-scale experiment	n.a.	n.a.	n.a.	n.a.	n.a.	n.a.	n.a.	n.a.
786	182L1460	n.a.	Large-scale experiment	n.a.	n.a.	n.a.	n.a.	n.a.	n.a.	n.a.	n.a.
787	182L1461	n.a.	Large-scale experiment	n.a.	n.a.	n.a.	n.a.	n.a.	n.a.	n.a.	n.a.
788	182L1462	n.a.	Large-scale experiment	n.a.	n.a.	n.a.	n.a.	n.a.	n.a.	n.a.	n.a.
789	182L1464	n.a.	Large-scale experiment	n.a.	n.a.	n.a.	n.a.	n.a.	n.a.	n.a.	n.a.
790	182L1465	n.a.	Large-scale experiment	n.a.	n.a.	n.a.	n.a.	n.a.	n.a.	n.a.	n.a.
791	182L1466	n.a.	Large-scale experiment	n.a.	n.a.	n.a.	n.a.	n.a.	n.a.	n.a.	n.a.
792	182L1468	n.a.	Large-scale experiment	n.a.	n.a.	n.a.	n.a.	n.a.	n.a.	n.a.	n.a.
793	182L1469	n.a.	Large-scale experiment	n.a.	n.a.	n.a.	n.a.	n.a.	n.a.	n.a.	n.a.
794	182L1470	n.a.	Large-scale experiment	n.a.	n.a.	n.a.	n.a.	n.a.	n.a.	n.a.	n.a.
795	182L1472	n.a.	Large-scale experiment	n.a.	n.a.	n.a.	n.a.	n.a.	n.a.	n.a.	n.a.
796	182L1474	n.a.	Large-scale experiment	n.a.	n.a.	n.a.	n.a.	n.a.	n.a.	n.a.	n.a.
797	182L1475	n.a.	Large-scale experiment	n.a.	n.a.	n.a.	n.a.	n.a.	n.a.	n.a.	n.a.
798	182L1476	n.a.	Large-scale experiment	n.a.	n.a.	n.a.	n.a.	n.a.	n.a.	n.a.	n.a.
799	182L1477	n.a.	Large-scale experiment	n.a.	n.a.	n.a.	n.a.	n.a.	n.a.	n.a.	n.a.
800	182L1478	n.a.	Large-scale experiment	n.a.	n.a.	n.a.	n.a.	n.a.	n.a.	n.a.	n.a.
801	182L1479	n.a.	Large-scale experiment	n.a.	n.a.	n.a.	n.a.	n.a.	n.a.	n.a.	n.a.
802	182L1480	n.a.	Large-scale experiment	n.a.	n.a.	n.a.	n.a.	n.a.	n.a.	n.a.	n.a.
803	182L1481	n.a.	Large-scale experiment	n.a.	n.a.	n.a.	n.a.	n.a.	n.a.	n.a.	n.a.
804	182L1482	n.a.	Large-scale experiment	n.a.	n.a.	n.a.	n.a.	n.a.	n.a.	n.a.	n.a.
805	182L1483	n.a.	Large-scale experiment	n.a.	n.a.	n.a.	n.a.	n.a.	n.a.	n.a.	n.a.
806	182L1484	n.a.	Large-scale experiment	n.a.	n.a.	n.a.	n.a.	n.a.	n.a.	n.a.	n.a.
807	182L1485	n.a.	Large-scale experiment	n.a.	n.a.	n.a.	n.a.	n.a.	n.a.	n.a.	n.a.
808	182L1486	n.a.	Large-scale experiment	n.a.	n.a.	n.a.	n.a.	n.a.	n.a.	n.a.	n.a.
809	182L1487	n.a.	Large-scale experiment	n.a.	n.a.	n.a.	n.a.	n.a.	n.a.	n.a.	n.a.
810	182L1489	n.a.	Large-scale experiment	n.a.	n.a.	n.a.	n.a.	n.a.	n.a.	n.a.	n.a.
811	182L1491	n.a.	Large-scale experiment	n.a.	n.a.	n.a.	n.a.	n.a.	n.a.	n.a.	n.a.
812	182L1492	n.a.	Large-scale experiment	n.a.	n.a.	n.a.	n.a.	n.a.	n.a.	n.a.	n.a.
813	182L1493	n.a.	Large-scale experiment	n.a.	n.a.	n.a.	n.a.	n.a.	n.a.	n.a.	n.a.
814	182L1494	n.a.	Large-scale experiment	n.a.	n.a.	n.a.	n.a.	n.a.	n.a.	n.a.	n.a.
815	182L1495	n.a.	Large-scale experiment	n.a.	n.a.	n.a.	n.a.	n.a.	n.a.	n.a.	n.a.
816	182L1496	n.a.	Large-scale experiment	n.a.	n.a.	n.a.	n.a.	n.a.	n.a.	n.a.	n.a.
817	182L1498	n.a.	Large-scale experiment	n.a.	n.a.	n.a.	n.a.	n.a.	n.a.	n.a.	n.a.
818	182L1499	n.a.	Large-scale experiment	n.a.	n.a.	n.a.	n.a.	n.a.	n.a.	n.a.	n.a.
819	182L1500	n.a.	Large-scale experiment	n.a.	n.a.	n.a.	n.a.	n.a.	n.a.	n.a.	n.a.
820	182L1501	n.a.	Large-scale experiment	n.a.	n.a.	n.a.	n.a.	n.a.	n.a.	n.a.	n.a.
821	182L1502	n.a.	Large-scale experiment	n.a.	n.a.	n.a.	n.a.	n.a.	n.a.	n.a.	n.a.
822	182L1503	n.a.	Large-scale experiment	n.a.	n.a.	n.a.	n.a.	n.a.	n.a.	n.a.	n.a.
823	182L1504	n.a.	Large-scale experiment	n.a.	n.a.	n.a.	n.a.	n.a.	n.a.	n.a.	n.a.
824	182L1505	n.a.	Large-scale experiment	n.a.	n.a.	n.a.	n.a.	n.a.	n.a.	n.a.	n.a.
825	182L1506	n.a.	Large-scale experiment	n.a.	n.a.	n.a.	n.a.	n.a.	n.a.	n.a.	n.a.
826	182L1507	n.a.	Large-scale experiment	n.a.	n.a.	n.a.	n.a.	n.a.	n.a.	n.a.	n.a.
827	182L1510	n.a.	Large-scale experiment	n.a.	n.a.	n.a.	n.a.	n.a.	n.a.	n.a.	n.a.
828	182L1511	n.a.	Large-scale experiment	n.a.	n.a.	n.a.	n.a.	n.a.	n.a.	n.a.	n.a.
829	182L1512	n.a.	Large-scale experiment	n.a.	n.a.	n.a.	n.a.	n.a.	n.a.	n.a.	n.a.
830	182L1513	n.a.	Large-scale experiment	n.a.	n.a.	n.a.	n.a.	n.a.	n.a.	n.a.	n.a.
831	182L1514	n.a.	Large-scale experiment	n.a.	n.a.	n.a.	n.a.	n.a.	n.a.	n.a.	n.a.
832	182L1516	n.a.	Large-scale experiment	n.a.	n.a.	n.a.	n.a.	n.a.	n.a.	n.a.	n.a.
833	182L1517	n.a.	Large-scale experiment	n.a.	n.a.	n.a.	n.a.	n.a.	n.a.	n.a.	n.a.
834	182L1518	n.a.	Large-scale experiment	n.a.	n.a.	n.a.	n.a.	n.a.	n.a.	n.a.	n.a.
835	182L1520	n.a.	Large-scale experiment	n.a.	n.a.	n.a.	n.a.	n.a.	n.a.	n.a.	n.a.
836	182L1521	n.a.	Large-scale experiment	n.a.	n.a.	n.a.	n.a.	n.a.	n.a.	n.a.	n.a.
837	182L1522	n.a.	Large-scale experiment	n.a.	n.a.	n.a.	n.a.	n.a.	n.a.	n.a.	n.a.
838	182L1524	n.a.	Large-scale experiment	n.a.	n.a.	n.a.	n.a.	n.a.	n.a.	n.a.	n.a.
839	182L1525	n.a.	Large-scale experiment	n.a.	n.a.	n.a.	n.a.	n.a.	n.a.	n.a.	n.a.
840	182L1526	n.a.	Large-scale experiment	n.a.	n.a.	n.a.	n.a.	n.a.	n.a.	n.a.	n.a.
841	182L1529	n.a.	Large-scale experiment	n.a.	n.a.	n.a.	n.a.	n.a.	n.a.	n.a.	n.a.
842	182L1530	n.a.	Large-scale experiment	n.a.	n.a.	n.a.	n.a.	n.a.	n.a.	n.a.	n.a.
843	182L1531	n.a.	Large-scale experiment	n.a.	n.a.	n.a.	n.a.	n.a.	n.a.	n.a.	n.a.
844	182L1532	n.a.	Large-scale experiment	n.a.	n.a.	n.a.	n.a.	n.a.	n.a.	n.a.	n.a.
845	182L1534	n.a.	Large-scale experiment	n.a.	n.a.	n.a.	n.a.	n.a.	n.a.	n.a.	n.a.
846	182L1535	n.a.	Large-scale experiment	n.a.	n.a.	n.a.	n.a.	n.a.	n.a.	n.a.	n.a.
847	182L1536	n.a.	Large-scale experiment	n.a.	n.a.	n.a.	n.a.	n.a.	n.a.	n.a.	n.a.
848	182L1537	n.a.	Large-scale experiment	n.a.	n.a.	n.a.	n.a.	n.a.	n.a.	n.a.	n.a.
849	182L1538	n.a.	Large-scale experiment	n.a.	n.a.	n.a.	n.a.	n.a.	n.a.	n.a.	n.a.
850	182L1539	n.a.	Large-scale experiment	n.a.	n.a.	n.a.	n.a.	n.a.	n.a.	n.a.	n.a.
851	182L1540	n.a.	Large-scale experiment	n.a.	n.a.	n.a.	n.a.	n.a.	n.a.	n.a.	n.a.
852	182L1541	n.a.	Large-scale experiment	n.a.	n.a.	n.a.	n.a.	n.a.	n.a.	n.a.	n.a.
853	182L1542	n.a.	Large-scale experiment	n.a.	n.a.	n.a.	n.a.	n.a.	n.a.	n.a.	n.a.
854	182L1547	n.a.	Large-scale experiment	n.a.	n.a.	n.a.	n.a.	n.a.	n.a.	n.a.	n.a.
855	182L1548	n.a.	Large-scale experiment	n.a.	n.a.	n.a.	n.a.	n.a.	n.a.	n.a.	n.a.
856	182L1549	n.a.	Large-scale experiment	n.a.	n.a.	n.a.	n.a.	n.a.	n.a.	n.a.	n.a.
857	182L1551	n.a.	Large-scale experiment	n.a.	n.a.	n.a.	n.a.	n.a.	n.a.	n.a.	n.a.
858	182L1552	n.a.	Large-scale experiment	n.a.	n.a.	n.a.	n.a.	n.a.	n.a.	n.a.	n.a.
859	182L1553	n.a.	Large-scale experiment	n.a.	n.a.	n.a.	n.a.	n.a.	n.a.	n.a.	n.a.
860	182L1556	n.a.	Large-scale experiment	n.a.	n.a.	n.a.	n.a.	n.a.	n.a.	n.a.	n.a.
861	182L1559	n.a.	Large-scale experiment	n.a.	n.a.	n.a.	n.a.	n.a.	n.a.	n.a.	n.a.
862	182L1560	n.a.	Large-scale experiment	n.a.	n.a.	n.a.	n.a.	n.a.	n.a.	n.a.	n.a.
863	182L1561	n.a.	Large-scale experiment	n.a.	n.a.	n.a.	n.a.	n.a.	n.a.	n.a.	n.a.
864	182L1562	n.a.	Large-scale experiment	n.a.	n.a.	n.a.	n.a.	n.a.	n.a.	n.a.	n.a.
865	182L1563	n.a.	Large-scale experiment	n.a.	n.a.	n.a.	n.a.	n.a.	n.a.	n.a.	n.a.
866	182L1564	n.a.	Large-scale experiment	n.a.	n.a.	n.a.	n.a.	n.a.	n.a.	n.a.	n.a.
867	182L1565	n.a.	Large-scale experiment	n.a.	n.a.	n.a.	n.a.	n.a.	n.a.	n.a.	n.a.
868	182L1566	n.a.	Large-scale experiment	n.a.	n.a.	n.a.	n.a.	n.a.	n.a.	n.a.	n.a.
869	182L1567	n.a.	Large-scale experiment	n.a.	n.a.	n.a.	n.a.	n.a.	n.a.	n.a.	n.a.
870	182L1568	n.a.	Large-scale experiment	n.a.	n.a.	n.a.	n.a.	n.a.	n.a.	n.a.	n.a.
871	182L1571	n.a.	Large-scale experiment	n.a.	n.a.	n.a.	n.a.	n.a.	n.a.	n.a.	n.a.
872	182L1573	n.a.	Large-scale experiment	n.a.	n.a.	n.a.	n.a.	n.a.	n.a.	n.a.	n.a.
873	182L1574	n.a.	Large-scale experiment	n.a.	n.a.	n.a.	n.a.	n.a.	n.a.	n.a.	n.a.
874	182L1575	n.a.	Large-scale experiment	n.a.	n.a.	n.a.	n.a.	n.a.	n.a.	n.a.	n.a.
875	182L1576	n.a.	Large-scale experiment	n.a.	n.a.	n.a.	n.a.	n.a.	n.a.	n.a.	n.a.
876	182L1577	n.a.	Large-scale experiment	n.a.	n.a.	n.a.	n.a.	n.a.	n.a.	n.a.	n.a.
877	182L1579	n.a.	Large-scale experiment	n.a.	n.a.	n.a.	n.a.	n.a.	n.a.	n.a.	n.a.
878	182L1580	n.a.	Large-scale experiment	n.a.	n.a.	n.a.	n.a.	n.a.	n.a.	n.a.	n.a.
879	182L1581	n.a.	Large-scale experiment	n.a.	n.a.	n.a.	n.a.	n.a.	n.a.	n.a.	n.a.
880	182L1582	n.a.	Large-scale experiment	n.a.	n.a.	n.a.	n.a.	n.a.	n.a.	n.a.	n.a.
881	182L1583	n.a.	Large-scale experiment	n.a.	n.a.	n.a.	n.a.	n.a.	n.a.	n.a.	n.a.
882	182L1584	n.a.	Large-scale experiment	n.a.	n.a.	n.a.	n.a.	n.a.	n.a.	n.a.	n.a.
883	182L1585	n.a.	Large-scale experiment	n.a.	n.a.	n.a.	n.a.	n.a.	n.a.	n.a.	n.a.
884	182L1586	n.a.	Large-scale experiment	n.a.	n.a.	n.a.	n.a.	n.a.	n.a.	n.a.	n.a.
885	182L1587	n.a.	Large-scale experiment	n.a.	n.a.	n.a.	n.a.	n.a.	n.a.	n.a.	n.a.
886	182L1588	n.a.	Large-scale experiment	n.a.	n.a.	n.a.	n.a.	n.a.	n.a.	n.a.	n.a.
887	182L1589	n.a.	Large-scale experiment	n.a.	n.a.	n.a.	n.a.	n.a.	n.a.	n.a.	n.a.
888	182L1592	n.a.	Large-scale experiment	n.a.	n.a.	n.a.	n.a.	n.a.	n.a.	n.a.	n.a.
889	182L1593	n.a.	Large-scale experiment	n.a.	n.a.	n.a.	n.a.	n.a.	n.a.	n.a.	n.a.
890	182L1594	n.a.	Large-scale experiment	n.a.	n.a.	n.a.	n.a.	n.a.	n.a.	n.a.	n.a.
891	182L1595	n.a.	Large-scale experiment	n.a.	n.a.	n.a.	n.a.	n.a.	n.a.	n.a.	n.a.
892	182L1596	n.a.	Large-scale experiment	n.a.	n.a.	n.a.	n.a.	n.a.	n.a.	n.a.	n.a.
893	182L1597	n.a.	Large-scale experiment	n.a.	n.a.	n.a.	n.a.	n.a.	n.a.	n.a.	n.a.
894	182L1598	n.a.	Large-scale experiment	n.a.	n.a.	n.a.	n.a.	n.a.	n.a.	n.a.	n.a.
895	182L1599	n.a.	Large-scale experiment	n.a.	n.a.	n.a.	n.a.	n.a.	n.a.	n.a.	n.a.
896	182L1600	n.a.	Large-scale experiment	n.a.	n.a.	n.a.	n.a.	n.a.	n.a.	n.a.	n.a.
897	182L1601	n.a.	Large-scale experiment	n.a.	n.a.	n.a.	n.a.	n.a.	n.a.	n.a.	n.a.
898	182L1602	n.a.	Large-scale experiment	n.a.	n.a.	n.a.	n.a.	n.a.	n.a.	n.a.	n.a.
899	182L1603	n.a.	Large-scale experiment	n.a.	n.a.	n.a.	n.a.	n.a.	n.a.	n.a.	n.a.
900	182L1604	n.a.	Large-scale experiment	n.a.	n.a.	n.a.	n.a.	n.a.	n.a.	n.a.	n.a.
901	182L1605	n.a.	Large-scale experiment	n.a.	n.a.	n.a.	n.a.	n.a.	n.a.	n.a.	n.a.
902	182L1608	n.a.	Large-scale experiment	n.a.	n.a.	n.a.	n.a.	n.a.	n.a.	n.a.	n.a.
903	182L1610	n.a.	Large-scale experiment	n.a.	n.a.	n.a.	n.a.	n.a.	n.a.	n.a.	n.a.
904	182L1611	n.a.	Large-scale experiment	n.a.	n.a.	n.a.	n.a.	n.a.	n.a.	n.a.	n.a.
905	182L1612	n.a.	Large-scale experiment	n.a.	n.a.	n.a.	n.a.	n.a.	n.a.	n.a.	n.a.
906	182L1613	n.a.	Large-scale experiment	n.a.	n.a.	n.a.	n.a.	n.a.	n.a.	n.a.	n.a.
907	182L1614	n.a.	Large-scale experiment	n.a.	n.a.	n.a.	n.a.	n.a.	n.a.	n.a.	n.a.
908	182L1615	n.a.	Large-scale experiment	n.a.	n.a.	n.a.	n.a.	n.a.	n.a.	n.a.	n.a.
909	182L1616	n.a.	Large-scale experiment	n.a.	n.a.	n.a.	n.a.	n.a.	n.a.	n.a.	n.a.
910	182L1617	n.a.	Large-scale experiment	n.a.	n.a.	n.a.	n.a.	n.a.	n.a.	n.a.	n.a.
911	182L1618	n.a.	Large-scale experiment	n.a.	n.a.	n.a.	n.a.	n.a.	n.a.	n.a.	n.a.
912	182L1619	n.a.	Large-scale experiment	n.a.	n.a.	n.a.	n.a.	n.a.	n.a.	n.a.	n.a.
913	182L1620	n.a.	Large-scale experiment	n.a.	n.a.	n.a.	n.a.	n.a.	n.a.	n.a.	n.a.
914	182L1621	n.a.	Large-scale experiment	n.a.	n.a.	n.a.	n.a.	n.a.	n.a.	n.a.	n.a.
915	182L1622	n.a.	Large-scale experiment	n.a.	n.a.	n.a.	n.a.	n.a.	n.a.	n.a.	n.a.
916	182L1623	n.a.	Large-scale experiment	n.a.	n.a.	n.a.	n.a.	n.a.	n.a.	n.a.	n.a.
917	182L1624	n.a.	Large-scale experiment	n.a.	n.a.	n.a.	n.a.	n.a.	n.a.	n.a.	n.a.
918	182L1625	n.a.	Large-scale experiment	n.a.	n.a.	n.a.	n.a.	n.a.	n.a.	n.a.	n.a.
919	182L1626	n.a.	Large-scale experiment	n.a.	n.a.	n.a.	n.a.	n.a.	n.a.	n.a.	n.a.
920	182L1627	n.a.	Large-scale experiment	n.a.	n.a.	n.a.	n.a.	n.a.	n.a.	n.a.	n.a.
921	182L1628	n.a.	Large-scale experiment	n.a.	n.a.	n.a.	n.a.	n.a.	n.a.	n.a.	n.a.
922	182L1629	n.a.	Large-scale experiment	n.a.	n.a.	n.a.	n.a.	n.a.	n.a.	n.a.	n.a.
923	182L1630	n.a.	Large-scale experiment	n.a.	n.a.	n.a.	n.a.	n.a.	n.a.	n.a.	n.a.
924	182L1633	n.a.	Large-scale experiment	n.a.	n.a.	n.a.	n.a.	n.a.	n.a.	n.a.	n.a.
925	182L1634	n.a.	Large-scale experiment	n.a.	n.a.	n.a.	n.a.	n.a.	n.a.	n.a.	n.a.
926	182L1635	n.a.	Large-scale experiment	n.a.	n.a.	n.a.	n.a.	n.a.	n.a.	n.a.	n.a.
927	182L1636	n.a.	Large-scale experiment	n.a.	n.a.	n.a.	n.a.	n.a.	n.a.	n.a.	n.a.
928	182L1637	n.a.	Large-scale experiment	n.a.	n.a.	n.a.	n.a.	n.a.	n.a.	n.a.	n.a.
929	182L1638	n.a.	Large-scale experiment	n.a.	n.a.	n.a.	n.a.	n.a.	n.a.	n.a.	n.a.
930	182L1639	n.a.	Large-scale experiment	n.a.	n.a.	n.a.	n.a.	n.a.	n.a.	n.a.	n.a.
931	182L1640	n.a.	Large-scale experiment	n.a.	n.a.	n.a.	n.a.	n.a.	n.a.	n.a.	n.a.
932	182L1641	n.a.	Large-scale experiment	n.a.	n.a.	n.a.	n.a.	n.a.	n.a.	n.a.	n.a.
933	182L1642	n.a.	Large-scale experiment	n.a.	n.a.	n.a.	n.a.	n.a.	n.a.	n.a.	n.a.
934	182L1643	n.a.	Large-scale experiment	n.a.	n.a.	n.a.	n.a.	n.a.	n.a.	n.a.	n.a.
935	182L1645	n.a.	Large-scale experiment	n.a.	n.a.	n.a.	n.a.	n.a.	n.a.	n.a.	n.a.
936	182L1646	n.a.	Large-scale experiment	n.a.	n.a.	n.a.	n.a.	n.a.	n.a.	n.a.	n.a.
937	182L1648	n.a.	Large-scale experiment	n.a.	n.a.	n.a.	n.a.	n.a.	n.a.	n.a.	n.a.
938	182L1649	n.a.	Large-scale experiment	n.a.	n.a.	n.a.	n.a.	n.a.	n.a.	n.a.	n.a.
939	182L1651	n.a.	Large-scale experiment	n.a.	n.a.	n.a.	n.a.	n.a.	n.a.	n.a.	n.a.
940	182L1652	n.a.	Large-scale experiment	n.a.	n.a.	n.a.	n.a.	n.a.	n.a.	n.a.	n.a.
941	182L1653	n.a.	Large-scale experiment	n.a.	n.a.	n.a.	n.a.	n.a.	n.a.	n.a.	n.a.
942	182L1654	n.a.	Large-scale experiment	n.a.	n.a.	n.a.	n.a.	n.a.	n.a.	n.a.	n.a.
943	182L1655	n.a.	Large-scale experiment	n.a.	n.a.	n.a.	n.a.	n.a.	n.a.	n.a.	n.a.
944	182L1657	n.a.	Large-scale experiment	n.a.	n.a.	n.a.	n.a.	n.a.	n.a.	n.a.	n.a.
945	182L1658	n.a.	Large-scale experiment	n.a.	n.a.	n.a.	n.a.	n.a.	n.a.	n.a.	n.a.
946	182L1664	n.a.	Large-scale experiment	n.a.	n.a.	n.a.	n.a.	n.a.	n.a.	n.a.	n.a.
947	182L1665	n.a.	Large-scale experiment	n.a.	n.a.	n.a.	n.a.	n.a.	n.a.	n.a.	n.a.
948	182L1668	n.a.	Large-scale experiment	n.a.	n.a.	n.a.	n.a.	n.a.	n.a.	n.a.	n.a.
949	182L1671	n.a.	Large-scale experiment	n.a.	n.a.	n.a.	n.a.	n.a.	n.a.	n.a.	n.a.
950	182L1674	n.a.	Large-scale experiment	n.a.	n.a.	n.a.	n.a.	n.a.	n.a.	n.a.	n.a.
951	182L1682	n.a.	Large-scale experiment	n.a.	n.a.	n.a.	n.a.	n.a.	n.a.	n.a.	n.a.
952	182L1683	n.a.	Large-scale experiment	n.a.	n.a.	n.a.	n.a.	n.a.	n.a.	n.a.	n.a.
953	182L1686	n.a.	Large-scale experiment	n.a.	n.a.	n.a.	n.a.	n.a.	n.a.	n.a.	n.a.
954	182L1688	n.a.	Large-scale experiment	n.a.	n.a.	n.a.	n.a.	n.a.	n.a.	n.a.	n.a.
955	182L1689	n.a.	Large-scale experiment	n.a.	n.a.	n.a.	n.a.	n.a.	n.a.	n.a.	n.a.
956	182L1690	n.a.	Large-scale experiment	n.a.	n.a.	n.a.	n.a.	n.a.	n.a.	n.a.	n.a.
957	182L1692	n.a.	Large-scale experiment	n.a.	n.a.	n.a.	n.a.	n.a.	n.a.	n.a.	n.a.
958	182L1695	n.a.	Large-scale experiment	n.a.	n.a.	n.a.	n.a.	n.a.	n.a.	n.a.	n.a.
959	182L1696	n.a.	Large-scale experiment	n.a.	n.a.	n.a.	n.a.	n.a.	n.a.	n.a.	n.a.
960	182L1699	n.a.	Large-scale experiment	n.a.	n.a.	n.a.	n.a.	n.a.	n.a.	n.a.	n.a.
961	182L1703	n.a.	Large-scale experiment	n.a.	n.a.	n.a.	n.a.	n.a.	n.a.	n.a.	n.a.
962	182L1705	n.a.	Large-scale experiment	n.a.	n.a.	n.a.	n.a.	n.a.	n.a.	n.a.	n.a.
963	182L1706	n.a.	Large-scale experiment	n.a.	n.a.	n.a.	n.a.	n.a.	n.a.	n.a.	n.a.
964	182L1714	n.a.	Large-scale experiment	n.a.	n.a.	n.a.	n.a.	n.a.	n.a.	n.a.	n.a.
965	182L1717	n.a.	Large-scale experiment	n.a.	n.a.	n.a.	n.a.	n.a.	n.a.	n.a.	n.a.
966	182L1723	n.a.	Large-scale experiment	n.a.	n.a.	n.a.	n.a.	n.a.	n.a.	n.a.	n.a.
967	182L1727	n.a.	Large-scale experiment	n.a.	n.a.	n.a.	n.a.	n.a.	n.a.	n.a.	n.a.
968	182L1730	n.a.	Large-scale experiment	n.a.	n.a.	n.a.	n.a.	n.a.	n.a.	n.a.	n.a.
969	182L1734	n.a.	Large-scale experiment	n.a.	n.a.	n.a.	n.a.	n.a.	n.a.	n.a.	n.a.
970	182L1740	n.a.	Large-scale experiment	n.a.	n.a.	n.a.	n.a.	n.a.	n.a.	n.a.	n.a.
971	182L1742	n.a.	Large-scale experiment	n.a.	n.a.	n.a.	n.a.	n.a.	n.a.	n.a.	n.a.
972	182L1750	n.a.	Large-scale experiment	n.a.	n.a.	n.a.	n.a.	n.a.	n.a.	n.a.	n.a.
973	182L1762	n.a.	Large-scale experiment	n.a.	n.a.	n.a.	n.a.	n.a.	n.a.	n.a.	n.a.
974	182L1776	n.a.	Large-scale experiment	n.a.	n.a.	n.a.	n.a.	n.a.	n.a.	n.a.	n.a.
975	182L1777	n.a.	Large-scale experiment	n.a.	n.a.	n.a.	n.a.	n.a.	n.a.	n.a.	n.a.
976	182L1778	n.a.	Large-scale experiment	n.a.	n.a.	n.a.	n.a.	n.a.	n.a.	n.a.	n.a.
977	182L1779	n.a.	Large-scale experiment	n.a.	n.a.	n.a.	n.a.	n.a.	n.a.	n.a.	n.a.
978	182L1784	n.a.	Large-scale experiment	n.a.	n.a.	n.a.	n.a.	n.a.	n.a.	n.a.	n.a.
979	182L2456	n.a.	Large-scale experiment	n.a.	n.a.	n.a.	n.a.	n.a.	n.a.	n.a.	n.a.
980	182L2457	n.a.	Large-scale experiment	n.a.	n.a.	n.a.	n.a.	n.a.	n.a.	n.a.	n.a.
981	182L2458	n.a.	Large-scale experiment	n.a.	n.a.	n.a.	n.a.	n.a.	n.a.	n.a.	n.a.
982	182L2459	n.a.	Large-scale experiment	n.a.	n.a.	n.a.	n.a.	n.a.	n.a.	n.a.	n.a.
983	182L2460	n.a.	Large-scale experiment	n.a.	n.a.	n.a.	n.a.	n.a.	n.a.	n.a.	n.a.
984	182L2461	n.a.	Large-scale experiment	n.a.	n.a.	n.a.	n.a.	n.a.	n.a.	n.a.	n.a.
985	182L2462	n.a.	Large-scale experiment	n.a.	n.a.	n.a.	n.a.	n.a.	n.a.	n.a.	n.a.
986	182L2463	n.a.	Large-scale experiment	n.a.	n.a.	n.a.	n.a.	n.a.	n.a.	n.a.	n.a.
987	182L2464	n.a.	Large-scale experiment	n.a.	n.a.	n.a.	n.a.	n.a.	n.a.	n.a.	n.a.
988	182L2465	n.a.	Large-scale experiment	n.a.	n.a.	n.a.	n.a.	n.a.	n.a.	n.a.	n.a.
989	182L2466	n.a.	Large-scale experiment	n.a.	n.a.	n.a.	n.a.	n.a.	n.a.	n.a.	n.a.
990	182L2467	n.a.	Large-scale experiment	n.a.	n.a.	n.a.	n.a.	n.a.	n.a.	n.a.	n.a.
991	182L2468	n.a.	Large-scale experiment	n.a.	n.a.	n.a.	n.a.	n.a.	n.a.	n.a.	n.a.
992	182L2469	n.a.	Large-scale experiment	n.a.	n.a.	n.a.	n.a.	n.a.	n.a.	n.a.	n.a.
993	182L2470	n.a.	Large-scale experiment	n.a.	n.a.	n.a.	n.a.	n.a.	n.a.	n.a.	n.a.
994	182L2471	n.a.	Large-scale experiment	n.a.	n.a.	n.a.	n.a.	n.a.	n.a.	n.a.	n.a.
995	182L2472	n.a.	Large-scale experiment	n.a.	n.a.	n.a.	n.a.	n.a.	n.a.	n.a.	n.a.
996	182L2473	n.a.	Large-scale experiment	n.a.	n.a.	n.a.	n.a.	n.a.	n.a.	n.a.	n.a.
997	182L2474	n.a.	Large-scale experiment	n.a.	n.a.	n.a.	n.a.	n.a.	n.a.	n.a.	n.a.
998	182L2475	n.a.	Large-scale experiment	n.a.	n.a.	n.a.	n.a.	n.a.	n.a.	n.a.	n.a.
999	182L2476	n.a.	Large-scale experiment	n.a.	n.a.	n.a.	n.a.	n.a.	n.a.	n.a.	n.a.
1000	182L2477	n.a.	Large-scale experiment	n.a.	n.a.	n.a.	n.a.	n.a.	n.a.	n.a.	n.a.
1001	182L2478	n.a.	Large-scale experiment	n.a.	n.a.	n.a.	n.a.	n.a.	n.a.	n.a.	n.a.
1002	182L2479	n.a.	Large-scale experiment	n.a.	n.a.	n.a.	n.a.	n.a.	n.a.	n.a.	n.a.
1003	182L2481	n.a.	Large-scale experiment	n.a.	n.a.	n.a.	n.a.	n.a.	n.a.	n.a.	n.a.
1004	182L2482	n.a.	Large-scale experiment	n.a.	n.a.	n.a.	n.a.	n.a.	n.a.	n.a.	n.a.
1005	182L2484	n.a.	Large-scale experiment	n.a.	n.a.	n.a.	n.a.	n.a.	n.a.	n.a.	n.a.
1006	182L2485	n.a.	Large-scale experiment	n.a.	n.a.	n.a.	n.a.	n.a.	n.a.	n.a.	n.a.
1007	182L2486	n.a.	Large-scale experiment	n.a.	n.a.	n.a.	n.a.	n.a.	n.a.	n.a.	n.a.
1008	182L2487	n.a.	Large-scale experiment	n.a.	n.a.	n.a.	n.a.	n.a.	n.a.	n.a.	n.a.
1009	182L2488	n.a.	Large-scale experiment	n.a.	n.a.	n.a.	n.a.	n.a.	n.a.	n.a.	n.a.
1010	182L2489	n.a.	Large-scale experiment	n.a.	n.a.	n.a.	n.a.	n.a.	n.a.	n.a.	n.a.
1011	182L2491	n.a.	Large-scale experiment	n.a.	n.a.	n.a.	n.a.	n.a.	n.a.	n.a.	n.a.
1012	182L2492	n.a.	Large-scale experiment	n.a.	n.a.	n.a.	n.a.	n.a.	n.a.	n.a.	n.a.
1013	182L2493	n.a.	Large-scale experiment	n.a.	n.a.	n.a.	n.a.	n.a.	n.a.	n.a.	n.a.
1014	182L2494	n.a.	Large-scale experiment	n.a.	n.a.	n.a.	n.a.	n.a.	n.a.	n.a.	n.a.
1015	182L2495	n.a.	Large-scale experiment	n.a.	n.a.	n.a.	n.a.	n.a.	n.a.	n.a.	n.a.
1016	182L2496	n.a.	Large-scale experiment	n.a.	n.a.	n.a.	n.a.	n.a.	n.a.	n.a.	n.a.
1017	182L2497	n.a.	Large-scale experiment	n.a.	n.a.	n.a.	n.a.	n.a.	n.a.	n.a.	n.a.
1018	182L2498	n.a.	Large-scale experiment	n.a.	n.a.	n.a.	n.a.	n.a.	n.a.	n.a.	n.a.
1019	182L2499	n.a.	Large-scale experiment	n.a.	n.a.	n.a.	n.a.	n.a.	n.a.	n.a.	n.a.
1020	182L2501	n.a.	Large-scale experiment	n.a.	n.a.	n.a.	n.a.	n.a.	n.a.	n.a.	n.a.
1021	182L2502	n.a.	Large-scale experiment	n.a.	n.a.	n.a.	n.a.	n.a.	n.a.	n.a.	n.a.
1022	182L2503	n.a.	Large-scale experiment	n.a.	n.a.	n.a.	n.a.	n.a.	n.a.	n.a.	n.a.
1023	182L2504	n.a.	Large-scale experiment	n.a.	n.a.	n.a.	n.a.	n.a.	n.a.	n.a.	n.a.
1024	182L2505	n.a.	Large-scale experiment	n.a.	n.a.	n.a.	n.a.	n.a.	n.a.	n.a.	n.a.
1025	182L2506	n.a.	Large-scale experiment	n.a.	n.a.	n.a.	n.a.	n.a.	n.a.	n.a.	n.a.
1026	182L2507	n.a.	Large-scale experiment	n.a.	n.a.	n.a.	n.a.	n.a.	n.a.	n.a.	n.a.
1027	182L2508	n.a.	Large-scale experiment	n.a.	n.a.	n.a.	n.a.	n.a.	n.a.	n.a.	n.a.
1028	182L2509	n.a.	Large-scale experiment	n.a.	n.a.	n.a.	n.a.	n.a.	n.a.	n.a.	n.a.
1029	182L2510	n.a.	Large-scale experiment	n.a.	n.a.	n.a.	n.a.	n.a.	n.a.	n.a.	n.a.
1030	182L2511	n.a.	Large-scale experiment	n.a.	n.a.	n.a.	n.a.	n.a.	n.a.	n.a.	n.a.
1031	182L2512	n.a.	Large-scale experiment	n.a.	n.a.	n.a.	n.a.	n.a.	n.a.	n.a.	n.a.
1032	182L2513	n.a.	Large-scale experiment	n.a.	n.a.	n.a.	n.a.	n.a.	n.a.	n.a.	n.a.
1033	182L2514	n.a.	Large-scale experiment	n.a.	n.a.	n.a.	n.a.	n.a.	n.a.	n.a.	n.a.
1034	182L2515	n.a.	Large-scale experiment	n.a.	n.a.	n.a.	n.a.	n.a.	n.a.	n.a.	n.a.
1035	182L2516	n.a.	Large-scale experiment	n.a.	n.a.	n.a.	n.a.	n.a.	n.a.	n.a.	n.a.
1036	182L2517	n.a.	Large-scale experiment	n.a.	n.a.	n.a.	n.a.	n.a.	n.a.	n.a.	n.a.
1037	182L2519	n.a.	Large-scale experiment	n.a.	n.a.	n.a.	n.a.	n.a.	n.a.	n.a.	n.a.
1038	182L2520	n.a.	Large-scale experiment	n.a.	n.a.	n.a.	n.a.	n.a.	n.a.	n.a.	n.a.
1039	182L2521	n.a.	Large-scale experiment	n.a.	n.a.	n.a.	n.a.	n.a.	n.a.	n.a.	n.a.
1040	182L2522	n.a.	Large-scale experiment	n.a.	n.a.	n.a.	n.a.	n.a.	n.a.	n.a.	n.a.
1041	182L2523	n.a.	Large-scale experiment	n.a.	n.a.	n.a.	n.a.	n.a.	n.a.	n.a.	n.a.
1042	182L2524	n.a.	Large-scale experiment	n.a.	n.a.	n.a.	n.a.	n.a.	n.a.	n.a.	n.a.
1043	182L2525	n.a.	Large-scale experiment	n.a.	n.a.	n.a.	n.a.	n.a.	n.a.	n.a.	n.a.
1044	182L2529	n.a.	Large-scale experiment	n.a.	n.a.	n.a.	n.a.	n.a.	n.a.	n.a.	n.a.
1045	182L2530	n.a.	Large-scale experiment	n.a.	n.a.	n.a.	n.a.	n.a.	n.a.	n.a.	n.a.
1046	182L2535	n.a.	Large-scale experiment	n.a.	n.a.	n.a.	n.a.	n.a.	n.a.	n.a.	n.a.
1047	182L2539	n.a.	Large-scale experiment	n.a.	n.a.	n.a.	n.a.	n.a.	n.a.	n.a.	n.a.
1048	182L2540	n.a.	Large-scale experiment	n.a.	n.a.	n.a.	n.a.	n.a.	n.a.	n.a.	n.a.
1049	182L2542	n.a.	Large-scale experiment	n.a.	n.a.	n.a.	n.a.	n.a.	n.a.	n.a.	n.a.
1050	182L2543	n.a.	Large-scale experiment	n.a.	n.a.	n.a.	n.a.	n.a.	n.a.	n.a.	n.a.
1051	182L2545	n.a.	Large-scale experiment	n.a.	n.a.	n.a.	n.a.	n.a.	n.a.	n.a.	n.a.
1052	182L2546	n.a.	Large-scale experiment	n.a.	n.a.	n.a.	n.a.	n.a.	n.a.	n.a.	n.a.
1053	182L2549	n.a.	Large-scale experiment	n.a.	n.a.	n.a.	n.a.	n.a.	n.a.	n.a.	n.a.
1054	182L2552	n.a.	Large-scale experiment	n.a.	n.a.	n.a.	n.a.	n.a.	n.a.	n.a.	n.a.
1055	182L2554	n.a.	Large-scale experiment	n.a.	n.a.	n.a.	n.a.	n.a.	n.a.	n.a.	n.a.
1056	182L2556	n.a.	Large-scale experiment	n.a.	n.a.	n.a.	n.a.	n.a.	n.a.	n.a.	n.a.
1057	182L2558	n.a.	Large-scale experiment	n.a.	n.a.	n.a.	n.a.	n.a.	n.a.	n.a.	n.a.
1058	182L2560	n.a.	Large-scale experiment	n.a.	n.a.	n.a.	n.a.	n.a.	n.a.	n.a.	n.a.
1059	182L2562	n.a.	Large-scale experiment	n.a.	n.a.	n.a.	n.a.	n.a.	n.a.	n.a.	n.a.
1060	182L2563	n.a.	Large-scale experiment	n.a.	n.a.	n.a.	n.a.	n.a.	n.a.	n.a.	n.a.
1061	182L2564	n.a.	Large-scale experiment	n.a.	n.a.	n.a.	n.a.	n.a.	n.a.	n.a.	n.a.
1062	182L2565	n.a.	Large-scale experiment	n.a.	n.a.	n.a.	n.a.	n.a.	n.a.	n.a.	n.a.
1063	182L2569	n.a.	Large-scale experiment	n.a.	n.a.	n.a.	n.a.	n.a.	n.a.	n.a.	n.a.
1064	182L2570	n.a.	Large-scale experiment	n.a.	n.a.	n.a.	n.a.	n.a.	n.a.	n.a.	n.a.
1065	182L2571	n.a.	Large-scale experiment	n.a.	n.a.	n.a.	n.a.	n.a.	n.a.	n.a.	n.a.
1066	182L2572	n.a.	Large-scale experiment	n.a.	n.a.	n.a.	n.a.	n.a.	n.a.	n.a.	n.a.
1067	182L2573	n.a.	Large-scale experiment	n.a.	n.a.	n.a.	n.a.	n.a.	n.a.	n.a.	n.a.
1068	182L2574	n.a.	Large-scale experiment	n.a.	n.a.	n.a.	n.a.	n.a.	n.a.	n.a.	n.a.
1069	182L2576	n.a.	Large-scale experiment	n.a.	n.a.	n.a.	n.a.	n.a.	n.a.	n.a.	n.a.
1070	182L2577	n.a.	Large-scale experiment	n.a.	n.a.	n.a.	n.a.	n.a.	n.a.	n.a.	n.a.
1071	182L2578	n.a.	Large-scale experiment	n.a.	n.a.	n.a.	n.a.	n.a.	n.a.	n.a.	n.a.
1072	182L2586	n.a.	Large-scale experiment	n.a.	n.a.	n.a.	n.a.	n.a.	n.a.	n.a.	n.a.
1073	182L2590	n.a.	Large-scale experiment	n.a.	n.a.	n.a.	n.a.	n.a.	n.a.	n.a.	n.a.
1074	182L2592	n.a.	Large-scale experiment	n.a.	n.a.	n.a.	n.a.	n.a.	n.a.	n.a.	n.a.
1075	182L2593	n.a.	Large-scale experiment	n.a.	n.a.	n.a.	n.a.	n.a.	n.a.	n.a.	n.a.
1076	182L2594	n.a.	Large-scale experiment	n.a.	n.a.	n.a.	n.a.	n.a.	n.a.	n.a.	n.a.
1077	182L2595	n.a.	Large-scale experiment	n.a.	n.a.	n.a.	n.a.	n.a.	n.a.	n.a.	n.a.
1078	182L2601	n.a.	Large-scale experiment	n.a.	n.a.	n.a.	n.a.	n.a.	n.a.	n.a.	n.a.
1079	182L2603	n.a.	Large-scale experiment	n.a.	n.a.	n.a.	n.a.	n.a.	n.a.	n.a.	n.a.
1080	182L3674	n.a.	Large-scale experiment	n.a.	n.a.	n.a.	n.a.	n.a.	n.a.	n.a.	n.a.
1081	182L3675	n.a.	Large-scale experiment	n.a.	n.a.	n.a.	n.a.	n.a.	n.a.	n.a.	n.a.
1082	182L3676	n.a.	Large-scale experiment	n.a.	n.a.	n.a.	n.a.	n.a.	n.a.	n.a.	n.a.
1083	182L3678	n.a.	Large-scale experiment	n.a.	n.a.	n.a.	n.a.	n.a.	n.a.	n.a.	n.a.
1084	182L3679	n.a.	Large-scale experiment	n.a.	n.a.	n.a.	n.a.	n.a.	n.a.	n.a.	n.a.
1085	182L3686	n.a.	Large-scale experiment	n.a.	n.a.	n.a.	n.a.	n.a.	n.a.	n.a.	n.a.
1086	182L3687	n.a.	Large-scale experiment	n.a.	n.a.	n.a.	n.a.	n.a.	n.a.	n.a.	n.a.
1087	182L3690	n.a.	Large-scale experiment	n.a.	n.a.	n.a.	n.a.	n.a.	n.a.	n.a.	n.a.
1088	182L3694	n.a.	Large-scale experiment	n.a.	n.a.	n.a.	n.a.	n.a.	n.a.	n.a.	n.a.
1089	182L3695	n.a.	Large-scale experiment	n.a.	n.a.	n.a.	n.a.	n.a.	n.a.	n.a.	n.a.
1090	182L3697	n.a.	Large-scale experiment	n.a.	n.a.	n.a.	n.a.	n.a.	n.a.	n.a.	n.a.
1091	182L3698	n.a.	Large-scale experiment	n.a.	n.a.	n.a.	n.a.	n.a.	n.a.	n.a.	n.a.
1092	182L3699	n.a.	Large-scale experiment	n.a.	n.a.	n.a.	n.a.	n.a.	n.a.	n.a.	n.a.
1093	182L3700	n.a.	Large-scale experiment	n.a.	n.a.	n.a.	n.a.	n.a.	n.a.	n.a.	n.a.
1094	182L3701	n.a.	Large-scale experiment	n.a.	n.a.	n.a.	n.a.	n.a.	n.a.	n.a.	n.a.
1095	182L3702	n.a.	Large-scale experiment	n.a.	n.a.	n.a.	n.a.	n.a.	n.a.	n.a.	n.a.
1096	182L3721	n.a.	Large-scale experiment	n.a.	n.a.	n.a.	n.a.	n.a.	n.a.	n.a.	n.a.
1097	182L3722	n.a.	Large-scale experiment	n.a.	n.a.	n.a.	n.a.	n.a.	n.a.	n.a.	n.a.
1098	182L3723	n.a.	Large-scale experiment	n.a.	n.a.	n.a.	n.a.	n.a.	n.a.	n.a.	n.a.
1099	182L3724	n.a.	Large-scale experiment	n.a.	n.a.	n.a.	n.a.	n.a.	n.a.	n.a.	n.a.
1100	182L3726	n.a.	Large-scale experiment	n.a.	n.a.	n.a.	n.a.	n.a.	n.a.	n.a.	n.a.
1101	182L3727	n.a.	Large-scale experiment	n.a.	n.a.	n.a.	n.a.	n.a.	n.a.	n.a.	n.a.
1102	182L3728	n.a.	Large-scale experiment	n.a.	n.a.	n.a.	n.a.	n.a.	n.a.	n.a.	n.a.
1103	182L3731	n.a.	Large-scale experiment	n.a.	n.a.	n.a.	n.a.	n.a.	n.a.	n.a.	n.a.
1104	182L3732	n.a.	Large-scale experiment	n.a.	n.a.	n.a.	n.a.	n.a.	n.a.	n.a.	n.a.
1105	182L3733	n.a.	Large-scale experiment	n.a.	n.a.	n.a.	n.a.	n.a.	n.a.	n.a.	n.a.
1106	182L3734	n.a.	Large-scale experiment	n.a.	n.a.	n.a.	n.a.	n.a.	n.a.	n.a.	n.a.
1107	182L3735	n.a.	Large-scale experiment	n.a.	n.a.	n.a.	n.a.	n.a.	n.a.	n.a.	n.a.
1108	182L3737	n.a.	Large-scale experiment	n.a.	n.a.	n.a.	n.a.	n.a.	n.a.	n.a.	n.a.
1109	182L3738	n.a.	Large-scale experiment	n.a.	n.a.	n.a.	n.a.	n.a.	n.a.	n.a.	n.a.
1110	182L3739	n.a.	Large-scale experiment	n.a.	n.a.	n.a.	n.a.	n.a.	n.a.	n.a.	n.a.
1111	182L3741	n.a.	Large-scale experiment	n.a.	n.a.	n.a.	n.a.	n.a.	n.a.	n.a.	n.a.
1112	182L3742	n.a.	Large-scale experiment	n.a.	n.a.	n.a.	n.a.	n.a.	n.a.	n.a.	n.a.
1113	182L3743	n.a.	Large-scale experiment	n.a.	n.a.	n.a.	n.a.	n.a.	n.a.	n.a.	n.a.
1114	182L3744	n.a.	Large-scale experiment	n.a.	n.a.	n.a.	n.a.	n.a.	n.a.	n.a.	n.a.
1115	182L3745	n.a.	Large-scale experiment	n.a.	n.a.	n.a.	n.a.	n.a.	n.a.	n.a.	n.a.
1116	182L3746	n.a.	Large-scale experiment	n.a.	n.a.	n.a.	n.a.	n.a.	n.a.	n.a.	n.a.
1117	182L3747	n.a.	Large-scale experiment	n.a.	n.a.	n.a.	n.a.	n.a.	n.a.	n.a.	n.a.
1118	182L3748	n.a.	Large-scale experiment	n.a.	n.a.	n.a.	n.a.	n.a.	n.a.	n.a.	n.a.
1119	182L3749	n.a.	Large-scale experiment	n.a.	n.a.	n.a.	n.a.	n.a.	n.a.	n.a.	n.a.
1120	182L3750	n.a.	Large-scale experiment	n.a.	n.a.	n.a.	n.a.	n.a.	n.a.	n.a.	n.a.
1121	182L3751	n.a.	Large-scale experiment	n.a.	n.a.	n.a.	n.a.	n.a.	n.a.	n.a.	n.a.
1122	182L3752	n.a.	Large-scale experiment	n.a.	n.a.	n.a.	n.a.	n.a.	n.a.	n.a.	n.a.
1123	182L3753	n.a.	Large-scale experiment	n.a.	n.a.	n.a.	n.a.	n.a.	n.a.	n.a.	n.a.
1124	182L3754	n.a.	Large-scale experiment	n.a.	n.a.	n.a.	n.a.	n.a.	n.a.	n.a.	n.a.
1125	182L3756	n.a.	Large-scale experiment	n.a.	n.a.	n.a.	n.a.	n.a.	n.a.	n.a.	n.a.
1126	182L3759	n.a.	Large-scale experiment	n.a.	n.a.	n.a.	n.a.	n.a.	n.a.	n.a.	n.a.
1127	182L3760	n.a.	Large-scale experiment	n.a.	n.a.	n.a.	n.a.	n.a.	n.a.	n.a.	n.a.
1128	182L3761	n.a.	Large-scale experiment	n.a.	n.a.	n.a.	n.a.	n.a.	n.a.	n.a.	n.a.
1129	182L3763	n.a.	Large-scale experiment	n.a.	n.a.	n.a.	n.a.	n.a.	n.a.	n.a.	n.a.
1130	182L3767	n.a.	Large-scale experiment	n.a.	n.a.	n.a.	n.a.	n.a.	n.a.	n.a.	n.a.
1131	182L3768	n.a.	Large-scale experiment	n.a.	n.a.	n.a.	n.a.	n.a.	n.a.	n.a.	n.a.
1132	182L3769	n.a.	Large-scale experiment	n.a.	n.a.	n.a.	n.a.	n.a.	n.a.	n.a.	n.a.
1133	182L3770	n.a.	Large-scale experiment	n.a.	n.a.	n.a.	n.a.	n.a.	n.a.	n.a.	n.a.
1134	182L3771	n.a.	Large-scale experiment	n.a.	n.a.	n.a.	n.a.	n.a.	n.a.	n.a.	n.a.
1135	182L3772	n.a.	Large-scale experiment	n.a.	n.a.	n.a.	n.a.	n.a.	n.a.	n.a.	n.a.
1136	182L3774	n.a.	Large-scale experiment	n.a.	n.a.	n.a.	n.a.	n.a.	n.a.	n.a.	n.a.
1137	182L3776	n.a.	Large-scale experiment	n.a.	n.a.	n.a.	n.a.	n.a.	n.a.	n.a.	n.a.
1138	182L3777	n.a.	Large-scale experiment	n.a.	n.a.	n.a.	n.a.	n.a.	n.a.	n.a.	n.a.
1139	182L3778	n.a.	Large-scale experiment	n.a.	n.a.	n.a.	n.a.	n.a.	n.a.	n.a.	n.a.
1140	182L3779	n.a.	Large-scale experiment	n.a.	n.a.	n.a.	n.a.	n.a.	n.a.	n.a.	n.a.
1141	182L3783	n.a.	Large-scale experiment	n.a.	n.a.	n.a.	n.a.	n.a.	n.a.	n.a.	n.a.
1142	182L3784	n.a.	Large-scale experiment	n.a.	n.a.	n.a.	n.a.	n.a.	n.a.	n.a.	n.a.
1143	182L3786	n.a.	Large-scale experiment	n.a.	n.a.	n.a.	n.a.	n.a.	n.a.	n.a.	n.a.
1144	182L3787	n.a.	Large-scale experiment	n.a.	n.a.	n.a.	n.a.	n.a.	n.a.	n.a.	n.a.
1145	182L3788	n.a.	Large-scale experiment	n.a.	n.a.	n.a.	n.a.	n.a.	n.a.	n.a.	n.a.
1146	182L3789	n.a.	Large-scale experiment	n.a.	n.a.	n.a.	n.a.	n.a.	n.a.	n.a.	n.a.
1147	182L3791	n.a.	Large-scale experiment	n.a.	n.a.	n.a.	n.a.	n.a.	n.a.	n.a.	n.a.
1148	182L3794	n.a.	Large-scale experiment	n.a.	n.a.	n.a.	n.a.	n.a.	n.a.	n.a.	n.a.
1149	182L3796	n.a.	Large-scale experiment	n.a.	n.a.	n.a.	n.a.	n.a.	n.a.	n.a.	n.a.
1150	182L3797	n.a.	Large-scale experiment	n.a.	n.a.	n.a.	n.a.	n.a.	n.a.	n.a.	n.a.
1151	182L3798	n.a.	Large-scale experiment	n.a.	n.a.	n.a.	n.a.	n.a.	n.a.	n.a.	n.a.
1152	182L3802	n.a.	Large-scale experiment	n.a.	n.a.	n.a.	n.a.	n.a.	n.a.	n.a.	n.a.
1153	182L3803	n.a.	Large-scale experiment	n.a.	n.a.	n.a.	n.a.	n.a.	n.a.	n.a.	n.a.
1154	182L3805	n.a.	Large-scale experiment	n.a.	n.a.	n.a.	n.a.	n.a.	n.a.	n.a.	n.a.
1155	182L3806	n.a.	Large-scale experiment	n.a.	n.a.	n.a.	n.a.	n.a.	n.a.	n.a.	n.a.
1156	182L3807	n.a.	Large-scale experiment	n.a.	n.a.	n.a.	n.a.	n.a.	n.a.	n.a.	n.a.
1157	182L3808	n.a.	Large-scale experiment	n.a.	n.a.	n.a.	n.a.	n.a.	n.a.	n.a.	n.a.
1158	182L3810	n.a.	Large-scale experiment	n.a.	n.a.	n.a.	n.a.	n.a.	n.a.	n.a.	n.a.
1159	182L3811	n.a.	Large-scale experiment	n.a.	n.a.	n.a.	n.a.	n.a.	n.a.	n.a.	n.a.
1160	182L3812	n.a.	Large-scale experiment	n.a.	n.a.	n.a.	n.a.	n.a.	n.a.	n.a.	n.a.
1161	182L3815	n.a.	Large-scale experiment	n.a.	n.a.	n.a.	n.a.	n.a.	n.a.	n.a.	n.a.
1162	182L3816	n.a.	Large-scale experiment	n.a.	n.a.	n.a.	n.a.	n.a.	n.a.	n.a.	n.a.
1163	182L3817	n.a.	Large-scale experiment	n.a.	n.a.	n.a.	n.a.	n.a.	n.a.	n.a.	n.a.
1164	182L3819	n.a.	Large-scale experiment	n.a.	n.a.	n.a.	n.a.	n.a.	n.a.	n.a.	n.a.
1165	182L3820	n.a.	Large-scale experiment	n.a.	n.a.	n.a.	n.a.	n.a.	n.a.	n.a.	n.a.
1166	182L3821	n.a.	Large-scale experiment	n.a.	n.a.	n.a.	n.a.	n.a.	n.a.	n.a.	n.a.
1167	182L3822	n.a.	Large-scale experiment	n.a.	n.a.	n.a.	n.a.	n.a.	n.a.	n.a.	n.a.
1168	182L3823	n.a.	Large-scale experiment	n.a.	n.a.	n.a.	n.a.	n.a.	n.a.	n.a.	n.a.
1169	182L3826	n.a.	Large-scale experiment	n.a.	n.a.	n.a.	n.a.	n.a.	n.a.	n.a.	n.a.
1170	182L3827	n.a.	Large-scale experiment	n.a.	n.a.	n.a.	n.a.	n.a.	n.a.	n.a.	n.a.
1171	182L3828	n.a.	Large-scale experiment	n.a.	n.a.	n.a.	n.a.	n.a.	n.a.	n.a.	n.a.
1172	182L3829	n.a.	Large-scale experiment	n.a.	n.a.	n.a.	n.a.	n.a.	n.a.	n.a.	n.a.
1173	182L3830	n.a.	Large-scale experiment	n.a.	n.a.	n.a.	n.a.	n.a.	n.a.	n.a.	n.a.
1174	182L3831	n.a.	Large-scale experiment	n.a.	n.a.	n.a.	n.a.	n.a.	n.a.	n.a.	n.a.
1175	182L3834	n.a.	Large-scale experiment	n.a.	n.a.	n.a.	n.a.	n.a.	n.a.	n.a.	n.a.
1176	182L3836	n.a.	Large-scale experiment	n.a.	n.a.	n.a.	n.a.	n.a.	n.a.	n.a.	n.a.
1177	182L3838	n.a.	Large-scale experiment	n.a.	n.a.	n.a.	n.a.	n.a.	n.a.	n.a.	n.a.
1178	182L3839	n.a.	Large-scale experiment	n.a.	n.a.	n.a.	n.a.	n.a.	n.a.	n.a.	n.a.
1179	182L3841	n.a.	Large-scale experiment	n.a.	n.a.	n.a.	n.a.	n.a.	n.a.	n.a.	n.a.
1180	182L3842	n.a.	Large-scale experiment	n.a.	n.a.	n.a.	n.a.	n.a.	n.a.	n.a.	n.a.
1181	182L3843	n.a.	Large-scale experiment	n.a.	n.a.	n.a.	n.a.	n.a.	n.a.	n.a.	n.a.
1182	182L3845	n.a.	Large-scale experiment	n.a.	n.a.	n.a.	n.a.	n.a.	n.a.	n.a.	n.a.
1183	182L3847	n.a.	Large-scale experiment	n.a.	n.a.	n.a.	n.a.	n.a.	n.a.	n.a.	n.a.
1184	182L3848	n.a.	Large-scale experiment	n.a.	n.a.	n.a.	n.a.	n.a.	n.a.	n.a.	n.a.
1185	182L3849	n.a.	Large-scale experiment	n.a.	n.a.	n.a.	n.a.	n.a.	n.a.	n.a.	n.a.
1186	182L3850	n.a.	Large-scale experiment	n.a.	n.a.	n.a.	n.a.	n.a.	n.a.	n.a.	n.a.
1187	182L3851	n.a.	Large-scale experiment	n.a.	n.a.	n.a.	n.a.	n.a.	n.a.	n.a.	n.a.
1188	182L3853	n.a.	Large-scale experiment	n.a.	n.a.	n.a.	n.a.	n.a.	n.a.	n.a.	n.a.
1189	182L3854	n.a.	Large-scale experiment	n.a.	n.a.	n.a.	n.a.	n.a.	n.a.	n.a.	n.a.
1190	182L3855	n.a.	Large-scale experiment	n.a.	n.a.	n.a.	n.a.	n.a.	n.a.	n.a.	n.a.
1191	182L3856	n.a.	Large-scale experiment	n.a.	n.a.	n.a.	n.a.	n.a.	n.a.	n.a.	n.a.
1192	182L3858	n.a.	Large-scale experiment	n.a.	n.a.	n.a.	n.a.	n.a.	n.a.	n.a.	n.a.
1193	182L3860	n.a.	Large-scale experiment	n.a.	n.a.	n.a.	n.a.	n.a.	n.a.	n.a.	n.a.
1194	182L3861	n.a.	Large-scale experiment	n.a.	n.a.	n.a.	n.a.	n.a.	n.a.	n.a.	n.a.
1195	182L3862	n.a.	Large-scale experiment	n.a.	n.a.	n.a.	n.a.	n.a.	n.a.	n.a.	n.a.
1196	182L3863	n.a.	Large-scale experiment	n.a.	n.a.	n.a.	n.a.	n.a.	n.a.	n.a.	n.a.
1197	182L3864	n.a.	Large-scale experiment	n.a.	n.a.	n.a.	n.a.	n.a.	n.a.	n.a.	n.a.
1198	182L3865	n.a.	Large-scale experiment	n.a.	n.a.	n.a.	n.a.	n.a.	n.a.	n.a.	n.a.
1199	182L3866	n.a.	Large-scale experiment	n.a.	n.a.	n.a.	n.a.	n.a.	n.a.	n.a.	n.a.
1200	182L3867	n.a.	Large-scale experiment	n.a.	n.a.	n.a.	n.a.	n.a.	n.a.	n.a.	n.a.
1201	182L3868	n.a.	Large-scale experiment	n.a.	n.a.	n.a.	n.a.	n.a.	n.a.	n.a.	n.a.
1202	182L3869	n.a.	Large-scale experiment	n.a.	n.a.	n.a.	n.a.	n.a.	n.a.	n.a.	n.a.
1203	182L3870	n.a.	Large-scale experiment	n.a.	n.a.	n.a.	n.a.	n.a.	n.a.	n.a.	n.a.
1204	182L3871	n.a.	Large-scale experiment	n.a.	n.a.	n.a.	n.a.	n.a.	n.a.	n.a.	n.a.
1205	182L3872	n.a.	Large-scale experiment	n.a.	n.a.	n.a.	n.a.	n.a.	n.a.	n.a.	n.a.
1206	182L3875	n.a.	Large-scale experiment	n.a.	n.a.	n.a.	n.a.	n.a.	n.a.	n.a.	n.a.
1207	182L3876	n.a.	Large-scale experiment	n.a.	n.a.	n.a.	n.a.	n.a.	n.a.	n.a.	n.a.
1208	182L3877	n.a.	Large-scale experiment	n.a.	n.a.	n.a.	n.a.	n.a.	n.a.	n.a.	n.a.
1209	182L3878	n.a.	Large-scale experiment	n.a.	n.a.	n.a.	n.a.	n.a.	n.a.	n.a.	n.a.
1210	182L3879	n.a.	Large-scale experiment	n.a.	n.a.	n.a.	n.a.	n.a.	n.a.	n.a.	n.a.
1211	182L3880	n.a.	Large-scale experiment	n.a.	n.a.	n.a.	n.a.	n.a.	n.a.	n.a.	n.a.
1212	182L3881	n.a.	Large-scale experiment	n.a.	n.a.	n.a.	n.a.	n.a.	n.a.	n.a.	n.a.
1213	182L3882	n.a.	Large-scale experiment	n.a.	n.a.	n.a.	n.a.	n.a.	n.a.	n.a.	n.a.
1214	182L3883	n.a.	Large-scale experiment	n.a.	n.a.	n.a.	n.a.	n.a.	n.a.	n.a.	n.a.
1215	182L3884	n.a.	Large-scale experiment	n.a.	n.a.	n.a.	n.a.	n.a.	n.a.	n.a.	n.a.
1216	182L3885	n.a.	Large-scale experiment	n.a.	n.a.	n.a.	n.a.	n.a.	n.a.	n.a.	n.a.
1217	182L3886	n.a.	Large-scale experiment	n.a.	n.a.	n.a.	n.a.	n.a.	n.a.	n.a.	n.a.
1218	182L3888	n.a.	Large-scale experiment	n.a.	n.a.	n.a.	n.a.	n.a.	n.a.	n.a.	n.a.
1219	182L3889	n.a.	Large-scale experiment	n.a.	n.a.	n.a.	n.a.	n.a.	n.a.	n.a.	n.a.
1220	182L3890	n.a.	Large-scale experiment	n.a.	n.a.	n.a.	n.a.	n.a.	n.a.	n.a.	n.a.
1221	182L3891	n.a.	Large-scale experiment	n.a.	n.a.	n.a.	n.a.	n.a.	n.a.	n.a.	n.a.
1222	182L3892	n.a.	Large-scale experiment	n.a.	n.a.	n.a.	n.a.	n.a.	n.a.	n.a.	n.a.
1223	182L3893	n.a.	Large-scale experiment	n.a.	n.a.	n.a.	n.a.	n.a.	n.a.	n.a.	n.a.
1224	182L3894	n.a.	Large-scale experiment	n.a.	n.a.	n.a.	n.a.	n.a.	n.a.	n.a.	n.a.
1225	182L3896	n.a.	Large-scale experiment	n.a.	n.a.	n.a.	n.a.	n.a.	n.a.	n.a.	n.a.
1226	182L3897	n.a.	Large-scale experiment	n.a.	n.a.	n.a.	n.a.	n.a.	n.a.	n.a.	n.a.
1227	182L3899	n.a.	Large-scale experiment	n.a.	n.a.	n.a.	n.a.	n.a.	n.a.	n.a.	n.a.
1228	182L3901	n.a.	Large-scale experiment	n.a.	n.a.	n.a.	n.a.	n.a.	n.a.	n.a.	n.a.
1229	182L3902	n.a.	Large-scale experiment	n.a.	n.a.	n.a.	n.a.	n.a.	n.a.	n.a.	n.a.
1230	182L3903	n.a.	Large-scale experiment	n.a.	n.a.	n.a.	n.a.	n.a.	n.a.	n.a.	n.a.
1231	182L3904	n.a.	Large-scale experiment	n.a.	n.a.	n.a.	n.a.	n.a.	n.a.	n.a.	n.a.
1232	182L3905	n.a.	Large-scale experiment	n.a.	n.a.	n.a.	n.a.	n.a.	n.a.	n.a.	n.a.
1233	182L3907	n.a.	Large-scale experiment	n.a.	n.a.	n.a.	n.a.	n.a.	n.a.	n.a.	n.a.
1234	182L3908	n.a.	Large-scale experiment	n.a.	n.a.	n.a.	n.a.	n.a.	n.a.	n.a.	n.a.
1235	182L3909	n.a.	Large-scale experiment	n.a.	n.a.	n.a.	n.a.	n.a.	n.a.	n.a.	n.a.
1236	182L3910	n.a.	Large-scale experiment	n.a.	n.a.	n.a.	n.a.	n.a.	n.a.	n.a.	n.a.
1237	182L3911	n.a.	Large-scale experiment	n.a.	n.a.	n.a.	n.a.	n.a.	n.a.	n.a.	n.a.
1238	182L3912	n.a.	Large-scale experiment	n.a.	n.a.	n.a.	n.a.	n.a.	n.a.	n.a.	n.a.
1239	182L3915	n.a.	Large-scale experiment	n.a.	n.a.	n.a.	n.a.	n.a.	n.a.	n.a.	n.a.
1240	182L3917	n.a.	Large-scale experiment	n.a.	n.a.	n.a.	n.a.	n.a.	n.a.	n.a.	n.a.
1241	182L3919	n.a.	Large-scale experiment	n.a.	n.a.	n.a.	n.a.	n.a.	n.a.	n.a.	n.a.
1242	182L3921	n.a.	Large-scale experiment	n.a.	n.a.	n.a.	n.a.	n.a.	n.a.	n.a.	n.a.
1243	182L3923	n.a.	Large-scale experiment	n.a.	n.a.	n.a.	n.a.	n.a.	n.a.	n.a.	n.a.
1244	182L3924	n.a.	Large-scale experiment	n.a.	n.a.	n.a.	n.a.	n.a.	n.a.	n.a.	n.a.
1245	182L3925	n.a.	Large-scale experiment	n.a.	n.a.	n.a.	n.a.	n.a.	n.a.	n.a.	n.a.
1246	182L3927	n.a.	Large-scale experiment	n.a.	n.a.	n.a.	n.a.	n.a.	n.a.	n.a.	n.a.
1247	182L3928	n.a.	Large-scale experiment	n.a.	n.a.	n.a.	n.a.	n.a.	n.a.	n.a.	n.a.
1248	182L3930	n.a.	Large-scale experiment	n.a.	n.a.	n.a.	n.a.	n.a.	n.a.	n.a.	n.a.
1249	182L3931	n.a.	Large-scale experiment	n.a.	n.a.	n.a.	n.a.	n.a.	n.a.	n.a.	n.a.
1250	182L3932	n.a.	Large-scale experiment	n.a.	n.a.	n.a.	n.a.	n.a.	n.a.	n.a.	n.a.
1251	182L3934	n.a.	Large-scale experiment	n.a.	n.a.	n.a.	n.a.	n.a.	n.a.	n.a.	n.a.
1252	182L3935	n.a.	Large-scale experiment	n.a.	n.a.	n.a.	n.a.	n.a.	n.a.	n.a.	n.a.
1253	182L3937	n.a.	Large-scale experiment	n.a.	n.a.	n.a.	n.a.	n.a.	n.a.	n.a.	n.a.
1254	182L3939	n.a.	Large-scale experiment	n.a.	n.a.	n.a.	n.a.	n.a.	n.a.	n.a.	n.a.
1255	182L3941	n.a.	Large-scale experiment	n.a.	n.a.	n.a.	n.a.	n.a.	n.a.	n.a.	n.a.
1256	182L3942	n.a.	Large-scale experiment	n.a.	n.a.	n.a.	n.a.	n.a.	n.a.	n.a.	n.a.
1257	182L3943	n.a.	Large-scale experiment	n.a.	n.a.	n.a.	n.a.	n.a.	n.a.	n.a.	n.a.
1258	182L3944	n.a.	Large-scale experiment	n.a.	n.a.	n.a.	n.a.	n.a.	n.a.	n.a.	n.a.
1259	182L3945	n.a.	Large-scale experiment	n.a.	n.a.	n.a.	n.a.	n.a.	n.a.	n.a.	n.a.
1260	182L3946	n.a.	Large-scale experiment	n.a.	n.a.	n.a.	n.a.	n.a.	n.a.	n.a.	n.a.
1261	182L3947	n.a.	Large-scale experiment	n.a.	n.a.	n.a.	n.a.	n.a.	n.a.	n.a.	n.a.
1262	182L3948	n.a.	Large-scale experiment	n.a.	n.a.	n.a.	n.a.	n.a.	n.a.	n.a.	n.a.
1263	182L3950	n.a.	Large-scale experiment	n.a.	n.a.	n.a.	n.a.	n.a.	n.a.	n.a.	n.a.
1264	182L3953	n.a.	Large-scale experiment	n.a.	n.a.	n.a.	n.a.	n.a.	n.a.	n.a.	n.a.
1265	182L3956	n.a.	Large-scale experiment	n.a.	n.a.	n.a.	n.a.	n.a.	n.a.	n.a.	n.a.
1266	182L3957	n.a.	Large-scale experiment	n.a.	n.a.	n.a.	n.a.	n.a.	n.a.	n.a.	n.a.
1267	182L3958	n.a.	Large-scale experiment	n.a.	n.a.	n.a.	n.a.	n.a.	n.a.	n.a.	n.a.
1268	182L3960	n.a.	Large-scale experiment	n.a.	n.a.	n.a.	n.a.	n.a.	n.a.	n.a.	n.a.
1269	182L3963	n.a.	Large-scale experiment	n.a.	n.a.	n.a.	n.a.	n.a.	n.a.	n.a.	n.a.
1270	182L3964	n.a.	Large-scale experiment	n.a.	n.a.	n.a.	n.a.	n.a.	n.a.	n.a.	n.a.
1271	182L3966	n.a.	Large-scale experiment	n.a.	n.a.	n.a.	n.a.	n.a.	n.a.	n.a.	n.a.
1272	182L3969	n.a.	Large-scale experiment	n.a.	n.a.	n.a.	n.a.	n.a.	n.a.	n.a.	n.a.
1273	182L3970	n.a.	Large-scale experiment	n.a.	n.a.	n.a.	n.a.	n.a.	n.a.	n.a.	n.a.
1274	182L3971	n.a.	Large-scale experiment	n.a.	n.a.	n.a.	n.a.	n.a.	n.a.	n.a.	n.a.
1275	182L3973	n.a.	Large-scale experiment	n.a.	n.a.	n.a.	n.a.	n.a.	n.a.	n.a.	n.a.
1276	182L3974	n.a.	Large-scale experiment	n.a.	n.a.	n.a.	n.a.	n.a.	n.a.	n.a.	n.a.
1277	182L3978	n.a.	Large-scale experiment	n.a.	n.a.	n.a.	n.a.	n.a.	n.a.	n.a.	n.a.
1278	182L3979	n.a.	Large-scale experiment	n.a.	n.a.	n.a.	n.a.	n.a.	n.a.	n.a.	n.a.
1279	182L3981	n.a.	Large-scale experiment	n.a.	n.a.	n.a.	n.a.	n.a.	n.a.	n.a.	n.a.
1280	182L3982	n.a.	Large-scale experiment	n.a.	n.a.	n.a.	n.a.	n.a.	n.a.	n.a.	n.a.
1281	182L3984	n.a.	Large-scale experiment	n.a.	n.a.	n.a.	n.a.	n.a.	n.a.	n.a.	n.a.
1282	182L3985	n.a.	Large-scale experiment	n.a.	n.a.	n.a.	n.a.	n.a.	n.a.	n.a.	n.a.
1283	182L3987	n.a.	Large-scale experiment	n.a.	n.a.	n.a.	n.a.	n.a.	n.a.	n.a.	n.a.
1284	182L3988	n.a.	Large-scale experiment	n.a.	n.a.	n.a.	n.a.	n.a.	n.a.	n.a.	n.a.
1285	182L3989	n.a.	Large-scale experiment	n.a.	n.a.	n.a.	n.a.	n.a.	n.a.	n.a.	n.a.
1286	182L3990	n.a.	Large-scale experiment	n.a.	n.a.	n.a.	n.a.	n.a.	n.a.	n.a.	n.a.
1287	182L3991	n.a.	Large-scale experiment	n.a.	n.a.	n.a.	n.a.	n.a.	n.a.	n.a.	n.a.
1288	182L3992	n.a.	Large-scale experiment	n.a.	n.a.	n.a.	n.a.	n.a.	n.a.	n.a.	n.a.
1289	182L3996	n.a.	Large-scale experiment	n.a.	n.a.	n.a.	n.a.	n.a.	n.a.	n.a.	n.a.
1290	182L3997	n.a.	Large-scale experiment	n.a.	n.a.	n.a.	n.a.	n.a.	n.a.	n.a.	n.a.
1291	182L3998	n.a.	Large-scale experiment	n.a.	n.a.	n.a.	n.a.	n.a.	n.a.	n.a.	n.a.
1292	182L3999	n.a.	Large-scale experiment	n.a.	n.a.	n.a.	n.a.	n.a.	n.a.	n.a.	n.a.
1293	182L4000	n.a.	Large-scale experiment	n.a.	n.a.	n.a.	n.a.	n.a.	n.a.	n.a.	n.a.
1294	182L4001	n.a.	Large-scale experiment	n.a.	n.a.	n.a.	n.a.	n.a.	n.a.	n.a.	n.a.
1295	182L4002	n.a.	Large-scale experiment	n.a.	n.a.	n.a.	n.a.	n.a.	n.a.	n.a.	n.a.
1296	182L4003	n.a.	Large-scale experiment	n.a.	n.a.	n.a.	n.a.	n.a.	n.a.	n.a.	n.a.
1297	182L4004	n.a.	Large-scale experiment	n.a.	n.a.	n.a.	n.a.	n.a.	n.a.	n.a.	n.a.
1298	182L4006	n.a.	Large-scale experiment	n.a.	n.a.	n.a.	n.a.	n.a.	n.a.	n.a.	n.a.
1299	182L4007	n.a.	Large-scale experiment	n.a.	n.a.	n.a.	n.a.	n.a.	n.a.	n.a.	n.a.
1300	182L4013	n.a.	Large-scale experiment	n.a.	n.a.	n.a.	n.a.	n.a.	n.a.	n.a.	n.a.
1301	182L4014	n.a.	Large-scale experiment	n.a.	n.a.	n.a.	n.a.	n.a.	n.a.	n.a.	n.a.
1302	182L4015	n.a.	Large-scale experiment	n.a.	n.a.	n.a.	n.a.	n.a.	n.a.	n.a.	n.a.
1303	182L4016	n.a.	Large-scale experiment	n.a.	n.a.	n.a.	n.a.	n.a.	n.a.	n.a.	n.a.
1304	182L4017	n.a.	Large-scale experiment	n.a.	n.a.	n.a.	n.a.	n.a.	n.a.	n.a.	n.a.
1305	182L4018	n.a.	Large-scale experiment	n.a.	n.a.	n.a.	n.a.	n.a.	n.a.	n.a.	n.a.
1306	182L4020	n.a.	Large-scale experiment	n.a.	n.a.	n.a.	n.a.	n.a.	n.a.	n.a.	n.a.
1307	182L4022	n.a.	Large-scale experiment	n.a.	n.a.	n.a.	n.a.	n.a.	n.a.	n.a.	n.a.
1308	182L4023	n.a.	Large-scale experiment	n.a.	n.a.	n.a.	n.a.	n.a.	n.a.	n.a.	n.a.
1309	182L4026	n.a.	Large-scale experiment	n.a.	n.a.	n.a.	n.a.	n.a.	n.a.	n.a.	n.a.
1310	182L4028	n.a.	Large-scale experiment	n.a.	n.a.	n.a.	n.a.	n.a.	n.a.	n.a.	n.a.
1311	182L4029	n.a.	Large-scale experiment	n.a.	n.a.	n.a.	n.a.	n.a.	n.a.	n.a.	n.a.
1312	182L4030	n.a.	Large-scale experiment	n.a.	n.a.	n.a.	n.a.	n.a.	n.a.	n.a.	n.a.
1313	182L4031	n.a.	Large-scale experiment	n.a.	n.a.	n.a.	n.a.	n.a.	n.a.	n.a.	n.a.
1314	182L4032	n.a.	Large-scale experiment	n.a.	n.a.	n.a.	n.a.	n.a.	n.a.	n.a.	n.a.
1315	182L4033	n.a.	Large-scale experiment	n.a.	n.a.	n.a.	n.a.	n.a.	n.a.	n.a.	n.a.
1316	182L4034	n.a.	Large-scale experiment	n.a.	n.a.	n.a.	n.a.	n.a.	n.a.	n.a.	n.a.
1317	182L4035	n.a.	Large-scale experiment	n.a.	n.a.	n.a.	n.a.	n.a.	n.a.	n.a.	n.a.
1318	182L4036	n.a.	Large-scale experiment	n.a.	n.a.	n.a.	n.a.	n.a.	n.a.	n.a.	n.a.
1319	182L4037	n.a.	Large-scale experiment	n.a.	n.a.	n.a.	n.a.	n.a.	n.a.	n.a.	n.a.
1320	182L4038	n.a.	Large-scale experiment	n.a.	n.a.	n.a.	n.a.	n.a.	n.a.	n.a.	n.a.
1321	182L4040	n.a.	Large-scale experiment	n.a.	n.a.	n.a.	n.a.	n.a.	n.a.	n.a.	n.a.
1322	182L4041	n.a.	Large-scale experiment	n.a.	n.a.	n.a.	n.a.	n.a.	n.a.	n.a.	n.a.
1323	182L4042	n.a.	Large-scale experiment	n.a.	n.a.	n.a.	n.a.	n.a.	n.a.	n.a.	n.a.
1324	182L4043	n.a.	Large-scale experiment	n.a.	n.a.	n.a.	n.a.	n.a.	n.a.	n.a.	n.a.
1325	182L4044	n.a.	Large-scale experiment	n.a.	n.a.	n.a.	n.a.	n.a.	n.a.	n.a.	n.a.
1326	182L4046	n.a.	Large-scale experiment	n.a.	n.a.	n.a.	n.a.	n.a.	n.a.	n.a.	n.a.
1327	182L4048	n.a.	Large-scale experiment	n.a.	n.a.	n.a.	n.a.	n.a.	n.a.	n.a.	n.a.
1328	182L4050	n.a.	Large-scale experiment	n.a.	n.a.	n.a.	n.a.	n.a.	n.a.	n.a.	n.a.
1329	182L4052	n.a.	Large-scale experiment	n.a.	n.a.	n.a.	n.a.	n.a.	n.a.	n.a.	n.a.
1330	182L4055	n.a.	Large-scale experiment	n.a.	n.a.	n.a.	n.a.	n.a.	n.a.	n.a.	n.a.
1331	182L4056	n.a.	Large-scale experiment	n.a.	n.a.	n.a.	n.a.	n.a.	n.a.	n.a.	n.a.
1332	182L4057	n.a.	Large-scale experiment	n.a.	n.a.	n.a.	n.a.	n.a.	n.a.	n.a.	n.a.
1333	182L4058	n.a.	Large-scale experiment	n.a.	n.a.	n.a.	n.a.	n.a.	n.a.	n.a.	n.a.
1334	182L4059	n.a.	Large-scale experiment	n.a.	n.a.	n.a.	n.a.	n.a.	n.a.	n.a.	n.a.
1335	182L4060	n.a.	Large-scale experiment	n.a.	n.a.	n.a.	n.a.	n.a.	n.a.	n.a.	n.a.
1336	182L4061	n.a.	Large-scale experiment	n.a.	n.a.	n.a.	n.a.	n.a.	n.a.	n.a.	n.a.
1337	182L4062	n.a.	Large-scale experiment	n.a.	n.a.	n.a.	n.a.	n.a.	n.a.	n.a.	n.a.
1338	182L4063	n.a.	Large-scale experiment	n.a.	n.a.	n.a.	n.a.	n.a.	n.a.	n.a.	n.a.
1339	182L4064	n.a.	Large-scale experiment	n.a.	n.a.	n.a.	n.a.	n.a.	n.a.	n.a.	n.a.
1340	182L4065	n.a.	Large-scale experiment	n.a.	n.a.	n.a.	n.a.	n.a.	n.a.	n.a.	n.a.
1341	182L4066	n.a.	Large-scale experiment	n.a.	n.a.	n.a.	n.a.	n.a.	n.a.	n.a.	n.a.
1342	182L4067	n.a.	Large-scale experiment	n.a.	n.a.	n.a.	n.a.	n.a.	n.a.	n.a.	n.a.
1343	182L4068	n.a.	Large-scale experiment	n.a.	n.a.	n.a.	n.a.	n.a.	n.a.	n.a.	n.a.
1344	182L4069	n.a.	Large-scale experiment	n.a.	n.a.	n.a.	n.a.	n.a.	n.a.	n.a.	n.a.
1345	182L4070	n.a.	Large-scale experiment	n.a.	n.a.	n.a.	n.a.	n.a.	n.a.	n.a.	n.a.
1346	182L4071	n.a.	Large-scale experiment	n.a.	n.a.	n.a.	n.a.	n.a.	n.a.	n.a.	n.a.
1347	182L4072	n.a.	Large-scale experiment	n.a.	n.a.	n.a.	n.a.	n.a.	n.a.	n.a.	n.a.
1348	182L4074	n.a.	Large-scale experiment	n.a.	n.a.	n.a.	n.a.	n.a.	n.a.	n.a.	n.a.
1349	182L4075	n.a.	Large-scale experiment	n.a.	n.a.	n.a.	n.a.	n.a.	n.a.	n.a.	n.a.
1350	182L4076	n.a.	Large-scale experiment	n.a.	n.a.	n.a.	n.a.	n.a.	n.a.	n.a.	n.a.
1351	182L4077	n.a.	Large-scale experiment	n.a.	n.a.	n.a.	n.a.	n.a.	n.a.	n.a.	n.a.
1352	182L4079	n.a.	Large-scale experiment	n.a.	n.a.	n.a.	n.a.	n.a.	n.a.	n.a.	n.a.
1353	182L4081	n.a.	Large-scale experiment	n.a.	n.a.	n.a.	n.a.	n.a.	n.a.	n.a.	n.a.
1354	182L4082	n.a.	Large-scale experiment	n.a.	n.a.	n.a.	n.a.	n.a.	n.a.	n.a.	n.a.
1355	182L4083	n.a.	Large-scale experiment	n.a.	n.a.	n.a.	n.a.	n.a.	n.a.	n.a.	n.a.
1356	182L4084	n.a.	Large-scale experiment	n.a.	n.a.	n.a.	n.a.	n.a.	n.a.	n.a.	n.a.
1357	182L4085	n.a.	Large-scale experiment	n.a.	n.a.	n.a.	n.a.	n.a.	n.a.	n.a.	n.a.
1358	182L4086	n.a.	Large-scale experiment	n.a.	n.a.	n.a.	n.a.	n.a.	n.a.	n.a.	n.a.
1359	182L4087	n.a.	Large-scale experiment	n.a.	n.a.	n.a.	n.a.	n.a.	n.a.	n.a.	n.a.
1360	182L4089	n.a.	Large-scale experiment	n.a.	n.a.	n.a.	n.a.	n.a.	n.a.	n.a.	n.a.
1361	182L4090	n.a.	Large-scale experiment	n.a.	n.a.	n.a.	n.a.	n.a.	n.a.	n.a.	n.a.
1362	182L4092	n.a.	Large-scale experiment	n.a.	n.a.	n.a.	n.a.	n.a.	n.a.	n.a.	n.a.
1363	182L4093	n.a.	Large-scale experiment	n.a.	n.a.	n.a.	n.a.	n.a.	n.a.	n.a.	n.a.
1364	182L4095	n.a.	Large-scale experiment	n.a.	n.a.	n.a.	n.a.	n.a.	n.a.	n.a.	n.a.
1365	182L4097	n.a.	Large-scale experiment	n.a.	n.a.	n.a.	n.a.	n.a.	n.a.	n.a.	n.a.
1366	182L4099	n.a.	Large-scale experiment	n.a.	n.a.	n.a.	n.a.	n.a.	n.a.	n.a.	n.a.
1367	182L4100	n.a.	Large-scale experiment	n.a.	n.a.	n.a.	n.a.	n.a.	n.a.	n.a.	n.a.
1368	182L4102	n.a.	Large-scale experiment	n.a.	n.a.	n.a.	n.a.	n.a.	n.a.	n.a.	n.a.
1369	182L4104	n.a.	Large-scale experiment	n.a.	n.a.	n.a.	n.a.	n.a.	n.a.	n.a.	n.a.
1370	182L4107	n.a.	Large-scale experiment	n.a.	n.a.	n.a.	n.a.	n.a.	n.a.	n.a.	n.a.
1371	182L4108	n.a.	Large-scale experiment	n.a.	n.a.	n.a.	n.a.	n.a.	n.a.	n.a.	n.a.
1372	182L4109	n.a.	Large-scale experiment	n.a.	n.a.	n.a.	n.a.	n.a.	n.a.	n.a.	n.a.
1373	182L4110	n.a.	Large-scale experiment	n.a.	n.a.	n.a.	n.a.	n.a.	n.a.	n.a.	n.a.
1374	182L4111	n.a.	Large-scale experiment	n.a.	n.a.	n.a.	n.a.	n.a.	n.a.	n.a.	n.a.
1375	182L4341	n.a.	Large-scale experiment	n.a.	n.a.	n.a.	n.a.	n.a.	n.a.	n.a.	n.a.
1376	182L4342	n.a.	Large-scale experiment	n.a.	n.a.	n.a.	n.a.	n.a.	n.a.	n.a.	n.a.
1377	182L4344	n.a.	Large-scale experiment	n.a.	n.a.	n.a.	n.a.	n.a.	n.a.	n.a.	n.a.
1378	182L4345	n.a.	Large-scale experiment	n.a.	n.a.	n.a.	n.a.	n.a.	n.a.	n.a.	n.a.
1379	182L4346	n.a.	Large-scale experiment	n.a.	n.a.	n.a.	n.a.	n.a.	n.a.	n.a.	n.a.
1380	182L4347	n.a.	Large-scale experiment	n.a.	n.a.	n.a.	n.a.	n.a.	n.a.	n.a.	n.a.
1381	182L4348	n.a.	Large-scale experiment	n.a.	n.a.	n.a.	n.a.	n.a.	n.a.	n.a.	n.a.
1382	182L4349	n.a.	Large-scale experiment	n.a.	n.a.	n.a.	n.a.	n.a.	n.a.	n.a.	n.a.
1383	182L4350	n.a.	Large-scale experiment	n.a.	n.a.	n.a.	n.a.	n.a.	n.a.	n.a.	n.a.
1384	182L4352	n.a.	Large-scale experiment	n.a.	n.a.	n.a.	n.a.	n.a.	n.a.	n.a.	n.a.
1385	182L4353	n.a.	Large-scale experiment	n.a.	n.a.	n.a.	n.a.	n.a.	n.a.	n.a.	n.a.
1386	182L4355	n.a.	Large-scale experiment	n.a.	n.a.	n.a.	n.a.	n.a.	n.a.	n.a.	n.a.
1387	182L4357	n.a.	Large-scale experiment	n.a.	n.a.	n.a.	n.a.	n.a.	n.a.	n.a.	n.a.
1388	182L4359	n.a.	Large-scale experiment	n.a.	n.a.	n.a.	n.a.	n.a.	n.a.	n.a.	n.a.
1389	182L4360	n.a.	Large-scale experiment	n.a.	n.a.	n.a.	n.a.	n.a.	n.a.	n.a.	n.a.
1390	182L4361	n.a.	Large-scale experiment	n.a.	n.a.	n.a.	n.a.	n.a.	n.a.	n.a.	n.a.
1391	182L4363	n.a.	Large-scale experiment	n.a.	n.a.	n.a.	n.a.	n.a.	n.a.	n.a.	n.a.
1392	182L4365	n.a.	Large-scale experiment	n.a.	n.a.	n.a.	n.a.	n.a.	n.a.	n.a.	n.a.
1393	182L4366	n.a.	Large-scale experiment	n.a.	n.a.	n.a.	n.a.	n.a.	n.a.	n.a.	n.a.
1394	182L4369	n.a.	Large-scale experiment	n.a.	n.a.	n.a.	n.a.	n.a.	n.a.	n.a.	n.a.
1395	182L4370	n.a.	Large-scale experiment	n.a.	n.a.	n.a.	n.a.	n.a.	n.a.	n.a.	n.a.
1396	182L4371	n.a.	Large-scale experiment	n.a.	n.a.	n.a.	n.a.	n.a.	n.a.	n.a.	n.a.
1397	182L4372	n.a.	Large-scale experiment	n.a.	n.a.	n.a.	n.a.	n.a.	n.a.	n.a.	n.a.
1398	182L4375	n.a.	Large-scale experiment	n.a.	n.a.	n.a.	n.a.	n.a.	n.a.	n.a.	n.a.
1399	182L4377	n.a.	Large-scale experiment	n.a.	n.a.	n.a.	n.a.	n.a.	n.a.	n.a.	n.a.
1400	182L4378	n.a.	Large-scale experiment	n.a.	n.a.	n.a.	n.a.	n.a.	n.a.	n.a.	n.a.
1401	182L4379	n.a.	Large-scale experiment	n.a.	n.a.	n.a.	n.a.	n.a.	n.a.	n.a.	n.a.
1402	182L4380	n.a.	Large-scale experiment	n.a.	n.a.	n.a.	n.a.	n.a.	n.a.	n.a.	n.a.
1403	182L4381	n.a.	Large-scale experiment	n.a.	n.a.	n.a.	n.a.	n.a.	n.a.	n.a.	n.a.
1404	182L4382	n.a.	Large-scale experiment	n.a.	n.a.	n.a.	n.a.	n.a.	n.a.	n.a.	n.a.
1405	182L4384	n.a.	Large-scale experiment	n.a.	n.a.	n.a.	n.a.	n.a.	n.a.	n.a.	n.a.
1406	182L4385	n.a.	Large-scale experiment	n.a.	n.a.	n.a.	n.a.	n.a.	n.a.	n.a.	n.a.
1407	182L4386	n.a.	Large-scale experiment	n.a.	n.a.	n.a.	n.a.	n.a.	n.a.	n.a.	n.a.
1408	182L4387	n.a.	Large-scale experiment	n.a.	n.a.	n.a.	n.a.	n.a.	n.a.	n.a.	n.a.
1409	182L4388	n.a.	Large-scale experiment	n.a.	n.a.	n.a.	n.a.	n.a.	n.a.	n.a.	n.a.
1410	182L4393	n.a.	Large-scale experiment	n.a.	n.a.	n.a.	n.a.	n.a.	n.a.	n.a.	n.a.
1411	182L4394	n.a.	Large-scale experiment	n.a.	n.a.	n.a.	n.a.	n.a.	n.a.	n.a.	n.a.
1412	182L4398	n.a.	Large-scale experiment	n.a.	n.a.	n.a.	n.a.	n.a.	n.a.	n.a.	n.a.
1413	182L4400	n.a.	Large-scale experiment	n.a.	n.a.	n.a.	n.a.	n.a.	n.a.	n.a.	n.a.
1414	182L4401	n.a.	Large-scale experiment	n.a.	n.a.	n.a.	n.a.	n.a.	n.a.	n.a.	n.a.
1415	182L4404	n.a.	Large-scale experiment	n.a.	n.a.	n.a.	n.a.	n.a.	n.a.	n.a.	n.a.
1416	182L4406	n.a.	Large-scale experiment	n.a.	n.a.	n.a.	n.a.	n.a.	n.a.	n.a.	n.a.
1417	182L4408	n.a.	Large-scale experiment	n.a.	n.a.	n.a.	n.a.	n.a.	n.a.	n.a.	n.a.
1418	182L4409	n.a.	Large-scale experiment	n.a.	n.a.	n.a.	n.a.	n.a.	n.a.	n.a.	n.a.
1419	182L4411	n.a.	Large-scale experiment	n.a.	n.a.	n.a.	n.a.	n.a.	n.a.	n.a.	n.a.
1420	182L4412	n.a.	Large-scale experiment	n.a.	n.a.	n.a.	n.a.	n.a.	n.a.	n.a.	n.a.
1421	182L4414	n.a.	Large-scale experiment	n.a.	n.a.	n.a.	n.a.	n.a.	n.a.	n.a.	n.a.
1422	182L4415	n.a.	Large-scale experiment	n.a.	n.a.	n.a.	n.a.	n.a.	n.a.	n.a.	n.a.
1423	182L4417	n.a.	Large-scale experiment	n.a.	n.a.	n.a.	n.a.	n.a.	n.a.	n.a.	n.a.
1424	182L4418	n.a.	Large-scale experiment	n.a.	n.a.	n.a.	n.a.	n.a.	n.a.	n.a.	n.a.
1425	182L4420	n.a.	Large-scale experiment	n.a.	n.a.	n.a.	n.a.	n.a.	n.a.	n.a.	n.a.
1426	182L4421	n.a.	Large-scale experiment	n.a.	n.a.	n.a.	n.a.	n.a.	n.a.	n.a.	n.a.
1427	182L4422	n.a.	Large-scale experiment	n.a.	n.a.	n.a.	n.a.	n.a.	n.a.	n.a.	n.a.
1428	182L4425	n.a.	Large-scale experiment	n.a.	n.a.	n.a.	n.a.	n.a.	n.a.	n.a.	n.a.
1429	182L4428	n.a.	Large-scale experiment	n.a.	n.a.	n.a.	n.a.	n.a.	n.a.	n.a.	n.a.
1430	182L4431	n.a.	Large-scale experiment	n.a.	n.a.	n.a.	n.a.	n.a.	n.a.	n.a.	n.a.
1431	182L4432	n.a.	Large-scale experiment	n.a.	n.a.	n.a.	n.a.	n.a.	n.a.	n.a.	n.a.
1432	182L4434	n.a.	Large-scale experiment	n.a.	n.a.	n.a.	n.a.	n.a.	n.a.	n.a.	n.a.
1433	182L4437	n.a.	Large-scale experiment	n.a.	n.a.	n.a.	n.a.	n.a.	n.a.	n.a.	n.a.
1434	182L4440	n.a.	Large-scale experiment	n.a.	n.a.	n.a.	n.a.	n.a.	n.a.	n.a.	n.a.
1435	182L4443	n.a.	Large-scale experiment	n.a.	n.a.	n.a.	n.a.	n.a.	n.a.	n.a.	n.a.
1436	182L4444	n.a.	Large-scale experiment	n.a.	n.a.	n.a.	n.a.	n.a.	n.a.	n.a.	n.a.
1437	182L4445	n.a.	Large-scale experiment	n.a.	n.a.	n.a.	n.a.	n.a.	n.a.	n.a.	n.a.
1438	182L4447	n.a.	Large-scale experiment	n.a.	n.a.	n.a.	n.a.	n.a.	n.a.	n.a.	n.a.
1439	182L4449	n.a.	Large-scale experiment	n.a.	n.a.	n.a.	n.a.	n.a.	n.a.	n.a.	n.a.
1440	182L4450	n.a.	Large-scale experiment	n.a.	n.a.	n.a.	n.a.	n.a.	n.a.	n.a.	n.a.
1441	182L4451	n.a.	Large-scale experiment	n.a.	n.a.	n.a.	n.a.	n.a.	n.a.	n.a.	n.a.
1442	182L4452	n.a.	Large-scale experiment	n.a.	n.a.	n.a.	n.a.	n.a.	n.a.	n.a.	n.a.
1443	182L4453	n.a.	Large-scale experiment	n.a.	n.a.	n.a.	n.a.	n.a.	n.a.	n.a.	n.a.
1444	182L4454	n.a.	Large-scale experiment	n.a.	n.a.	n.a.	n.a.	n.a.	n.a.	n.a.	n.a.
1445	182L4455	n.a.	Large-scale experiment	n.a.	n.a.	n.a.	n.a.	n.a.	n.a.	n.a.	n.a.
1446	182L4457	n.a.	Large-scale experiment	n.a.	n.a.	n.a.	n.a.	n.a.	n.a.	n.a.	n.a.
1447	182L4458	n.a.	Large-scale experiment	n.a.	n.a.	n.a.	n.a.	n.a.	n.a.	n.a.	n.a.
1448	182L4460	n.a.	Large-scale experiment	n.a.	n.a.	n.a.	n.a.	n.a.	n.a.	n.a.	n.a.
1449	182L4463	n.a.	Large-scale experiment	n.a.	n.a.	n.a.	n.a.	n.a.	n.a.	n.a.	n.a.
1450	182L4464	n.a.	Large-scale experiment	n.a.	n.a.	n.a.	n.a.	n.a.	n.a.	n.a.	n.a.
1451	182L4466	n.a.	Large-scale experiment	n.a.	n.a.	n.a.	n.a.	n.a.	n.a.	n.a.	n.a.
1452	182L4467	n.a.	Large-scale experiment	n.a.	n.a.	n.a.	n.a.	n.a.	n.a.	n.a.	n.a.
1453	182L4469	n.a.	Large-scale experiment	n.a.	n.a.	n.a.	n.a.	n.a.	n.a.	n.a.	n.a.
1454	182L4472	n.a.	Large-scale experiment	n.a.	n.a.	n.a.	n.a.	n.a.	n.a.	n.a.	n.a.
1455	182L4478	n.a.	Large-scale experiment	n.a.	n.a.	n.a.	n.a.	n.a.	n.a.	n.a.	n.a.
1456	182L4480	n.a.	Large-scale experiment	n.a.	n.a.	n.a.	n.a.	n.a.	n.a.	n.a.	n.a.
1457	182L4481	n.a.	Large-scale experiment	n.a.	n.a.	n.a.	n.a.	n.a.	n.a.	n.a.	n.a.
1458	182L4482	n.a.	Large-scale experiment	n.a.	n.a.	n.a.	n.a.	n.a.	n.a.	n.a.	n.a.
1459	182L4485	n.a.	Large-scale experiment	n.a.	n.a.	n.a.	n.a.	n.a.	n.a.	n.a.	n.a.
1460	182L4486	n.a.	Large-scale experiment	n.a.	n.a.	n.a.	n.a.	n.a.	n.a.	n.a.	n.a.
1461	182L4487	n.a.	Large-scale experiment	n.a.	n.a.	n.a.	n.a.	n.a.	n.a.	n.a.	n.a.
1462	182L4488	n.a.	Large-scale experiment	n.a.	n.a.	n.a.	n.a.	n.a.	n.a.	n.a.	n.a.
1463	182L4490	n.a.	Large-scale experiment	n.a.	n.a.	n.a.	n.a.	n.a.	n.a.	n.a.	n.a.
1464	182L4491	n.a.	Large-scale experiment	n.a.	n.a.	n.a.	n.a.	n.a.	n.a.	n.a.	n.a.
1465	182L4492	n.a.	Large-scale experiment	n.a.	n.a.	n.a.	n.a.	n.a.	n.a.	n.a.	n.a.
1466	182L4495	n.a.	Large-scale experiment	n.a.	n.a.	n.a.	n.a.	n.a.	n.a.	n.a.	n.a.

## Sheet: Table2_SNP-information
Number	Markers ID	SNP	Gene-traits	Chromosome	Position (Mb)-MSUv7	Allele-1	Allele-2	Geno-1	Geno-2	Trait-associated-with-Allele-1	Trait-associated-with-Allele-2	Experiment
1	snpOS0002	S8_27520607	xa13	8	27.52	A	G	A:A	G:G	Susceptible	Resistant	Physical-chemical properties
2	snpOS0006	Pi-ta	Pita	12	10.6	A	C	A:A	C:C	Susceptible	Resistant	Physical-chemical properties
3	snpOS0007b	Pi9-1b	Pi9	6	10.38	CGATGGTTTC	-	CGATGGTTTC:CGATGGTTTC	-:-	Susceptible	Resistant	Physical-chemical properties
4	snpOS0015	Pi54-4	Pi54	11	25.26	C	T	C:C	T:T	Susceptible	Resistant	Physical-chemical properties
5	snpOS0022	BADH2.1-7	BADH2	8	20.38	AAAAGATTATGGC	TATAT	AAAAGATTATGGC:AAAAGATTATGGC	TATAT:TATAT	Non-fragrance	Fragrance	Physical-chemical properties
6	snpOS0024	chalk5_576	chalk5	5	3.34	A	G	A:A	G:G	Chalky-type1	Non-chalky-type5	Physical-chemical properties
7	snpOS0040	s9_6774928	Sub1	9	6.77	C	T	C:C	T:T	Sensitive	Tolerant	Physical-chemical properties
8	snpOS0054	xa5-S1_SKEP	xa5	5	0.43	TC	AG	TC:TC	AG:AG	Susceptible	Resistant	Physical-chemical properties
9	snpOS0061	Xa21_SKEP	Xa21	11	21.27	G	C	G:G	C:C	Susceptible	Resistant	Physical-chemical properties
10	snpOS0068	S4_4649295	BPH17	4	4.64	G	T	G:G	T:T	Susceptible	Resistant	Physical-chemical properties
1	snpOS0068	S4_4649295	BPH17	4	4.64	G	T	G:G	T:T	Susceptible	Resistant	Seed developmental stages
2	snpOS0061	Xa21_SKEP	Xa21	11	21.27	G	C	G:G	C:C	Susceptible	Resistant	Seed developmental stages
3	snpOS0054	xa5-S1_SKEP	xa5	5	0.43	TC	AG	TC:TC	AG:AG	Susceptible	Resistant	Seed developmental stages
4	snpOS0002	S8_27520607	xa13	8	27.52	A	G	A:A	G:G	Susceptible	Resistant	Seed developmental stages
5	snpOS0006	Pi-ta	Pita	12	10.6	A	C	A:A	C:C	Susceptible	Resistant	Seed developmental stages
6	snpOS0007b	Pi9-1b	Pi9	6	10.38	CGATGGTTTC	-	CGATGGTTTC:CGATGGTTTC	-:-	Susceptible	Resistant	Seed developmental stages
7	snpOS0015	Pi54-4	Pi54	11	25.26	C	T	C:C	T:T	Susceptible	Resistant	Seed developmental stages
8	snpOS0022	BADH2.1-7	BADH2	8	20.38	AAAAGATTATGGC	TATAT	AAAAGATTATGGC:AAAAGATTATGGC	TATAT:TATAT	Non-fragrance	Fragrance	Seed developmental stages
9	snpOS0024	chalk5_576	chalk5	5	3.34	A	G	A:A	G:G	Chalky-type1	Non-chalky-type5	Seed developmental stages
10	snpOS0040	s9_6774928	Sub1	9	6.77	C	T	C:C	T:T	Sensitive	Tolerant	Seed developmental stages
1	snpOS0050	RTSV1-1*	RTSV1	7	22.1	ATGTT	GTGCT	ATGTT:ATGTT	GTGCT:GTGCT	Susceptible	Resistant	Large-scale experiment
2	snpOS0061	Xa21_SKEP	Xa21	11	21.27	G	C	G:G	C:C	Susceptible	Resistant	Large-scale experiment
3	snpOS0054	xa5-S1_SKEP	xa5	5	0.43	TC	AG	TC:TC	AG:AG	Susceptible	Resistant	Large-scale experiment
4	snpOS0002	S8_27520607	xa13	8	27.52	A	G	A:A	G:G	Susceptible	Resistant	Large-scale experiment
5	snpOS0006	Pi-ta	Pita	12	10.6	A	C	A:A	C:C	Susceptible	Resistant	Large-scale experiment
6	snpOS0007b	Pi9-1b	Pi9	6	10.38	CGATGGTTTC	-	CGATGGTTTC:CGATGGTTTC	-:-	Susceptible	Resistant	Large-scale experiment
7	snpOS0015	Pi54-4	Pi54	11	25.26	C	T	C:C	T:T	Susceptible	Resistant	Large-scale experiment
8	snpOS0022	BADH2.1-7	BADH2	8	20.38	AAAAGATTATGGC	TATAT	AAAAGATTATGGC:AAAAGATTATGGC	TATAT:TATAT	Non-fragrance	Fragrance	Large-scale experiment
9	snpOS0024	chalk5_576	chalk5	5	3.34	A	G	A:A	G:G	Chalky-type1	Non-chalky-type5	Large-scale experiment
10	snpOS0040	s9_6774928	Sub1	9	6.77	C	T	C:C	T:T	Sensitive	Tolerant	Large-scale experiment

## Sheet: Table3_Seed-stages_Ct
Number	Line	DAPI-or-leaf	Remarks	Position	Ct KVM-TM
1	TKM6	Day07	SD.1_7d _R1	Plate01_A01	23.1
2	TOYONISHIKI	Day07	SD.2_7d _R1	Plate01_B01	22.5
3	DZ 192	Day07	SD.4_7d _R1	Plate01_C01	23
4	DV 86	Day07	SD.5_7d _R1	Plate01_D01	22.5
5	Apo	Day07	SD.6_7d _R1	Plate01_E01	22.7
6	AUS 257	Day07	SD.7_7d _R1	Plate01_F01	22.4
7	IRBB2	Day07	SD.8_7d _R1	Plate01_G01	22
8	AUSBORO	Day07	SD.9_7d _R1	Plate01_H01	22.5
9	TKM6	Day15	SD.1_15d _R1	Plate02_A01	24.4
10	TOYONISHIKI	Day15	SD.2_15d _R1	Plate02_B01	23.2
11	DZ 192	Day15	SD.4_15d _R1	Plate02_C01	23.9
12	DV 86	Day15	SD.5_15d _R1	Plate02_D01	23.8
13	Apo	Day15	SD.6_15d _R1	Plate02_E01	23.2
14	AUS 257	Day15	SD.7_15d _R1	Plate02_F01	23.3
15	IRBB2	Day15	SD.8_15d _R1	Plate02_G01	23
16	AUSBORO	Day15	SD.9_15d _R1	Plate02_H01	23.5
17	TKM6	Leaf	SD.1_leaf_R1	Plate05_A01	23.1
18	IRRI 123	Leaf	SD.10_leaf_R1	Plate05_A02	24.1
19	DZ 192	Leaf	SD.4_leaf_R2	Plate05_A03	23.4
20	182::IRGC 28425-1	Leaf	SD.15_leaf_R2	Plate05_A04	24.3
21	Apo	Leaf	SD.6_leaf_R3	Plate05_A05	24.3
22	IR71033-121-15	Leaf	SD.17_leaf_R3	Plate05_A06	24.9
23	IRBB2	Leaf	SD.8_leaf_R4	Plate05_A07	24.3
24	TKM6	Leaf	SD.1_leaf_R5	Plate05_A08	22.3
25	IRRI 123	Leaf	SD.10_leaf_R5	Plate05_A09	24.4
26	DZ 192	Leaf	SD.4_leaf_R6	Plate05_A10	23.1
27	182::IRGC 28425-1	Leaf	SD.15_leaf_R6	Plate05_A11	23.9
28	Apo	Leaf	SD.6_leaf_R7	Plate05_A12	23.8

## Sheet: Table4_Physical-chemical
Number	Line	Rep	Ct	Experiment	Remarks	Pericarp color	Grain type_GS3	Grain type_GS5	Grain type_GW2	Grain type_GW8	alk-3/ alk4-5	Grain AAC_wx	snpOS0002	snpOS0006	snpOS0007b	snpOS0015	snpOS0022	snpOS0024	snpOS0040	snpOS0054	snpOS0061
1	Fujisaka 5	1	24.7368	Physical-chemical properties	Glutinous rice ACC of 19% (Kurasawa et al. 1972)	White	Short grain	Broad grain	Wide grain	Narrow grain	Low GT -3B	Wxt / wx	A:A	A:A	CGATGGTTTC:CGATGGTTTC	T:T	AAAAGATTATGGC:AAAAGATTATGGC	A:A	C:C	TC:TC	G:G
2	IR24	1	24.6325	Physical-chemical properties	Glutinous rice ACC of 18% (Kumar et al. 1988), BLB susceptible check (Dilla-Ermita et al. 2017)	White	Long grain	Intermediate grain	Narrow grain	Intermediate grain	Low GT -3B	Wxt / wx	A:A	A:A	CGATGGTTTC:CGATGGTTTC	T:T	AAAAGATTATGGC:AAAAGATTATGGC	A:A	C:C	TC:TC	G:G
3	IR05F102	1	25.1714	Physical-chemical properties	High amylose content ACC of 28% (Buu 2009)	White	Short grain	Intermediate grain	Narrow grain	Intermediate grain	High GT -1,2,3A	Wxa (Wxg3)	A:A	C:C	CGATGGTTTC:CGATGGTTTC	C:C	AAAAGATTATGGC:AAAAGATTATGGC	A:A	T:T	TC:TC	G:G
4	IR06N209	1	24.517	Physical-chemical properties	High amylose content ACC of 25%	White	Long grain	Narrow grain	Narrow grain	Intermediate grain	High GT -1,2,3A	Wxin (Wxg1)	A:A	C:C	CGATGGTTTC:CGATGGTTTC	C:C	AAAAGATTATGGC:AAAAGATTATGGC	G:G	C:C	AG:AG	G:G
5	IR10F365	1	24.2308	Physical-chemical properties	Intermediate amylose content ACC of 20%	White	Long grain	Intermediate grain	Narrow grain	Intermediate grain	High GT -1,2,3A	Wxin (Wxg1)	A:A	C:C	CGATGGTTTC:CGATGGTTTC	C:C	AAAAGATTATGGC:AAAAGATTATGGC	G:G	T:T	TC:TC	G:G
6	IRBLta2-PI	1	25.4094	Physical-chemical properties	Blast check Pita2 (Telebanco-Yanori et al. 2010)	White	Short grain	Broad grain	Wide grain	Heterozygote	High GT -1,2,3A	Wxin (Wxg1)	A:A	C:C	CGATGGTTTC:CGATGGTTTC	C:C	AAAAGATTATGGC:AAAAGATTATGGC	A:A	C:C	TC:TC	G:G
7	Birain 360	1	23.8553	Physical-chemical properties	Glutinous rice	White	Short grain	Intermediate grain	Wide grain	Intermediate grain	High GT -1,2,3A	Wxt / wx	A:A	C:C	CGATGGTTTC:CGATGGTTTC	C:C	AAAAGATTATGGC:AAAAGATTATGGC	A:A	C:C	TC:TC	G:G
8	Malagkit Pirurutong	1	23.0288	Physical-chemical properties	n.a.	White	Short grain	Broad grain	Wide grain	Intermediate grain	High GT -1,2,3A	Wxin (Wxg1)	A:A	A:A	CGATGGTTTC:CGATGGTTTC	C:C	AAAAGATTATGGC:AAAAGATTATGGC	A:A	C:C	TC:TC	G:G
9	IRRI 119	1	24.8516	Physical-chemical properties	High amylose content ACC of 26%	White	Long grain	Intermediate grain	Narrow grain	Intermediate grain	High GT -1,2,3A	Wxin (Wxg1)	A:A	C:C	CGATGGTTTC:CGATGGTTTC	C:C	AAAAGATTATGGC:AAAAGATTATGGC	G:G	C:C	TC:TC	G:G
10	Rayada	1	24.1854	Physical-chemical properties	n.a.	White	Short grain	Broad grain	Narrow grain	Heterozygote	High GT -1,2,3A	Wxa (Wxg3)	G:G	A:A	CGATGGTTTC:CGATGGTTTC	C:C	AAAAGATTATGGC:AAAAGATTATGGC	A:A	T:T	TC:TC	NA
11	Adong	1	24.3515	Physical-chemical properties	Pericarp colored rice	Colored rice	n.a.	n.a.	n.a.	n.a.	n.a.	n.a.	A:A	A:A	CGATGGTTTC:CGATGGTTTC	C:C	AAAAGATTATGGC:AAAAGATTATGGC	A:A	C:C	TC:TC	NA
12	Adong Pulut	1	24.1611	Physical-chemical properties	Pericarp colored rice	Colored rice	n.a.	n.a.	n.a.	n.a.	n.a.	n.a.	A:A	A:A	CGATGGTTTC:CGATGGTTTC	C:C	AAAAGATTATGGC:AAAAGATTATGGC	A:A	C:C	TC:TC	NA
13	IRBLTA YA[CO]	1	24.2896	Physical-chemical properties	Blast check Pita (Telebanco-Yanori et al. 2010)	n.a.	n.a.	n.a.	n.a.	n.a.	n.a.	n.a.	A:A	C:C	CGATGGTTTC:CGATGGTTTC	T:T	AAAAGATTATGGC:AAAAGATTATGGC	A:A	C:C	TC:TC	G:G
14	IRBL9-W	1	23.986	Physical-chemical properties	Blast check Pi9 (Telebanco-Yanori et al. 2010)	n.a.	n.a.	n.a.	n.a.	n.a.	n.a.	n.a.	A:A	A:A	-:-	C:C	AAAAGATTATGGC:AAAAGATTATGGC	A:A	C:C	TC:TC	G:G
15	IRBB5	1	23.8185	Physical-chemical properties	BLB check xa5 (Dilla-Ermita et al. 2017)	White	Long grain	Intermediate grain	Narrow grain	Intermediate grain	Low GT -3B	Wxt / wx	A:A	A:A	CGATGGTTTC:CGATGGTTTC	T:T	AAAAGATTATGGC:AAAAGATTATGGC	A:A	C:C	TC:TC	G:G
16	IRBB13	1	23.5762	Physical-chemical properties	BLB check xa13 (Dilla-Ermita et al. 2017)	White	Long grain	Intermediate grain	Narrow grain	Intermediate grain	Low GT -3B	Wxt / wx	G:G	A:A	CGATGGTTTC:CGATGGTTTC	T:T	AAAAGATTATGGC:AAAAGATTATGGC	A:A	C:C	TC:TC	G:G
17	Tete::IRGC 32576-C1	1	24.9364	Physical-chemical properties	Blast check Pi54 (Telebanco-Yanori et al. 2010)	n.a.	n.a.	n.a.	n.a.	n.a.	n.a.	n.a.	A:A	C:C	CGATGGTTTC:CGATGGTTTC	T:T	AAAAGATTATGGC:AAAAGATTATGGC	A:A	C:C	TC:TC	G:G
18	IRBB 66	1	24.013	Physical-chemical properties	BLB check Xa4, xa5, Xa7, xa13 and Xa21 (Dilla-Ermita et al. 2017)	White	Long grain	Intermediate grain	Narrow grain	Intermediate grain	Low GT -3B	Wxt / wx	G:G	A:A	CGATGGTTTC:CGATGGTTTC	T:T	AAAAGATTATGGC:AAAAGATTATGGC	G:G	C:C	AG:AG	C:C
19	IR09F437 (PSB-Rc18-SUB1)	1	24.2831	Physical-chemical properties	Submergence check SUB1 (Septiningsih et al. 2015)	n.a.	n.a.	n.a.	n.a.	n.a.	n.a.	n.a.	A:A	C:C	CGATGGTTTC:CGATGGTTTC	C:C	AAAAGATTATGGC:AAAAGATTATGGC	A:A	T:T	TC:TC	G:G
20	Minghui 63	1	23.3924	Physical-chemical properties	Low grain chalkiness check	n.a.	n.a.	n.a.	n.a.	n.a.	n.a.	n.a.	A:A	A:A	CGATGGTTTC:CGATGGTTTC	C:C	AAAAGATTATGGC:AAAAGATTATGGC	G:G	C:C	TC:TC	G:G
21	IRRI 156 (NSIC Rc 238)	1	24.4371	Physical-chemical properties	RTV tolerant check	n.a.	n.a.	n.a.	n.a.	n.a.	n.a.	n.a.	A:A	C:C	CGATGGTTTC:CGATGGTTTC	C:C	TATAT:TATAT	G:G	C:C	TC:TC	G:G
22	IRRI147 (NSIC Rc 182)	1	24.9132	Physical-chemical properties	n.a.	n.a.	n.a.	n.a.	n.a.	n.a.	n.a.	n.a.	A:A	C:C	CGATGGTTTC:CGATGGTTTC	C:C	AAAAGATTATGGC:AAAAGATTATGGC	A:A	C:C	TC:TC	G:G
23	MTU 1010	1	23.7892	Physical-chemical properties	n.a.	n.a.	n.a.	n.a.	n.a.	n.a.	n.a.	n.a.	A:A	C:C	CGATGGTTTC:CGATGGTTTC	C:C	AAAAGATTATGGC:AAAAGATTATGGC	G:G	C:C	TC:TC	G:G
24	DOM SUFID	1	23.5553	Physical-chemical properties	Grain fragrance BADH2 check	n.a.	n.a.	n.a.	n.a.	n.a.	n.a.	n.a.	A:A	A:A	CGATGGTTTC:CGATGGTTTC	C:C	TATAT:TATAT	A:A	C:C	TC:TC	G:G
1	Fujisaka 5	2	23.72	Physical-chemical properties	Glutinous rice ACC of 19% (Kurasawa et al. 1972)	White	Short grain	Broad grain	Wide grain	Narrow grain	Low GT -3B	Wxt / wx	A:A	A:A	CGATGGTTTC:CGATGGTTTC	T:T	AAAAGATTATGGC:AAAAGATTATGGC	A:A	C:C	TC:TC	G:G
2	IR24	2	23.7155	Physical-chemical properties	Glutinous rice ACC of 18% (Kumar et al. 1988), BLB susceptible check (Dilla-Ermita et al. 2017)	White	Long grain	Intermediate grain	Narrow grain	Intermediate grain	Low GT -3B	Wxt / wx	A:A	A:A	CGATGGTTTC:CGATGGTTTC	T:T	AAAAGATTATGGC:AAAAGATTATGGC	A:A	C:C	TC:TC	G:G
3	IR05F102	2	24.9632	Physical-chemical properties	High amylose content ACC of 28% (Buu 2009)	White	Short grain	Intermediate grain	Narrow grain	Intermediate grain	High GT -1,2,3A	Wxa (Wxg3)	A:A	C:C	CGATGGTTTC:CGATGGTTTC	C:C	AAAAGATTATGGC:AAAAGATTATGGC	A:A	T:T	TC:TC	G:G
4	IR06N209	2	25.5095	Physical-chemical properties	High amylose content ACC of 25%	White	Long grain	Narrow grain	Narrow grain	Intermediate grain	High GT -1,2,3A	Wxin (Wxg1)	A:A	C:C	CGATGGTTTC:CGATGGTTTC	C:C	AAAAGATTATGGC:AAAAGATTATGGC	NA	C:C	AG:AG	G:G
5	IR10F365	2	24.4304	Physical-chemical properties	Intermediate amylose content ACC of 20%	White	Long grain	Intermediate grain	Narrow grain	Intermediate grain	High GT -1,2,3A	Wxin (Wxg1)	A:A	C:C	CGATGGTTTC:CGATGGTTTC	C:C	AAAAGATTATGGC:AAAAGATTATGGC	G:G	T:T	TC:TC	G:G
6	IRBLta2-PI	2	25.036	Physical-chemical properties	Blast check Pita2 (Telebanco-Yanori et al. 2010)	White	Short grain	Broad grain	Wide grain	Heterozygote	High GT -1,2,3A	Wxin (Wxg1)	A:A	C:C	CGATGGTTTC:CGATGGTTTC	C:C	AAAAGATTATGGC:AAAAGATTATGGC	A:A	C:C	TC:TC	G:G
7	Birain 360	2	24.0151	Physical-chemical properties	Glutinous rice	White	Short grain	Intermediate grain	Wide grain	Intermediate grain	High GT -1,2,3A	Wxt / wx	A:A	C:C	CGATGGTTTC:CGATGGTTTC	C:C	AAAAGATTATGGC:AAAAGATTATGGC	A:A	C:C	TC:TC	G:G
8	Malagkit Pirurutong	2	23.6631	Physical-chemical properties	n.a.	White	Short grain	Broad grain	Wide grain	Intermediate grain	High GT -1,2,3A	Wxin (Wxg1)	A:A	A:A	CGATGGTTTC:CGATGGTTTC	C:C	AAAAGATTATGGC:AAAAGATTATGGC	A:A	C:C	TC:TC	G:G
9	IRRI 119	2	25.7583	Physical-chemical properties	High amylose content ACC of 26%	White	Long grain	Intermediate grain	Narrow grain	Intermediate grain	High GT -1,2,3A	Wxin (Wxg1)	A:A	C:C	CGATGGTTTC:CGATGGTTTC	C:C	AAAAGATTATGGC:AAAAGATTATGGC	G:G	C:C	TC:TC	G:G
10	Rayada	2	23.6076	Physical-chemical properties	n.a.	White	Short grain	Broad grain	Narrow grain	Heterozygote	High GT -1,2,3A	Wxa (Wxg3)	G:G	A:A	CGATGGTTTC:CGATGGTTTC	C:C	AAAAGATTATGGC:AAAAGATTATGGC	A:A	T:T	TC:TC	NA
11	Adong	2	24.9127	Physical-chemical properties	Pericarp colored rice	Colored rice	n.a.	n.a.	n.a.	n.a.	n.a.	n.a.	A:A	A:A	CGATGGTTTC:CGATGGTTTC	C:C	AAAAGATTATGGC:AAAAGATTATGGC	A:A	C:C	TC:TC	NA
12	Adong Pulut	2	23.7163	Physical-chemical properties	Pericarp colored rice	Colored rice	n.a.	n.a.	n.a.	n.a.	n.a.	n.a.	A:A	A:A	CGATGGTTTC:CGATGGTTTC	C:C	AAAAGATTATGGC:AAAAGATTATGGC	A:A	C:C	TC:TC	NA
13	IRBLTA YA[CO]	2	24.6941	Physical-chemical properties	Blast check Pita (Telebanco-Yanori et al. 2010)	n.a.	n.a.	n.a.	n.a.	n.a.	n.a.	n.a.	A:A	C:C	CGATGGTTTC:CGATGGTTTC	T:T	AAAAGATTATGGC:AAAAGATTATGGC	A:A	C:C	TC:TC	G:G
14	IRBL9-W	2	24.8281	Physical-chemical properties	Blast check Pi9 (Telebanco-Yanori et al. 2010)	n.a.	n.a.	n.a.	n.a.	n.a.	n.a.	n.a.	A:A	A:A	-:-	NA	AAAAGATTATGGC:AAAAGATTATGGC	A:A	C:C	TC:TC	G:G
15	IRBB5	2	23.9651	Physical-chemical properties	BLB check xa5 (Dilla-Ermita et al. 2017)	White	Long grain	Intermediate grain	Narrow grain	Intermediate grain	Low GT -3B	Wxt / wx	A:A	A:A	CGATGGTTTC:CGATGGTTTC	T:T	AAAAGATTATGGC:AAAAGATTATGGC	A:A	C:C	TC:TC	G:G
16	IRBB13	2	23.696	Physical-chemical properties	BLB check xa13 (Dilla-Ermita et al. 2017)	White	Long grain	Intermediate grain	Narrow grain	Intermediate grain	Low GT -3B	Wxt / wx	G:G	A:A	CGATGGTTTC:CGATGGTTTC	T:T	AAAAGATTATGGC:AAAAGATTATGGC	A:A	C:C	TC:TC	G:G
17	Tete::IRGC 32576-C1	2	25.9764	Physical-chemical properties	Blast check Pi54 (Telebanco-Yanori et al. 2010)	n.a.	n.a.	n.a.	n.a.	n.a.	n.a.	n.a.	A:A	C:C	CGATGGTTTC:CGATGGTTTC	T:T	AAAAGATTATGGC:AAAAGATTATGGC	A:A	C:C	TC:TC	G:G
18	IRBB 66	2	24.4114	Physical-chemical properties	BLB check Xa4, xa5, Xa7, xa13 and Xa21 (Dilla-Ermita et al. 2017)	White	Long grain	Intermediate grain	Narrow grain	Intermediate grain	Low GT -3B	Wxt / wx	G:G	A:A	CGATGGTTTC:CGATGGTTTC	T:T	AAAAGATTATGGC:AAAAGATTATGGC	G:G	C:C	AG:AG	C:C
19	IR09F437 (PSB-Rc18-SUB1)	2	27.0441	Physical-chemical properties	Submergence check SUB1 (Septiningsih et al. 2015)	n.a.	n.a.	n.a.	n.a.	n.a.	n.a.	n.a.	A:A	C:C	CGATGGTTTC:CGATGGTTTC	C:C	AAAAGATTATGGC:AAAAGATTATGGC	A:A	T:T	TC:TC	G:G
20	Minghui 63	2	22.9746	Physical-chemical properties	Low grain chalkiness check	n.a.	n.a.	n.a.	n.a.	n.a.	n.a.	n.a.	A:A	A:A	CGATGGTTTC:CGATGGTTTC	C:C	AAAAGATTATGGC:AAAAGATTATGGC	G:G	C:C	TC:TC	G:G
21	IRRI 156 (NSIC Rc 238)	2	24.7569	Physical-chemical properties	RTV tolerant check	n.a.	n.a.	n.a.	n.a.	n.a.	n.a.	n.a.	A:A	C:C	CGATGGTTTC:CGATGGTTTC	C:C	TATAT:TATAT	G:G	C:C	TC:TC	G:G
22	IRRI147 (NSIC Rc 182)	2	24.073	Physical-chemical properties	n.a.	n.a.	n.a.	n.a.	n.a.	n.a.	n.a.	n.a.	A:A	C:C	CGATGGTTTC:CGATGGTTTC	C:C	AAAAGATTATGGC:AAAAGATTATGGC	A:A	C:C	TC:TC	G:G
23	MTU 1010	2	24.1598	Physical-chemical properties	n.a.	n.a.	n.a.	n.a.	n.a.	n.a.	n.a.	n.a.	A:A	C:C	CGATGGTTTC:CGATGGTTTC	C:C	AAAAGATTATGGC:AAAAGATTATGGC	G:G	C:C	TC:TC	G:G
24	DOM SUFID	2	23.905	Physical-chemical properties	Grain fragrance BADH2 check	n.a.	n.a.	n.a.	n.a.	n.a.	n.a.	n.a.	A:A	A:A	CGATGGTTTC:CGATGGTTTC	C:C	TATAT:TATAT	A:A	C:C	TC:TC	G:G
1	Fujisaka 5	3	23.5069	Physical-chemical properties	Glutinous rice ACC of 19% (Kurasawa et al. 1972)	White	Short grain	Broad grain	Wide grain	Narrow grain	Low GT -3B	Wxt / wx	A:A	A:A	CGATGGTTTC:CGATGGTTTC	T:T	AAAAGATTATGGC:AAAAGATTATGGC	A:A	C:C	TC:TC	G:G
2	IR24	3	23.9903	Physical-chemical properties	Glutinous rice ACC of 18% (Kumar et al. 1988), BLB susceptible check (Dilla-Ermita et al. 2017)	White	Long grain	Intermediate grain	Narrow grain	Intermediate grain	Low GT -3B	Wxt / wx	A:A	A:A	CGATGGTTTC:CGATGGTTTC	T:T	AAAAGATTATGGC:AAAAGATTATGGC	A:A	C:C	TC:TC	G:G
3	IR05F102	3	24.6258	Physical-chemical properties	High amylose content ACC of 28% (Buu 2009)	White	Short grain	Intermediate grain	Narrow grain	Intermediate grain	High GT -1,2,3A	Wxa (Wxg3)	A:A	C:C	CGATGGTTTC:CGATGGTTTC	C:C	AAAAGATTATGGC:AAAAGATTATGGC	A:A	T:T	TC:TC	G:G
4	IR06N209	3	25.1755	Physical-chemical properties	High amylose content ACC of 25%	White	Long grain	Narrow grain	Narrow grain	Intermediate grain	High GT -1,2,3A	Wxin (Wxg1)	A:A	C:C	CGATGGTTTC:CGATGGTTTC	C:C	AAAAGATTATGGC:AAAAGATTATGGC	G:G	C:C	AG:AG	G:G
5	IR10F365	3	23.7372	Physical-chemical properties	Intermediate amylose content ACC of 20%	White	Long grain	Intermediate grain	Narrow grain	Intermediate grain	High GT -1,2,3A	Wxin (Wxg1)	A:A	C:C	CGATGGTTTC:CGATGGTTTC	C:C	AAAAGATTATGGC:AAAAGATTATGGC	G:G	T:T	AG:AG	G:G
6	IRBLta2-PI	3	24.9774	Physical-chemical properties	Blast check Pita2 (Telebanco-Yanori et al. 2010)	White	Short grain	Broad grain	Wide grain	Heterozygote	High GT -1,2,3A	Wxin (Wxg1)	A:A	C:C	CGATGGTTTC:CGATGGTTTC	C:C	AAAAGATTATGGC:AAAAGATTATGGC	A:A	C:C	TC:TC	G:G
7	Birain 360	3	23.9043	Physical-chemical properties	Glutinous rice	White	Short grain	Intermediate grain	Wide grain	Intermediate grain	High GT -1,2,3A	Wxt / wx	A:A	C:C	CGATGGTTTC:CGATGGTTTC	C:C	AAAAGATTATGGC:AAAAGATTATGGC	A:A	C:C	TC:TC	G:G
8	Malagkit Pirurutong	3	23.3074	Physical-chemical properties	n.a.	White	Short grain	Broad grain	Wide grain	Intermediate grain	High GT -1,2,3A	Wxin (Wxg1)	A:A	A:A	CGATGGTTTC:CGATGGTTTC	C:C	AAAAGATTATGGC:AAAAGATTATGGC	A:A	C:C	TC:TC	G:G
9	IRRI 119	3	25.0536	Physical-chemical properties	High amylose content ACC of 26%	White	Long grain	Intermediate grain	Narrow grain	Intermediate grain	High GT -1,2,3A	Wxin (Wxg1)	A:A	C:C	CGATGGTTTC:CGATGGTTTC	C:C	AAAAGATTATGGC:AAAAGATTATGGC	G:G	C:C	TC:TC	G:G
10	Rayada	3	23.9511	Physical-chemical properties	n.a.	White	Short grain	Broad grain	Narrow grain	Heterozygote	High GT -1,2,3A	Wxa (Wxg3)	G:G	A:A	CGATGGTTTC:CGATGGTTTC	C:C	AAAAGATTATGGC:AAAAGATTATGGC	A:A	T:T	TC:TC	NA
11	Adong	3	26.3227	Physical-chemical properties	Pericarp colored rice	Colored rice	n.a.	n.a.	n.a.	n.a.	n.a.	n.a.	A:A	A:A	CGATGGTTTC:CGATGGTTTC	C:C	AAAAGATTATGGC:AAAAGATTATGGC	A:A	C:C	TC:TC	NA
12	Adong Pulut	3	24.0399	Physical-chemical properties	Pericarp colored rice	Colored rice	n.a.	n.a.	n.a.	n.a.	n.a.	n.a.	A:A	A:A	CGATGGTTTC:CGATGGTTTC	C:C	AAAAGATTATGGC:AAAAGATTATGGC	A:A	C:C	TC:TC	NA
13	IRBLTA YA[CO]	3	24.3953	Physical-chemical properties	Blast check Pita (Telebanco-Yanori et al. 2010)	n.a.	n.a.	n.a.	n.a.	n.a.	n.a.	n.a.	A:A	C:C	CGATGGTTTC:CGATGGTTTC	T:T	AAAAGATTATGGC:AAAAGATTATGGC	A:A	C:C	TC:TC	G:G
14	IRBL9-W	3	23.8872	Physical-chemical properties	Blast check Pi9 (Telebanco-Yanori et al. 2010)	n.a.	n.a.	n.a.	n.a.	n.a.	n.a.	n.a.	A:A	A:A	-:-	C:C	AAAAGATTATGGC:AAAAGATTATGGC	A:A	C:C	TC:TC	G:G
15	IRBB5	3	23.4885	Physical-chemical properties	BLB check xa5 (Dilla-Ermita et al. 2017)	White	Long grain	Intermediate grain	Narrow grain	Intermediate grain	Low GT -3B	Wxt / wx	A:A	A:A	CGATGGTTTC:CGATGGTTTC	T:T	AAAAGATTATGGC:AAAAGATTATGGC	A:A	C:C	TC:TC	G:G
16	IRBB13	3	23.9059	Physical-chemical properties	BLB check xa13 (Dilla-Ermita et al. 2017)	White	Long grain	Intermediate grain	Narrow grain	Intermediate grain	Low GT -3B	Wxt / wx	G:G	A:A	CGATGGTTTC:CGATGGTTTC	T:T	AAAAGATTATGGC:AAAAGATTATGGC	A:A	C:C	TC:TC	G:G
17	Tete::IRGC 32576-C1	3	24.7086	Physical-chemical properties	Blast check Pi54 (Telebanco-Yanori et al. 2010)	n.a.	n.a.	n.a.	n.a.	n.a.	n.a.	n.a.	A:A	C:C	CGATGGTTTC:CGATGGTTTC	T:T	AAAAGATTATGGC:AAAAGATTATGGC	A:A	C:C	TC:TC	G:G
18	IRBB 66	3	23.9383	Physical-chemical properties	BLB check Xa4, xa5, Xa7, xa13 and Xa21 (Dilla-Ermita et al. 2017)	White	Long grain	Intermediate grain	Narrow grain	Intermediate grain	Low GT -3B	Wxt / wx	G:G	A:A	CGATGGTTTC:CGATGGTTTC	T:T	AAAAGATTATGGC:AAAAGATTATGGC	G:G	C:C	AG:AG	C:C
19	IR09F437 (PSB-Rc18-SUB1)	3	25.1459	Physical-chemical properties	Submergence check SUB1 (Septiningsih et al. 2015)	n.a.	n.a.	n.a.	n.a.	n.a.	n.a.	n.a.	A:A	C:C	CGATGGTTTC:CGATGGTTTC	C:C	AAAAGATTATGGC:AAAAGATTATGGC	A:A	T:T	TC:TC	G:G
20	Minghui 63	3	23.1675	Physical-chemical properties	Low grain chalkiness check	n.a.	n.a.	n.a.	n.a.	n.a.	n.a.	n.a.	A:A	A:A	CGATGGTTTC:CGATGGTTTC	C:C	AAAAGATTATGGC:AAAAGATTATGGC	G:G	C:C	TC:TC	G:G
21	IRRI 156 (NSIC Rc 238)	3	24.7714	Physical-chemical properties	RTV tolerant check	n.a.	n.a.	n.a.	n.a.	n.a.	n.a.	n.a.	A:A	C:C	CGATGGTTTC:CGATGGTTTC	C:C	TATAT:TATAT	G:G	C:C	TC:TC	G:G
22	IRRI147 (NSIC Rc 182)	3	23.8244	Physical-chemical properties	n.a.	n.a.	n.a.	n.a.	n.a.	n.a.	n.a.	n.a.	A:A	C:C	CGATGGTTTC:CGATGGTTTC	C:C	AAAAGATTATGGC:AAAAGATTATGGC	A:A	C:C	TC:TC	G:G
23	MTU 1010	3	25.5958	Physical-chemical properties	n.a.	n.a.	n.a.	n.a.	n.a.	n.a.	n.a.	n.a.	A:A	C:C	CGATGGTTTC:CGATGGTTTC	C:C	AAAAGATTATGGC:AAAAGATTATGGC	G:G	C:C	TC:TC	G:G
24	DOM SUFID	3	23.9451	Physical-chemical properties	Grain fragrance BADH2 check	n.a.	n.a.	n.a.	n.a.	n.a.	n.a.	n.a.	A:A	A:A	CGATGGTTTC:CGATGGTTTC	C:C	TATAT:TATAT	A:A	C:C	TC:TC	G:G
1	Fujisaka 5	4	23.7309	Physical-chemical properties	Glutinous rice ACC of 19% (Kurasawa et al. 1972)	White	Short grain	Broad grain	Wide grain	Narrow grain	Low GT -3B	Wxt / wx	A:A	A:A	CGATGGTTTC:CGATGGTTTC	T:T	AAAAGATTATGGC:AAAAGATTATGGC	A:A	C:C	TC:TC	G:G
2	IR24	4	23.923	Physical-chemical properties	Glutinous rice ACC of 18% (Kumar et al. 1988), BLB susceptible check (Dilla-Ermita et al. 2017)	White	Long grain	Intermediate grain	Narrow grain	Intermediate grain	Low GT -3B	Wxt / wx	A:A	A:A	CGATGGTTTC:CGATGGTTTC	T:T	AAAAGATTATGGC:AAAAGATTATGGC	A:A	C:C	TC:TC	G:G
3	IR05F102	4	26.45	Physical-chemical properties	High amylose content ACC of 28% (Buu 2009)	White	Short grain	Intermediate grain	Narrow grain	Intermediate grain	High GT -1,2,3A	Wxa (Wxg3)	A:A	C:C	CGATGGTTTC:CGATGGTTTC	C:C	AAAAGATTATGGC:AAAAGATTATGGC	A:A	T:T	TC:TC	G:G
4	IR06N209	4	24.3083	Physical-chemical properties	High amylose content ACC of 25%	White	Long grain	Narrow grain	Narrow grain	Intermediate grain	High GT -1,2,3A	Wxin (Wxg1)	A:A	C:C	CGATGGTTTC:CGATGGTTTC	C:C	AAAAGATTATGGC:AAAAGATTATGGC	G:G	C:C	AG:AG	G:G
5	IR10F365	4	24.4282	Physical-chemical properties	Intermediate amylose content ACC of 20%	White	Long grain	Intermediate grain	Narrow grain	Intermediate grain	High GT -1,2,3A	Wxin (Wxg1)	A:A	C:C	CGATGGTTTC:CGATGGTTTC	C:C	AAAAGATTATGGC:AAAAGATTATGGC	G:G	T:T	TC:TC	G:G
6	IRBLta2-PI	4	25.1523	Physical-chemical properties	Blast check Pita2 (Telebanco-Yanori et al. 2010)	White	Short grain	Broad grain	Wide grain	Heterozygote	High GT -1,2,3A	Wxin (Wxg1)	A:A	C:C	CGATGGTTTC:CGATGGTTTC	C:C	AAAAGATTATGGC:AAAAGATTATGGC	A:A	C:C	TC:TC	G:G
7	Birain 360	4	24.9926	Physical-chemical properties	Glutinous rice	White	Short grain	Intermediate grain	Wide grain	Intermediate grain	High GT -1,2,3A	Wxt / wx	A:A	C:C	CGATGGTTTC:CGATGGTTTC	C:C	AAAAGATTATGGC:AAAAGATTATGGC	A:A	C:C	TC:TC	G:G
8	Malagkit Pirurutong	4	23.2825	Physical-chemical properties	n.a.	White	Short grain	Broad grain	Wide grain	Intermediate grain	High GT -1,2,3A	Wxin (Wxg1)	A:A	A:A	CGATGGTTTC:CGATGGTTTC	C:C	AAAAGATTATGGC:AAAAGATTATGGC	A:A	C:C	TC:TC	G:G
9	IRRI 119	4	25.0443	Physical-chemical properties	High amylose content ACC of 26%	White	Long grain	Intermediate grain	Narrow grain	Intermediate grain	High GT -1,2,3A	Wxin (Wxg1)	A:A	C:C	CGATGGTTTC:CGATGGTTTC	C:C	AAAAGATTATGGC:AAAAGATTATGGC	G:G	C:C	TC:TC	G:G
10	Rayada	4	24.4891	Physical-chemical properties	n.a.	White	Short grain	Broad grain	Narrow grain	Heterozygote	High GT -1,2,3A	Wxa (Wxg3)	G:G	A:A	CGATGGTTTC:CGATGGTTTC	T:T	AAAAGATTATGGC:AAAAGATTATGGC	A:A	T:T	TC:TC	NA
11	Adong	4	23.4319	Physical-chemical properties	Pericarp colored rice	Colored rice	n.a.	n.a.	n.a.	n.a.	n.a.	n.a.	A:A	A:A	CGATGGTTTC:CGATGGTTTC	C:C	AAAAGATTATGGC:AAAAGATTATGGC	A:A	C:C	TC:TC	NA
12	Adong Pulut	4	23.8427	Physical-chemical properties	Pericarp colored rice	Colored rice	n.a.	n.a.	n.a.	n.a.	n.a.	n.a.	A:A	A:A	CGATGGTTTC:CGATGGTTTC	C:C	AAAAGATTATGGC:AAAAGATTATGGC	A:A	C:C	TC:TC	NA
13	IRBLTA YA[CO]	4	24.2025	Physical-chemical properties	Blast check Pita (Telebanco-Yanori et al. 2010)	n.a.	n.a.	n.a.	n.a.	n.a.	n.a.	n.a.	A:A	C:C	CGATGGTTTC:CGATGGTTTC	T:T	AAAAGATTATGGC:AAAAGATTATGGC	A:A	C:C	TC:TC	G:G
14	IRBL9-W	4	23.3956	Physical-chemical properties	Blast check Pi9 (Telebanco-Yanori et al. 2010)	n.a.	n.a.	n.a.	n.a.	n.a.	n.a.	n.a.	A:A	A:A	-:-	C:C	AAAAGATTATGGC:AAAAGATTATGGC	A:A	C:C	TC:TC	G:G
15	IRBB5	4	23.9416	Physical-chemical properties	BLB check xa5 (Dilla-Ermita et al. 2017)	White	Long grain	Intermediate grain	Narrow grain	Intermediate grain	Low GT -3B	Wxt / wx	A:A	A:A	CGATGGTTTC:CGATGGTTTC	T:T	AAAAGATTATGGC:AAAAGATTATGGC	A:A	C:C	TC:TC	G:G
16	IRBB13	4	23.6863	Physical-chemical properties	BLB check xa13 (Dilla-Ermita et al. 2017)	White	Long grain	Intermediate grain	Narrow grain	Intermediate grain	Low GT -3B	Wxt / wx	G:G	A:A	CGATGGTTTC:CGATGGTTTC	T:T	AAAAGATTATGGC:AAAAGATTATGGC	A:A	C:C	TC:TC	G:G
17	Tete::IRGC 32576-C1	4	24.5019	Physical-chemical properties	Blast check Pi54 (Telebanco-Yanori et al. 2010)	n.a.	n.a.	n.a.	n.a.	n.a.	n.a.	n.a.	A:A	C:C	CGATGGTTTC:CGATGGTTTC	T:T	AAAAGATTATGGC:AAAAGATTATGGC	A:A	C:C	TC:TC	G:G
18	IRBB 66	4	23.7797	Physical-chemical properties	BLB check Xa4, xa5, Xa7, xa13 and Xa21 (Dilla-Ermita et al. 2017)	White	Long grain	Intermediate grain	Narrow grain	Intermediate grain	Low GT -3B	Wxt / wx	G:G	A:A	CGATGGTTTC:CGATGGTTTC	T:T	AAAAGATTATGGC:AAAAGATTATGGC	G:G	C:C	AG:AG	C:C
19	IR09F437 (PSB-Rc18-SUB1)	4	25.0495	Physical-chemical properties	Submergence check SUB1 (Septiningsih et al. 2015)	n.a.	n.a.	n.a.	n.a.	n.a.	n.a.	n.a.	A:A	C:C	CGATGGTTTC:CGATGGTTTC	C:C	AAAAGATTATGGC:AAAAGATTATGGC	A:A	T:T	TC:TC	G:G
20	Minghui 63	4	23.2781	Physical-chemical properties	Low grain chalkiness check	n.a.	n.a.	n.a.	n.a.	n.a.	n.a.	n.a.	A:A	A:A	CGATGGTTTC:CGATGGTTTC	C:C	AAAAGATTATGGC:AAAAGATTATGGC	G:G	C:C	TC:TC	G:G
21	IRRI 156 (NSIC Rc 238)	4	24.9831	Physical-chemical properties	RTV tolerant check	n.a.	n.a.	n.a.	n.a.	n.a.	n.a.	n.a.	A:A	C:C	CGATGGTTTC:CGATGGTTTC	C:C	TATAT:TATAT	G:G	C:C	TC:TC	G:G
22	IRRI147 (NSIC Rc 182)	4	24.0986	Physical-chemical properties	n.a.	n.a.	n.a.	n.a.	n.a.	n.a.	n.a.	n.a.	A:A	C:C	CGATGGTTTC:CGATGGTTTC	C:C	AAAAGATTATGGC:AAAAGATTATGGC	A:A	C:C	TC:TC	G:G
23	MTU 1010	4	24.2921	Physical-chemical properties	n.a.	n.a.	n.a.	n.a.	n.a.	n.a.	n.a.	n.a.	A:A	C:C	CGATGGTTTC:CGATGGTTTC	C:C	AAAAGATTATGGC:AAAAGATTATGGC	G:G	C:C	TC:TC	G:G
24	DOM SUFID	4	23.3075	Physical-chemical properties	Grain fragrance BADH2 check	n.a.	n.a.	n.a.	n.a.	n.a.	n.a.	n.a.	A:A	A:A	CGATGGTTTC:CGATGGTTTC	C:C	TATAT:TATAT	A:A	C:C	TC:TC	G:G

## Sheet: Table5_Seed-stages
Number	Line	Rep	DAPI-or-leaf	Experiment	Remarks	snpOS0002	snpOS0006	snpOS0007b	snpOS0015	snpOS0022	snpOS0024	snpOS0040	snpOS0054	snpOS0061	snpOS0068
1	TKM6	1	7d	Seed developmental stages	SD.1_7d _R1	G:G	A:A	CGATGGTTTC:CGATGGTTTC	T:T	AAAAGATTATGGC:AAAAGATTATGGC	A:A	C:C	TC:TC	G:G	G:G
2	TOYONISHIKI	1	7d	Seed developmental stages	SD.2_7d _R1	A:A	A:A	CGATGGTTTC:CGATGGTTTC	C:C	AAAAGATTATGGC:AAAAGATTATGGC	A:A	T:T	TC:TC	G:G	G:G
3	DZ 192	1	7d	Seed developmental stages	SD.4_7d _R1	G:G	A:A	CGATGGTTTC:CGATGGTTTC	C:C	AAAAGATTATGGC:AAAAGATTATGGC	A:A	T:T	AG:AG	G:G	G:G
4	DV 86	1	7d	Seed developmental stages	SD.5_7d _R1	A:A	C:C	CGATGGTTTC:CGATGGTTTC	C:C	AAAAGATTATGGC:AAAAGATTATGGC	A:A	C:C	TC:TC	G:G	G:G
5	Apo	1	7d	Seed developmental stages	SD.6_7d _R1	A:A	A:A	CGATGGTTTC:CGATGGTTTC	C:C	AAAAGATTATGGC:AAAAGATTATGGC	A:A	C:C	TC:TC	G:G	G:G
6	AUS 257	1	7d	Seed developmental stages	SD.7_7d _R1	G:G	A:A	CGATGGTTTC:CGATGGTTTC	T:T	AAAAGATTATGGC:AAAAGATTATGGC	G:G	T:T	TC:TC	G:G	G:G
7	IRBB2	1	7d	Seed developmental stages	SD.8_7d _R1	A:A	A:A	CGATGGTTTC:CGATGGTTTC	T:T	AAAAGATTATGGC:AAAAGATTATGGC	A:A	C:C	TC:TC	G:G	G:G
8	AUSBORO	1	7d	Seed developmental stages	SD.9_7d _R1	A:A	A:A	CGATGGTTTC:CGATGGTTTC	C:C	AAAAGATTATGGC:AAAAGATTATGGC	A:A	T:T	TC:TC	G:G	G:G
9	IRRI 123	1	7d	Seed developmental stages	SD.10_7d _R1	A:A	C:C	CGATGGTTTC:CGATGGTTTC	C:C	AAAAGATTATGGC:AAAAGATTATGGC	G:G	C:C	AG:AG	G:G	G:G
10	IR 72875-94-3-3-2	1	7d	Seed developmental stages	SD.11_7d _R1	A:A	C:C	CGATGGTTTC:CGATGGTTTC	C:C	NA	G:G	C:C	AG:AG	G:G	NA
11	182::IRGC 28425-1	1	7d	Seed developmental stages	SD.15_7d _R1	G:G	A:A	CGATGGTTTC:CGATGGTTTC	C:C	AAAAGATTATGGC:AAAAGATTATGGC	A:A	C:C	TC:TC	G:G	NA
12	CHUNGUR BALI::IRGC 25855-1	1	7d	Seed developmental stages	SD.16_7d _R1	G:G	A:A	CGATGGTTTC:CGATGGTTTC	C:C	AAAAGATTATGGC:AAAAGATTATGGC	A:A	C:C	AG:AG	G:G	G:G
13	IR71033-121-15	1	7d	Seed developmental stages	SD.17_7d _R1	A:A	C:C	CGATGGTTTC:CGATGGTTTC	C:C	AAAAGATTATGGC:AAAAGATTATGGC	G:G	C:C	TC:TC	G:G	G:G
14	IR09N534	1	7d	Seed developmental stages	SD.18_7d _R1	A:A	C:C	CGATGGTTTC:CGATGGTTTC	C:C	AAAAGATTATGGC:AAAAGATTATGGC	A:A	C:C	TC:TC	G:G	G:G
15	TKM6	2	7d	Seed developmental stages	SD.1_7d _R2	G:G	A:A	CGATGGTTTC:CGATGGTTTC	T:T	AAAAGATTATGGC:AAAAGATTATGGC	A:A	C:C	TC:TC	G:G	G:G
16	TOYONISHIKI	2	7d	Seed developmental stages	SD.2_7d _R2	A:A	A:A	CGATGGTTTC:CGATGGTTTC	C:C	AAAAGATTATGGC:AAAAGATTATGGC	A:A	T:T	TC:TC	G:G	G:G
17	DZ 192	2	7d	Seed developmental stages	SD.4_7d _R2	G:G	A:A	CGATGGTTTC:CGATGGTTTC	C:C	AAAAGATTATGGC:AAAAGATTATGGC	A:A	T:T	AG:AG	G:G	G:G
18	DV 86	2	7d	Seed developmental stages	SD.5_7d _R2	A:A	C:C	CGATGGTTTC:CGATGGTTTC	C:C	AAAAGATTATGGC:AAAAGATTATGGC	A:A	C:C	TC:TC	G:G	G:G
19	Apo	2	7d	Seed developmental stages	SD.6_7d _R2	A:A	A:A	CGATGGTTTC:CGATGGTTTC	C:C	AAAAGATTATGGC:AAAAGATTATGGC	A:A	C:C	TC:TC	G:G	G:G
20	AUS 257	2	7d	Seed developmental stages	SD.7_7d _R2	G:G	A:A	CGATGGTTTC:CGATGGTTTC	T:T	AAAAGATTATGGC:AAAAGATTATGGC	G:G	T:T	TC:TC	G:G	G:G
21	IRBB2	2	7d	Seed developmental stages	SD.8_7d _R2	A:A	A:A	CGATGGTTTC:CGATGGTTTC	T:T	AAAAGATTATGGC:AAAAGATTATGGC	A:A	C:C	TC:TC	G:G	G:G
22	AUSBORO	2	7d	Seed developmental stages	SD.9_7d _R2	A:A	A:A	CGATGGTTTC:CGATGGTTTC	C:C	AAAAGATTATGGC:AAAAGATTATGGC	A:A	T:T	TC:TC	G:G	G:G
23	IRRI 123	2	7d	Seed developmental stages	SD.10_7d _R2	A:A	C:C	CGATGGTTTC:CGATGGTTTC	C:C	AAAAGATTATGGC:AAAAGATTATGGC	G:G	C:C	AG:AG	G:G	G:G
24	IR 72875-94-3-3-2	2	7d	Seed developmental stages	SD.11_7d _R2	A:A	C:C	CGATGGTTTC:CGATGGTTTC	C:C	AAAAGATTATGGC:AAAAGATTATGGC	G:G	C:C	AG:AG	G:G	NA
25	182::IRGC 28425-1	2	7d	Seed developmental stages	SD.15_7d _R2	G:G	A:A	CGATGGTTTC:CGATGGTTTC	C:C	AAAAGATTATGGC:AAAAGATTATGGC	NA	C:C	TC:TC	G:G	G:G
26	CHUNGUR BALI::IRGC 25855-1	2	7d	Seed developmental stages	SD.16_7d _R2	G:G	A:A	CGATGGTTTC:CGATGGTTTC	C:C	AAAAGATTATGGC:AAAAGATTATGGC	A:A	C:C	AG:AG	G:G	G:G
27	IR71033-121-15	2	7d	Seed developmental stages	SD.17_7d _R2	A:A	C:C	CGATGGTTTC:CGATGGTTTC	C:C	AAAAGATTATGGC:AAAAGATTATGGC	G:G	C:C	TC:TC	G:G	G:G
28	IR09N534	2	7d	Seed developmental stages	SD.18_7d _R2	A:A	C:C	CGATGGTTTC:CGATGGTTTC	C:C	AAAAGATTATGGC:AAAAGATTATGGC	A:A	C:C	TC:TC	G:G	G:G
29	TKM6	3	7d	Seed developmental stages	SD.1_7d _R3	G:G	A:A	CGATGGTTTC:CGATGGTTTC	T:T	AAAAGATTATGGC:AAAAGATTATGGC	A:A	C:C	TC:TC	G:G	G:G
30	TOYONISHIKI	3	7d	Seed developmental stages	SD.2_7d _R3	A:A	A:A	CGATGGTTTC:CGATGGTTTC	C:C	AAAAGATTATGGC:AAAAGATTATGGC	A:A	T:T	TC:TC	G:G	G:G
31	DZ 192	3	7d	Seed developmental stages	SD.4_7d _R3	G:G	A:A	CGATGGTTTC:CGATGGTTTC	C:C	AAAAGATTATGGC:AAAAGATTATGGC	A:A	T:T	AG:AG	G:G	G:G
32	DV 86	3	7d	Seed developmental stages	SD.5_7d _R3	A:A	C:C	CGATGGTTTC:CGATGGTTTC	C:C	AAAAGATTATGGC:AAAAGATTATGGC	A:A	C:C	TC:TC	G:G	G:G
33	Apo	3	7d	Seed developmental stages	SD.6_7d _R3	A:A	A:A	CGATGGTTTC:CGATGGTTTC	C:C	AAAAGATTATGGC:AAAAGATTATGGC	A:A	C:C	TC:TC	G:G	G:G
34	AUS 257	3	7d	Seed developmental stages	SD.7_7d _R3	G:G	A:A	CGATGGTTTC:CGATGGTTTC	T:T	AAAAGATTATGGC:AAAAGATTATGGC	G:G	T:T	TC:TC	G:G	G:G
35	IRBB2	3	7d	Seed developmental stages	SD.8_7d _R3	A:A	A:A	CGATGGTTTC:CGATGGTTTC	T:T	AAAAGATTATGGC:AAAAGATTATGGC	A:A	C:C	TC:TC	G:G	G:G
36	AUSBORO	3	7d	Seed developmental stages	SD.9_7d _R3	A:A	A:A	CGATGGTTTC:CGATGGTTTC	C:C	AAAAGATTATGGC:AAAAGATTATGGC	A:A	T:T	TC:TC	G:G	G:G
37	IRRI 123	3	7d	Seed developmental stages	SD.10_7d _R3	A:A	C:C	CGATGGTTTC:CGATGGTTTC	C:C	AAAAGATTATGGC:AAAAGATTATGGC	G:G	C:C	AG:AG	G:G	G:G
38	IR 72875-94-3-3-2	3	7d	Seed developmental stages	SD.11_7d _R3	A:A	C:C	CGATGGTTTC:CGATGGTTTC	C:C	AAAAGATTATGGC:AAAAGATTATGGC	G:G	C:C	AG:AG	G:G	G:G
39	182::IRGC 28425-1	3	7d	Seed developmental stages	SD.15_7d _R3	G:G	A:A	CGATGGTTTC:CGATGGTTTC	C:C	AAAAGATTATGGC:AAAAGATTATGGC	A:A	C:C	TC:TC	G:G	G:G
40	CHUNGUR BALI::IRGC 25855-1	3	7d	Seed developmental stages	SD.16_7d _R3	G:G	A:A	CGATGGTTTC:CGATGGTTTC	C:C	AAAAGATTATGGC:AAAAGATTATGGC	A:A	C:C	AG:AG	G:G	G:G
41	IR71033-121-15	3	7d	Seed developmental stages	SD.17_7d _R3	A:A	C:C	CGATGGTTTC:CGATGGTTTC	C:C	AAAAGATTATGGC:AAAAGATTATGGC	NA	NA	TC:TC	G:G	G:G
42	IR09N534	3	7d	Seed developmental stages	SD.18_7d _R3	A:A	C:C	CGATGGTTTC:CGATGGTTTC	C:C	AAAAGATTATGGC:AAAAGATTATGGC	A:A	C:C	TC:TC	G:G	G:G
43	TKM6	4	7d	Seed developmental stages	SD.1_7d _R4	G:G	A:A	CGATGGTTTC:CGATGGTTTC	T:T	AAAAGATTATGGC:AAAAGATTATGGC	A:A	C:C	TC:TC	G:G	G:G
44	TOYONISHIKI	4	7d	Seed developmental stages	SD.2_7d _R4	A:A	A:A	CGATGGTTTC:CGATGGTTTC	C:C	AAAAGATTATGGC:AAAAGATTATGGC	A:A	T:T	TC:TC	G:G	G:G
45	DZ 192	4	7d	Seed developmental stages	SD.4_7d _R4	G:G	A:A	CGATGGTTTC:CGATGGTTTC	C:C	AAAAGATTATGGC:AAAAGATTATGGC	A:A	T:T	AG:AG	G:G	G:G
46	DV 86	4	7d	Seed developmental stages	SD.5_7d _R4	A:A	C:C	CGATGGTTTC:CGATGGTTTC	C:C	AAAAGATTATGGC:AAAAGATTATGGC	A:A	C:C	TC:TC	G:G	G:G
47	Apo	4	7d	Seed developmental stages	SD.6_7d _R4	A:A	A:A	CGATGGTTTC:CGATGGTTTC	C:C	AAAAGATTATGGC:AAAAGATTATGGC	A:A	C:C	TC:TC	G:G	G:G
48	AUS 257	4	7d	Seed developmental stages	SD.7_7d _R4	G:G	A:A	CGATGGTTTC:CGATGGTTTC	T:T	AAAAGATTATGGC:AAAAGATTATGGC	G:G	T:T	TC:TC	G:G	G:G
49	IRBB2	4	7d	Seed developmental stages	SD.8_7d _R4	A:A	A:A	CGATGGTTTC:CGATGGTTTC	T:T	AAAAGATTATGGC:AAAAGATTATGGC	A:A	C:C	TC:TC	G:G	G:G
50	AUSBORO	4	7d	Seed developmental stages	SD.9_7d _R4	A:A	A:A	CGATGGTTTC:CGATGGTTTC	C:C	AAAAGATTATGGC:AAAAGATTATGGC	A:A	T:T	TC:TC	G:G	G:G
51	IRRI 123	4	7d	Seed developmental stages	SD.10_7d _R4	A:A	C:C	CGATGGTTTC:CGATGGTTTC	C:C	AAAAGATTATGGC:AAAAGATTATGGC	G:G	C:C	AG:AG	G:G	G:G
52	IR 72875-94-3-3-2	4	7d	Seed developmental stages	SD.11_7d _R4	A:A	C:C	CGATGGTTTC:CGATGGTTTC	C:C	AAAAGATTATGGC:AAAAGATTATGGC	G:G	C:C	AG:AG	G:G	G:G
53	182::IRGC 28425-1	4	7d	Seed developmental stages	SD.15_7d _R4	G:G	A:A	CGATGGTTTC:CGATGGTTTC	C:C	AAAAGATTATGGC:AAAAGATTATGGC	A:A	C:C	TC:TC	G:G	G:G
54	CHUNGUR BALI::IRGC 25855-1	4	7d	Seed developmental stages	SD.16_7d _R4	G:G	A:A	CGATGGTTTC:CGATGGTTTC	C:C	AAAAGATTATGGC:AAAAGATTATGGC	A:A	C:C	AG:AG	G:G	G:G
55	IR71033-121-15	4	7d	Seed developmental stages	SD.17_7d _R4	A:A	C:C	CGATGGTTTC:CGATGGTTTC	C:C	AAAAGATTATGGC:AAAAGATTATGGC	G:G	C:C	TC:TC	G:G	G:G
56	IR09N534	4	7d	Seed developmental stages	SD.18_7d _R4	A:A	C:C	CGATGGTTTC:CGATGGTTTC	C:C	AAAAGATTATGGC:AAAAGATTATGGC	A:A	C:C	TC:TC	G:G	G:G
57	TKM6	5	7d	Seed developmental stages	SD.1_7d _R5	G:G	A:A	CGATGGTTTC:CGATGGTTTC	T:T	AAAAGATTATGGC:AAAAGATTATGGC	A:A	C:C	TC:TC	G:G	G:G
58	TOYONISHIKI	5	7d	Seed developmental stages	SD.2_7d _R5	A:A	A:A	CGATGGTTTC:CGATGGTTTC	C:C	AAAAGATTATGGC:AAAAGATTATGGC	A:A	T:T	TC:TC	G:G	G:G
59	DZ 192	5	7d	Seed developmental stages	SD.4_7d _R5	G:G	NA	CGATGGTTTC:CGATGGTTTC	C:C	AAAAGATTATGGC:AAAAGATTATGGC	A:A	T:T	AG:AG	G:G	G:G
60	DV 86	5	7d	Seed developmental stages	SD.5_7d _R5	A:A	C:C	CGATGGTTTC:CGATGGTTTC	C:C	AAAAGATTATGGC:AAAAGATTATGGC	A:A	C:C	TC:TC	G:G	G:G
61	Apo	5	7d	Seed developmental stages	SD.6_7d _R5	A:A	A:A	CGATGGTTTC:CGATGGTTTC	C:C	AAAAGATTATGGC:AAAAGATTATGGC	A:A	C:C	TC:TC	G:G	G:G
62	AUS 257	5	7d	Seed developmental stages	SD.7_7d _R5	G:G	A:A	CGATGGTTTC:CGATGGTTTC	T:T	AAAAGATTATGGC:AAAAGATTATGGC	G:G	T:T	TC:TC	G:G	G:G
63	IRBB2	5	7d	Seed developmental stages	SD.8_7d _R5	A:A	A:A	CGATGGTTTC:CGATGGTTTC	T:T	AAAAGATTATGGC:AAAAGATTATGGC	A:A	C:C	TC:TC	G:G	G:G
64	AUSBORO	5	7d	Seed developmental stages	SD.9_7d _R5	A:A	C:C	CGATGGTTTC:CGATGGTTTC	C:C	AAAAGATTATGGC:AAAAGATTATGGC	A:A	C:C	TC:TC	G:G	G:G
65	IRRI 123	5	7d	Seed developmental stages	SD.10_7d _R5	A:A	C:C	CGATGGTTTC:CGATGGTTTC	C:C	AAAAGATTATGGC:AAAAGATTATGGC	G:G	C:C	AG:AG	G:G	G:G
66	IR 72875-94-3-3-2	5	7d	Seed developmental stages	SD.11_7d _R5	A:A	C:C	CGATGGTTTC:CGATGGTTTC	C:C	AAAAGATTATGGC:AAAAGATTATGGC	G:G	C:C	AG:AG	G:G	G:G
67	182::IRGC 28425-1	5	7d	Seed developmental stages	SD.15_7d _R5	G:G	A:A	CGATGGTTTC:CGATGGTTTC	T:T	AAAAGATTATGGC:AAAAGATTATGGC	A:A	C:C	TC:TC	G:G	G:G
68	CHUNGUR BALI::IRGC 25855-1	5	7d	Seed developmental stages	SD.16_7d _R5	G:G	A:A	CGATGGTTTC:CGATGGTTTC	C:C	AAAAGATTATGGC:AAAAGATTATGGC	A:A	C:C	AG:AG	G:G	G:G
69	IR71033-121-15	5	7d	Seed developmental stages	SD.17_7d _R5	A:A	C:C	CGATGGTTTC:CGATGGTTTC	C:C	AAAAGATTATGGC:AAAAGATTATGGC	G:G	C:C	TC:TC	G:G	G:G
70	IR09N534	5	7d	Seed developmental stages	SD.18_7d _R5	A:A	C:C	CGATGGTTTC:CGATGGTTTC	C:C	AAAAGATTATGGC:AAAAGATTATGGC	A:A	C:C	TC:TC	G:G	G:G
71	TKM6	1	15d	Seed developmental stages	SD.1_15d _R1	G:G	A:A	CGATGGTTTC:CGATGGTTTC	T:T	AAAAGATTATGGC:AAAAGATTATGGC	A:A	C:C	TC:TC	G:G	G:G
72	TOYONISHIKI	1	15d	Seed developmental stages	SD.2_15d _R1	A:A	A:A	CGATGGTTTC:CGATGGTTTC	C:C	AAAAGATTATGGC:AAAAGATTATGGC	A:A	T:T	TC:TC	G:G	G:G
73	DZ 192	1	15d	Seed developmental stages	SD.4_15d _R1	G:G	A:A	CGATGGTTTC:CGATGGTTTC	C:C	AAAAGATTATGGC:AAAAGATTATGGC	A:A	T:T	AG:AG	G:G	G:G
74	DV 86	1	15d	Seed developmental stages	SD.5_15d _R1	A:A	C:C	CGATGGTTTC:CGATGGTTTC	C:C	AAAAGATTATGGC:AAAAGATTATGGC	A:A	C:C	TC:TC	G:G	G:G
75	Apo	1	15d	Seed developmental stages	SD.6_15d _R1	A:A	A:A	CGATGGTTTC:CGATGGTTTC	C:C	AAAAGATTATGGC:AAAAGATTATGGC	A:A	C:C	TC:TC	G:G	G:G
76	AUS 257	1	15d	Seed developmental stages	SD.7_15d _R1	G:G	A:A	CGATGGTTTC:CGATGGTTTC	T:T	AAAAGATTATGGC:AAAAGATTATGGC	G:G	T:T	AG:TC	G:G	G:G
77	IRBB2	1	15d	Seed developmental stages	SD.8_15d _R1	A:A	A:A	CGATGGTTTC:CGATGGTTTC	T:T	AAAAGATTATGGC:AAAAGATTATGGC	A:A	C:C	TC:TC	G:G	G:G
78	AUSBORO	1	15d	Seed developmental stages	SD.9_15d _R1	A:A	A:A	CGATGGTTTC:CGATGGTTTC	C:C	AAAAGATTATGGC:AAAAGATTATGGC	A:A	T:T	TC:TC	G:G	G:G
79	IRRI 123	1	15d	Seed developmental stages	SD.10_15d _R1	A:A	C:C	CGATGGTTTC:CGATGGTTTC	C:C	AAAAGATTATGGC:AAAAGATTATGGC	G:G	C:C	AG:AG	G:G	G:G
80	IR 72875-94-3-3-2	1	15d	Seed developmental stages	SD.11_15d _R1	A:A	C:C	CGATGGTTTC:CGATGGTTTC	C:C	AAAAGATTATGGC:AAAAGATTATGGC	G:G	C:C	AG:AG	G:G	G:G
81	182::IRGC 28425-1	1	15d	Seed developmental stages	SD.15_15d _R1	G:G	A:A	CGATGGTTTC:CGATGGTTTC	C:C	NA	A:A	NA	TC:TC	NA	T:T
82	CHUNGUR BALI::IRGC 25855-1	1	15d	Seed developmental stages	SD.16_15d _R1	G:G	A:A	CGATGGTTTC:CGATGGTTTC	C:C	AAAAGATTATGGC:AAAAGATTATGGC	A:A	C:C	AG:AG	G:G	G:G
83	IR71033-121-15	1	15d	Seed developmental stages	SD.17_15d _R1	A:A	C:C	CGATGGTTTC:CGATGGTTTC	C:C	AAAAGATTATGGC:AAAAGATTATGGC	G:A	C:C	TC:TC	G:G	G:G
84	IR09N534	1	15d	Seed developmental stages	SD.18_15d _R1	A:A	C:C	CGATGGTTTC:CGATGGTTTC	C:C	AAAAGATTATGGC:AAAAGATTATGGC	A:A	C:C	TC:TC	G:G	G:G
85	TKM6	2	15d	Seed developmental stages	SD.1_15d _R2	G:G	A:A	CGATGGTTTC:CGATGGTTTC	T:T	AAAAGATTATGGC:AAAAGATTATGGC	A:A	C:C	TC:TC	G:G	G:G
86	TOYONISHIKI	2	15d	Seed developmental stages	SD.2_15d _R2	A:A	A:A	CGATGGTTTC:CGATGGTTTC	C:C	AAAAGATTATGGC:AAAAGATTATGGC	A:A	T:T	TC:TC	G:G	G:G
87	DZ 192	2	15d	Seed developmental stages	SD.4_15d _R2	G:G	A:A	CGATGGTTTC:CGATGGTTTC	C:C	AAAAGATTATGGC:AAAAGATTATGGC	A:A	T:T	AG:AG	G:G	G:G
88	DV 86	2	15d	Seed developmental stages	SD.5_15d _R2	A:A	C:C	CGATGGTTTC:CGATGGTTTC	C:C	AAAAGATTATGGC:AAAAGATTATGGC	A:A	C:C	TC:TC	G:G	G:G
89	Apo	2	15d	Seed developmental stages	SD.6_15d _R2	A:A	A:A	CGATGGTTTC:CGATGGTTTC	C:C	AAAAGATTATGGC:AAAAGATTATGGC	A:A	C:C	TC:TC	G:G	G:G
90	AUS 257	2	15d	Seed developmental stages	SD.7_15d _R2	G:G	A:A	CGATGGTTTC:CGATGGTTTC	T:T	AAAAGATTATGGC:AAAAGATTATGGC	G:G	T:T	TC:TC	G:G	G:G
91	IRBB2	2	15d	Seed developmental stages	SD.8_15d _R2	A:A	A:A	CGATGGTTTC:CGATGGTTTC	T:T	AAAAGATTATGGC:AAAAGATTATGGC	A:A	C:C	TC:TC	G:G	G:G
92	AUSBORO	2	15d	Seed developmental stages	SD.9_15d _R2	A:A	A:A	CGATGGTTTC:CGATGGTTTC	C:C	AAAAGATTATGGC:AAAAGATTATGGC	A:A	T:T	TC:TC	G:G	G:G
93	IRRI 123	2	15d	Seed developmental stages	SD.10_15d _R2	A:A	C:C	CGATGGTTTC:CGATGGTTTC	C:C	AAAAGATTATGGC:AAAAGATTATGGC	G:G	C:C	AG:AG	G:G	G:G
94	IR 72875-94-3-3-2	2	15d	Seed developmental stages	SD.11_15d _R2	A:A	C:C	CGATGGTTTC:CGATGGTTTC	C:C	AAAAGATTATGGC:AAAAGATTATGGC	G:G	C:C	AG:AG	G:G	G:G
95	182::IRGC 28425-1	2	15d	Seed developmental stages	SD.15_15d _R2	G:G	A:A	CGATGGTTTC:CGATGGTTTC	C:C	AAAAGATTATGGC:AAAAGATTATGGC	A:A	C:C	TC:TC	G:G	G:G
96	CHUNGUR BALI::IRGC 25855-1	2	15d	Seed developmental stages	SD.16_15d _R2	G:G	A:A	CGATGGTTTC:CGATGGTTTC	C:C	AAAAGATTATGGC:AAAAGATTATGGC	A:A	C:C	AG:AG	G:G	G:G
97	IR71033-121-15	2	15d	Seed developmental stages	SD.17_15d _R2	A:A	C:C	CGATGGTTTC:CGATGGTTTC	C:C	AAAAGATTATGGC:AAAAGATTATGGC	G:A	C:C	TC:TC	G:G	G:G
98	IR09N534	2	15d	Seed developmental stages	SD.18_15d _R2	A:A	C:C	CGATGGTTTC:CGATGGTTTC	C:C	AAAAGATTATGGC:AAAAGATTATGGC	A:A	C:C	TC:TC	G:G	G:G
99	TKM6	3	15d	Seed developmental stages	SD.1_15d _R3	G:G	A:A	CGATGGTTTC:CGATGGTTTC	T:T	AAAAGATTATGGC:AAAAGATTATGGC	A:A	C:C	TC:TC	G:G	G:G
100	TOYONISHIKI	3	15d	Seed developmental stages	SD.2_15d _R3	A:A	A:A	CGATGGTTTC:CGATGGTTTC	C:C	AAAAGATTATGGC:AAAAGATTATGGC	A:A	T:T	TC:TC	G:G	G:G
101	DZ 192	3	15d	Seed developmental stages	SD.4_15d _R3	G:G	A:A	CGATGGTTTC:CGATGGTTTC	C:C	AAAAGATTATGGC:AAAAGATTATGGC	A:A	T:T	AG:AG	G:G	G:G
102	DV 86	3	15d	Seed developmental stages	SD.5_15d _R3	A:A	C:C	CGATGGTTTC:CGATGGTTTC	C:C	AAAAGATTATGGC:AAAAGATTATGGC	A:A	C:C	TC:TC	G:G	G:G
103	Apo	3	15d	Seed developmental stages	SD.6_15d _R3	A:A	A:A	CGATGGTTTC:CGATGGTTTC	C:C	AAAAGATTATGGC:AAAAGATTATGGC	A:A	C:C	TC:TC	G:G	G:G
104	AUS 257	3	15d	Seed developmental stages	SD.7_15d _R3	G:G	A:A	CGATGGTTTC:CGATGGTTTC	T:T	AAAAGATTATGGC:AAAAGATTATGGC	G:G	T:T	TC:TC	G:G	G:G
105	IRBB2	3	15d	Seed developmental stages	SD.8_15d _R3	A:A	A:A	CGATGGTTTC:CGATGGTTTC	T:T	AAAAGATTATGGC:AAAAGATTATGGC	A:A	C:C	TC:TC	G:G	G:G
106	AUSBORO	3	15d	Seed developmental stages	SD.9_15d _R3	A:A	A:A	CGATGGTTTC:CGATGGTTTC	C:C	AAAAGATTATGGC:AAAAGATTATGGC	A:A	T:T	TC:TC	G:G	G:G
107	IRRI 123	3	15d	Seed developmental stages	SD.10_15d _R3	A:A	C:C	CGATGGTTTC:CGATGGTTTC	C:C	AAAAGATTATGGC:AAAAGATTATGGC	G:G	C:C	AG:AG	G:G	G:G
108	IR 72875-94-3-3-2	3	15d	Seed developmental stages	SD.11_15d _R3	A:A	C:C	CGATGGTTTC:CGATGGTTTC	C:C	AAAAGATTATGGC:AAAAGATTATGGC	G:G	C:C	AG:AG	G:G	G:G
109	182::IRGC 28425-1	3	15d	Seed developmental stages	SD.15_15d _R3	G:G	A:A	CGATGGTTTC:CGATGGTTTC	C:C	AAAAGATTATGGC:AAAAGATTATGGC	A:A	C:C	TC:TC	G:G	G:G
110	CHUNGUR BALI::IRGC 25855-1	3	15d	Seed developmental stages	SD.16_15d _R3	G:G	A:A	CGATGGTTTC:CGATGGTTTC	C:C	AAAAGATTATGGC:AAAAGATTATGGC	A:A	C:C	AG:AG	G:G	G:G
111	IR71033-121-15	3	15d	Seed developmental stages	SD.17_15d _R3	A:A	C:C	CGATGGTTTC:CGATGGTTTC	C:C	AAAAGATTATGGC:AAAAGATTATGGC	G:A	C:C	TC:TC	G:G	G:G
112	IR09N534	3	15d	Seed developmental stages	SD.18_15d _R3	A:A	C:C	CGATGGTTTC:CGATGGTTTC	C:C	NA	A:A	C:C	TC:TC	G:G	G:G
113	TKM6	4	15d	Seed developmental stages	SD.1_15d _R4	G:G	A:A	CGATGGTTTC:CGATGGTTTC	T:T	AAAAGATTATGGC:AAAAGATTATGGC	A:A	C:C	TC:TC	G:G	G:G
114	TOYONISHIKI	4	15d	Seed developmental stages	SD.2_15d _R4	A:A	A:A	CGATGGTTTC:CGATGGTTTC	C:C	AAAAGATTATGGC:AAAAGATTATGGC	A:A	T:T	TC:TC	G:G	G:G
115	DZ 192	4	15d	Seed developmental stages	SD.4_15d _R4	G:G	A:A	CGATGGTTTC:CGATGGTTTC	C:C	AAAAGATTATGGC:AAAAGATTATGGC	A:A	T:T	AG:AG	G:G	G:G
116	DV 86	4	15d	Seed developmental stages	SD.5_15d _R4	A:A	C:C	CGATGGTTTC:CGATGGTTTC	C:C	AAAAGATTATGGC:AAAAGATTATGGC	A:A	C:C	TC:TC	G:G	G:G
117	Apo	4	15d	Seed developmental stages	SD.6_15d _R4	A:A	A:A	CGATGGTTTC:CGATGGTTTC	C:C	AAAAGATTATGGC:AAAAGATTATGGC	A:A	C:C	TC:TC	G:G	G:G
118	AUS 257	4	15d	Seed developmental stages	SD.7_15d _R4	G:G	A:A	CGATGGTTTC:CGATGGTTTC	T:T	AAAAGATTATGGC:AAAAGATTATGGC	G:G	T:T	TC:TC	G:G	G:G
119	IRBB2	4	15d	Seed developmental stages	SD.8_15d _R4	A:A	A:A	CGATGGTTTC:CGATGGTTTC	T:T	AAAAGATTATGGC:AAAAGATTATGGC	A:A	C:C	TC:TC	G:G	G:G
120	AUSBORO	4	15d	Seed developmental stages	SD.9_15d _R4	A:A	A:A	CGATGGTTTC:CGATGGTTTC	C:C	AAAAGATTATGGC:AAAAGATTATGGC	A:A	T:T	TC:TC	G:G	G:G
121	IRRI 123	4	15d	Seed developmental stages	SD.10_15d _R4	A:A	C:C	CGATGGTTTC:CGATGGTTTC	C:C	AAAAGATTATGGC:AAAAGATTATGGC	G:G	C:C	AG:AG	G:G	G:G
122	IR 72875-94-3-3-2	4	15d	Seed developmental stages	SD.11_15d _R4	A:A	C:C	CGATGGTTTC:CGATGGTTTC	C:C	AAAAGATTATGGC:AAAAGATTATGGC	G:G	C:C	AG:AG	G:G	G:G
123	182::IRGC 28425-1	4	15d	Seed developmental stages	SD.15_15d _R4	G:G	A:A	CGATGGTTTC:CGATGGTTTC	C:C	AAAAGATTATGGC:AAAAGATTATGGC	A:A	C:C	TC:TC	G:G	G:G
124	CHUNGUR BALI::IRGC 25855-1	4	15d	Seed developmental stages	SD.16_15d _R4	G:G	A:A	CGATGGTTTC:CGATGGTTTC	C:C	AAAAGATTATGGC:AAAAGATTATGGC	A:A	C:C	AG:AG	G:G	T:G
125	IR71033-121-15	4	15d	Seed developmental stages	SD.17_15d _R4	A:A	C:C	CGATGGTTTC:CGATGGTTTC	C:C	AAAAGATTATGGC:AAAAGATTATGGC	G:A	C:C	TC:TC	G:G	G:G
126	IR09N534	4	15d	Seed developmental stages	SD.18_15d _R4	A:A	C:C	CGATGGTTTC:CGATGGTTTC	C:C	AAAAGATTATGGC:AAAAGATTATGGC	A:A	C:C	TC:TC	G:G	G:G
127	TKM6	5	15d	Seed developmental stages	SD.1_15d _R5	G:G	A:A	CGATGGTTTC:CGATGGTTTC	T:T	AAAAGATTATGGC:AAAAGATTATGGC	A:A	C:C	TC:TC	G:G	G:G
128	TOYONISHIKI	5	15d	Seed developmental stages	SD.2_15d _R5	A:A	A:A	CGATGGTTTC:CGATGGTTTC	C:C	AAAAGATTATGGC:AAAAGATTATGGC	A:A	T:T	TC:TC	G:G	G:G
129	DZ 192	5	15d	Seed developmental stages	SD.4_15d _R5	G:G	A:A	CGATGGTTTC:CGATGGTTTC	C:C	AAAAGATTATGGC:AAAAGATTATGGC	A:A	T:T	AG:AG	G:G	G:G
130	DV 86	5	15d	Seed developmental stages	SD.5_15d _R5	A:A	C:C	CGATGGTTTC:CGATGGTTTC	C:C	AAAAGATTATGGC:AAAAGATTATGGC	A:A	C:C	TC:TC	G:G	G:G
131	Apo	5	15d	Seed developmental stages	SD.6_15d _R5	A:A	A:A	CGATGGTTTC:CGATGGTTTC	C:C	AAAAGATTATGGC:AAAAGATTATGGC	A:A	C:C	TC:TC	G:G	G:G
132	AUS 257	5	15d	Seed developmental stages	SD.7_15d _R5	G:G	A:A	CGATGGTTTC:CGATGGTTTC	T:T	AAAAGATTATGGC:AAAAGATTATGGC	G:G	T:T	TC:TC	G:G	G:G
133	IRBB2	5	15d	Seed developmental stages	SD.8_15d _R5	A:A	A:A	CGATGGTTTC:CGATGGTTTC	T:T	AAAAGATTATGGC:AAAAGATTATGGC	A:A	C:C	TC:TC	G:G	NA
134	AUSBORO	5	15d	Seed developmental stages	SD.9_15d _R5	A:A	A:A	CGATGGTTTC:CGATGGTTTC	C:C	AAAAGATTATGGC:AAAAGATTATGGC	A:A	T:T	TC:TC	G:G	G:G
135	IRRI 123	5	15d	Seed developmental stages	SD.10_15d _R5	A:A	C:C	CGATGGTTTC:CGATGGTTTC	C:C	AAAAGATTATGGC:AAAAGATTATGGC	G:G	C:C	AG:AG	G:G	G:G
136	IR 72875-94-3-3-2	5	15d	Seed developmental stages	SD.11_15d _R5	A:A	C:C	CGATGGTTTC:CGATGGTTTC	C:C	AAAAGATTATGGC:AAAAGATTATGGC	G:G	C:C	AG:AG	G:G	G:G
137	182::IRGC 28425-1	5	15d	Seed developmental stages	SD.15_15d _R5	G:G	A:A	CGATGGTTTC:CGATGGTTTC	C:C	AAAAGATTATGGC:AAAAGATTATGGC	A:A	C:C	TC:TC	G:G	G:G
138	CHUNGUR BALI::IRGC 25855-1	5	15d	Seed developmental stages	SD.16_15d _R5	G:G	A:A	CGATGGTTTC:CGATGGTTTC	C:C	AAAAGATTATGGC:AAAAGATTATGGC	A:A	C:C	AG:AG	G:G	G:G
139	IR71033-121-15	5	15d	Seed developmental stages	SD.17_15d _R5	A:A	C:C	CGATGGTTTC:CGATGGTTTC	C:C	AAAAGATTATGGC:AAAAGATTATGGC	G:G	C:C	TC:TC	G:G	G:G
140	IR09N534	5	15d	Seed developmental stages	SD.18_15d _R5	A:A	C:C	CGATGGTTTC:CGATGGTTTC	C:C	AAAAGATTATGGC:AAAAGATTATGGC	A:A	C:C	TC:TC	G:G	G:G
141	TKM6	1	25d	Seed developmental stages	SD.1_25d _R1	G:G	A:A	CGATGGTTTC:CGATGGTTTC	T:T	AAAAGATTATGGC:AAAAGATTATGGC	A:A	C:C	TC:TC	G:G	G:G
142	TOYONISHIKI	1	25d	Seed developmental stages	SD.2_25d _R1	A:A	A:A	CGATGGTTTC:CGATGGTTTC	C:C	AAAAGATTATGGC:AAAAGATTATGGC	A:A	T:T	TC:TC	G:G	G:G
143	DZ 192	1	25d	Seed developmental stages	SD.4_25d _R1	G:G	A:A	CGATGGTTTC:CGATGGTTTC	C:C	AAAAGATTATGGC:AAAAGATTATGGC	A:A	T:T	AG:AG	G:G	G:G
144	DV 86	1	25d	Seed developmental stages	SD.5_25d _R1	A:A	C:C	CGATGGTTTC:CGATGGTTTC	C:C	AAAAGATTATGGC:AAAAGATTATGGC	A:A	C:C	TC:TC	G:G	G:G
145	Apo	1	25d	Seed developmental stages	SD.6_25d _R1	A:A	A:A	CGATGGTTTC:CGATGGTTTC	C:C	AAAAGATTATGGC:AAAAGATTATGGC	A:A	C:C	TC:TC	G:G	G:G
146	AUS 257	1	25d	Seed developmental stages	SD.7_25d _R1	G:G	A:A	CGATGGTTTC:CGATGGTTTC	T:T	AAAAGATTATGGC:AAAAGATTATGGC	G:G	T:T	TC:TC	G:G	G:G
147	IRBB2	1	25d	Seed developmental stages	SD.8_25d _R1	A:A	A:A	CGATGGTTTC:CGATGGTTTC	T:T	AAAAGATTATGGC:AAAAGATTATGGC	A:A	C:C	TC:TC	G:G	G:G
148	AUSBORO	1	25d	Seed developmental stages	SD.9_25d _R1	A:A	A:A	CGATGGTTTC:CGATGGTTTC	C:C	AAAAGATTATGGC:AAAAGATTATGGC	A:A	T:T	TC:TC	G:G	G:G
149	IRRI 123	1	25d	Seed developmental stages	SD.10_25d _R1	A:A	C:C	CGATGGTTTC:CGATGGTTTC	C:C	AAAAGATTATGGC:AAAAGATTATGGC	G:G	C:C	AG:AG	G:G	G:G
150	IR 72875-94-3-3-2	1	25d	Seed developmental stages	SD.11_25d _R1	A:A	C:C	CGATGGTTTC:CGATGGTTTC	C:C	AAAAGATTATGGC:AAAAGATTATGGC	G:G	C:C	AG:AG	G:G	G:G
151	182::IRGC 28425-1	1	25d	Seed developmental stages	SD.15_25d _R1	G:G	A:A	CGATGGTTTC:CGATGGTTTC	C:C	AAAAGATTATGGC:AAAAGATTATGGC	A:A	C:C	TC:TC	G:G	G:G
152	CHUNGUR BALI::IRGC 25855-1	1	25d	Seed developmental stages	SD.16_25d _R1	G:G	A:A	CGATGGTTTC:CGATGGTTTC	C:C	AAAAGATTATGGC:AAAAGATTATGGC	A:A	C:C	AG:AG	G:G	G:G
153	IR71033-121-15	1	25d	Seed developmental stages	SD.17_25d _R1	A:A	C:C	CGATGGTTTC:CGATGGTTTC	C:C	AAAAGATTATGGC:AAAAGATTATGGC	NA	C:C	TC:TC	G:G	G:G
154	IR09N534	1	25d	Seed developmental stages	SD.18_25d _R1	A:A	C:C	CGATGGTTTC:CGATGGTTTC	C:C	AAAAGATTATGGC:AAAAGATTATGGC	A:A	C:C	TC:TC	G:G	G:G
155	TKM6	2	25d	Seed developmental stages	SD.1_25d _R2	G:G	A:A	CGATGGTTTC:CGATGGTTTC	T:T	AAAAGATTATGGC:AAAAGATTATGGC	A:A	C:C	TC:TC	G:G	G:G
156	TOYONISHIKI	2	25d	Seed developmental stages	SD.2_25d _R2	A:A	A:A	CGATGGTTTC:CGATGGTTTC	C:C	AAAAGATTATGGC:AAAAGATTATGGC	A:A	T:T	TC:TC	G:G	G:G
157	DZ 192	2	25d	Seed developmental stages	SD.4_25d _R2	G:G	A:A	CGATGGTTTC:CGATGGTTTC	C:C	AAAAGATTATGGC:AAAAGATTATGGC	A:A	T:T	AG:AG	G:G	G:G
158	DV 86	2	25d	Seed developmental stages	SD.5_25d _R2	A:A	C:C	CGATGGTTTC:CGATGGTTTC	C:C	AAAAGATTATGGC:AAAAGATTATGGC	A:A	C:C	TC:TC	G:G	G:G
159	Apo	2	25d	Seed developmental stages	SD.6_25d _R2	A:A	A:A	CGATGGTTTC:CGATGGTTTC	C:C	AAAAGATTATGGC:AAAAGATTATGGC	A:A	C:C	TC:TC	G:G	G:G
160	AUS 257	2	25d	Seed developmental stages	SD.7_25d _R2	G:G	A:A	CGATGGTTTC:CGATGGTTTC	T:T	AAAAGATTATGGC:AAAAGATTATGGC	G:G	T:T	TC:TC	G:G	G:G
161	IRBB2	2	25d	Seed developmental stages	SD.8_25d _R2	A:A	A:A	CGATGGTTTC:CGATGGTTTC	T:T	AAAAGATTATGGC:AAAAGATTATGGC	A:A	C:C	TC:TC	G:G	G:G
162	AUSBORO	2	25d	Seed developmental stages	SD.9_25d _R2	A:A	A:A	CGATGGTTTC:CGATGGTTTC	C:C	AAAAGATTATGGC:AAAAGATTATGGC	A:A	T:T	TC:TC	G:G	G:G
163	IRRI 123	2	25d	Seed developmental stages	SD.10_25d _R2	A:A	C:C	CGATGGTTTC:CGATGGTTTC	C:C	NA	G:G	C:C	AG:AG	G:G	T:G
164	IR 72875-94-3-3-2	2	25d	Seed developmental stages	SD.11_25d _R2	A:A	C:C	CGATGGTTTC:CGATGGTTTC	C:C	AAAAGATTATGGC:AAAAGATTATGGC	G:G	C:C	AG:AG	G:G	G:G
165	182::IRGC 28425-1	2	25d	Seed developmental stages	SD.15_25d _R2	G:G	A:A	CGATGGTTTC:CGATGGTTTC	C:C	AAAAGATTATGGC:AAAAGATTATGGC	A:A	C:C	TC:TC	G:G	G:G
166	CHUNGUR BALI::IRGC 25855-1	2	25d	Seed developmental stages	SD.16_25d _R2	G:G	A:A	CGATGGTTTC:CGATGGTTTC	C:C	AAAAGATTATGGC:AAAAGATTATGGC	A:A	C:C	AG:AG	G:G	G:G
167	IR71033-121-15	2	25d	Seed developmental stages	SD.17_25d _R2	A:A	C:C	NA	NA	NA	NA	NA	NA	NA	NA
168	IR09N534	2	25d	Seed developmental stages	SD.18_25d _R2	A:A	C:C	CGATGGTTTC:CGATGGTTTC	C:C	AAAAGATTATGGC:AAAAGATTATGGC	A:A	C:C	TC:TC	G:G	G:G
169	TKM6	3	25d	Seed developmental stages	SD.1_25d _R3	G:G	A:A	CGATGGTTTC:CGATGGTTTC	T:T	AAAAGATTATGGC:AAAAGATTATGGC	A:A	C:C	TC:TC	G:G	G:G
170	TOYONISHIKI	3	25d	Seed developmental stages	SD.2_25d _R3	A:A	A:A	CGATGGTTTC:CGATGGTTTC	C:C	AAAAGATTATGGC:AAAAGATTATGGC	A:A	T:T	TC:TC	G:G	G:G
171	DZ 192	3	25d	Seed developmental stages	SD.4_25d _R3	G:G	A:A	CGATGGTTTC:CGATGGTTTC	C:C	AAAAGATTATGGC:AAAAGATTATGGC	A:A	T:T	AG:AG	G:G	G:G
172	DV 86	3	25d	Seed developmental stages	SD.5_25d _R3	A:A	C:C	CGATGGTTTC:CGATGGTTTC	C:C	AAAAGATTATGGC:AAAAGATTATGGC	A:A	C:C	TC:TC	G:G	G:G
173	Apo	3	25d	Seed developmental stages	SD.6_25d _R3	A:A	A:A	CGATGGTTTC:CGATGGTTTC	C:C	AAAAGATTATGGC:AAAAGATTATGGC	A:A	C:C	TC:TC	G:G	G:G
174	AUS 257	3	25d	Seed developmental stages	SD.7_25d _R3	G:G	A:A	CGATGGTTTC:CGATGGTTTC	T:T	AAAAGATTATGGC:AAAAGATTATGGC	G:G	T:T	TC:TC	G:G	G:G
175	IRBB2	3	25d	Seed developmental stages	SD.8_25d _R3	A:A	A:A	CGATGGTTTC:CGATGGTTTC	T:T	AAAAGATTATGGC:AAAAGATTATGGC	A:A	C:C	TC:TC	G:G	G:G
176	AUSBORO	3	25d	Seed developmental stages	SD.9_25d _R3	A:A	A:A	CGATGGTTTC:CGATGGTTTC	C:C	AAAAGATTATGGC:AAAAGATTATGGC	A:A	T:T	TC:TC	G:G	G:G
177	IRRI 123	3	25d	Seed developmental stages	SD.10_25d _R3	A:A	C:C	CGATGGTTTC:CGATGGTTTC	C:C	AAAAGATTATGGC:AAAAGATTATGGC	G:G	C:C	AG:AG	G:G	G:G
178	IR 72875-94-3-3-2	3	25d	Seed developmental stages	SD.11_25d _R3	A:A	C:C	CGATGGTTTC:CGATGGTTTC	C:C	AAAAGATTATGGC:AAAAGATTATGGC	G:G	C:C	AG:AG	G:G	G:G
179	182::IRGC 28425-1	3	25d	Seed developmental stages	SD.15_25d _R3	G:G	A:A	CGATGGTTTC:CGATGGTTTC	C:C	AAAAGATTATGGC:AAAAGATTATGGC	A:A	C:C	TC:TC	G:G	G:G
180	CHUNGUR BALI::IRGC 25855-1	3	25d	Seed developmental stages	SD.16_25d _R3	G:G	A:A	CGATGGTTTC:CGATGGTTTC	C:C	AAAAGATTATGGC:AAAAGATTATGGC	A:A	C:C	AG:AG	G:G	T:G
181	IR71033-121-15	3	25d	Seed developmental stages	SD.17_25d _R3	A:A	C:C	CGATGGTTTC:CGATGGTTTC	C:C	AAAAGATTATGGC:AAAAGATTATGGC	G:G	C:C	TC:TC	G:G	G:G
182	IR09N534	3	25d	Seed developmental stages	SD.18_25d _R3	A:A	C:C	CGATGGTTTC:CGATGGTTTC	C:C	AAAAGATTATGGC:AAAAGATTATGGC	A:A	C:C	TC:TC	G:G	G:G
183	TKM6	4	25d	Seed developmental stages	SD.1_25d _R4	G:G	A:A	CGATGGTTTC:CGATGGTTTC	T:T	AAAAGATTATGGC:AAAAGATTATGGC	A:A	C:C	TC:TC	G:G	G:G
184	TOYONISHIKI	4	25d	Seed developmental stages	SD.2_25d _R4	A:A	A:A	CGATGGTTTC:CGATGGTTTC	C:C	AAAAGATTATGGC:AAAAGATTATGGC	A:A	T:T	TC:TC	G:G	G:G
185	DZ 192	4	25d	Seed developmental stages	SD.4_25d _R4	G:G	A:A	CGATGGTTTC:CGATGGTTTC	C:C	AAAAGATTATGGC:AAAAGATTATGGC	A:A	T:T	AG:AG	G:G	G:G
186	DV 86	4	25d	Seed developmental stages	SD.5_25d _R4	A:A	C:C	CGATGGTTTC:CGATGGTTTC	C:C	AAAAGATTATGGC:AAAAGATTATGGC	A:A	C:C	TC:TC	G:G	G:G
187	Apo	4	25d	Seed developmental stages	SD.6_25d _R4	A:A	A:A	CGATGGTTTC:CGATGGTTTC	C:C	AAAAGATTATGGC:AAAAGATTATGGC	A:A	C:C	TC:TC	G:G	G:G
188	AUS 257	4	25d	Seed developmental stages	SD.7_25d _R4	G:G	A:A	CGATGGTTTC:CGATGGTTTC	T:T	AAAAGATTATGGC:AAAAGATTATGGC	G:G	T:T	TC:TC	G:G	G:G
189	IRBB2	4	25d	Seed developmental stages	SD.8_25d _R4	A:A	A:A	CGATGGTTTC:CGATGGTTTC	T:T	AAAAGATTATGGC:AAAAGATTATGGC	A:A	C:C	TC:TC	G:G	G:G
190	AUSBORO	4	25d	Seed developmental stages	SD.9_25d _R4	A:A	A:A	CGATGGTTTC:CGATGGTTTC	C:C	AAAAGATTATGGC:AAAAGATTATGGC	A:A	T:T	TC:TC	G:G	G:G
191	IRRI 123	4	25d	Seed developmental stages	SD.10_25d _R4	A:A	C:C	CGATGGTTTC:CGATGGTTTC	C:C	AAAAGATTATGGC:AAAAGATTATGGC	G:G	C:C	AG:AG	G:G	G:G
192	IR 72875-94-3-3-2	4	25d	Seed developmental stages	SD.11_25d _R4	A:A	C:C	CGATGGTTTC:CGATGGTTTC	C:C	AAAAGATTATGGC:AAAAGATTATGGC	G:G	C:C	AG:AG	G:G	G:G
193	182::IRGC 28425-1	4	25d	Seed developmental stages	SD.15_25d _R4	G:G	A:A	CGATGGTTTC:CGATGGTTTC	C:C	NA	A:A	C:C	TC:TC	G:G	G:G
194	CHUNGUR BALI::IRGC 25855-1	4	25d	Seed developmental stages	SD.16_25d _R4	G:G	A:A	CGATGGTTTC:CGATGGTTTC	C:C	AAAAGATTATGGC:AAAAGATTATGGC	A:A	C:C	AG:AG	G:G	G:G
195	IR71033-121-15	4	25d	Seed developmental stages	SD.17_25d _R4	A:A	C:C	CGATGGTTTC:CGATGGTTTC	C:C	AAAAGATTATGGC:AAAAGATTATGGC	NA	C:C	TC:TC	G:G	G:G
196	IR09N534	4	25d	Seed developmental stages	SD.18_25d _R4	A:A	C:C	CGATGGTTTC:CGATGGTTTC	C:C	NA	A:A	C:C	TC:TC	G:G	G:G
197	TKM6	5	25d	Seed developmental stages	SD.1_25d _R5	A:A	A:A	CGATGGTTTC:CGATGGTTTC	C:C	AAAAGATTATGGC:AAAAGATTATGGC	A:A	T:T	TC:TC	G:G	G:G
198	TOYONISHIKI	5	25d	Seed developmental stages	SD.2_25d _R5	A:A	A:A	CGATGGTTTC:CGATGGTTTC	C:C	AAAAGATTATGGC:AAAAGATTATGGC	A:A	T:T	TC:TC	G:G	G:G
199	DZ 192	5	25d	Seed developmental stages	SD.4_25d _R5	A:A	A:A	CGATGGTTTC:CGATGGTTTC	T:T	AAAAGATTATGGC:AAAAGATTATGGC	A:A	C:C	TC:TC	G:G	G:G
200	DV 86	5	25d	Seed developmental stages	SD.5_25d _R5	A:A	C:C	CGATGGTTTC:CGATGGTTTC	C:C	AAAAGATTATGGC:AAAAGATTATGGC	A:A	C:C	TC:TC	G:G	G:G
201	Apo	5	25d	Seed developmental stages	SD.6_25d _R5	A:A	A:A	CGATGGTTTC:CGATGGTTTC	C:C	AAAAGATTATGGC:AAAAGATTATGGC	A:A	C:C	TC:TC	G:G	G:G
202	AUS 257	5	25d	Seed developmental stages	SD.7_25d _R5	G:G	A:A	CGATGGTTTC:CGATGGTTTC	T:T	AAAAGATTATGGC:AAAAGATTATGGC	G:G	T:T	TC:TC	G:G	G:G
203	IRBB2	5	25d	Seed developmental stages	SD.8_25d _R5	A:A	A:A	CGATGGTTTC:CGATGGTTTC	T:T	AAAAGATTATGGC:AAAAGATTATGGC	A:A	C:C	TC:TC	G:G	G:G
204	AUSBORO	5	25d	Seed developmental stages	SD.9_25d _R5	A:A	A:A	CGATGGTTTC:CGATGGTTTC	C:C	AAAAGATTATGGC:AAAAGATTATGGC	A:A	T:T	TC:TC	G:G	G:G
205	IRRI 123	5	25d	Seed developmental stages	SD.10_25d _R5	A:A	C:C	CGATGGTTTC:CGATGGTTTC	C:C	AAAAGATTATGGC:AAAAGATTATGGC	G:G	C:C	AG:AG	G:G	G:G
206	IR 72875-94-3-3-2	5	25d	Seed developmental stages	SD.11_25d _R5	A:A	C:C	CGATGGTTTC:CGATGGTTTC	C:C	AAAAGATTATGGC:AAAAGATTATGGC	G:G	C:C	AG:AG	G:G	G:G
207	182::IRGC 28425-1	5	25d	Seed developmental stages	SD.15_25d _R5	G:G	A:A	CGATGGTTTC:CGATGGTTTC	C:C	AAAAGATTATGGC:AAAAGATTATGGC	A:A	C:C	TC:TC	G:G	G:G
208	CHUNGUR BALI::IRGC 25855-1	5	25d	Seed developmental stages	SD.16_25d _R5	G:G	A:A	CGATGGTTTC:CGATGGTTTC	C:C	AAAAGATTATGGC:AAAAGATTATGGC	A:A	C:C	AG:AG	G:G	G:G
209	IR71033-121-15	5	25d	Seed developmental stages	SD.17_25d _R5	A:A	C:C	CGATGGTTTC:CGATGGTTTC	C:C	AAAAGATTATGGC:AAAAGATTATGGC	G:A	C:C	TC:TC	G:G	G:G
210	IR09N534	5	25d	Seed developmental stages	SD.18_25d _R5	A:A	C:C	CGATGGTTTC:CGATGGTTTC	C:C	AAAAGATTATGGC:AAAAGATTATGGC	A:A	C:C	TC:TC	G:G	G:G
211	TKM6	1	30d	Seed developmental stages	SD.1_30d _R1	G:G	A:A	CGATGGTTTC:CGATGGTTTC	T:T	AAAAGATTATGGC:AAAAGATTATGGC	A:A	C:C	TC:TC	G:G	G:G
212	TOYONISHIKI	1	30d	Seed developmental stages	SD.2_30d _R1	A:A	A:A	CGATGGTTTC:CGATGGTTTC	C:C	AAAAGATTATGGC:AAAAGATTATGGC	A:A	T:T	TC:TC	G:G	G:G
213	DZ 192	1	30d	Seed developmental stages	SD.4_30d _R1	G:G	A:A	CGATGGTTTC:CGATGGTTTC	C:C	AAAAGATTATGGC:AAAAGATTATGGC	A:A	T:T	AG:AG	G:G	G:G
214	DV 86	1	30d	Seed developmental stages	SD.5_30d _R1	A:A	C:C	CGATGGTTTC:CGATGGTTTC	C:C	AAAAGATTATGGC:AAAAGATTATGGC	A:A	C:C	TC:TC	G:G	G:G
215	Apo	1	30d	Seed developmental stages	SD.6_30d _R1	A:A	A:A	CGATGGTTTC:CGATGGTTTC	C:C	AAAAGATTATGGC:AAAAGATTATGGC	A:A	C:C	TC:TC	G:G	G:G
216	AUS 257	1	30d	Seed developmental stages	SD.7_30d _R1	G:G	A:A	CGATGGTTTC:CGATGGTTTC	T:T	AAAAGATTATGGC:AAAAGATTATGGC	G:G	T:T	TC:TC	G:G	G:G
217	IRBB2	1	30d	Seed developmental stages	SD.8_30d _R1	A:A	A:A	CGATGGTTTC:CGATGGTTTC	T:T	AAAAGATTATGGC:AAAAGATTATGGC	A:A	C:C	TC:TC	G:G	G:G
218	AUSBORO	1	30d	Seed developmental stages	SD.9_30d _R1	A:A	A:A	CGATGGTTTC:CGATGGTTTC	C:C	AAAAGATTATGGC:AAAAGATTATGGC	A:A	T:T	TC:TC	G:G	G:G
219	IRRI 123	1	30d	Seed developmental stages	SD.10_30d _R1	A:A	C:C	CGATGGTTTC:CGATGGTTTC	C:C	AAAAGATTATGGC:AAAAGATTATGGC	G:G	C:C	AG:AG	G:G	G:G
220	IR 72875-94-3-3-2	1	30d	Seed developmental stages	SD.11_30d _R1	A:A	C:C	CGATGGTTTC:CGATGGTTTC	C:C	AAAAGATTATGGC:AAAAGATTATGGC	G:G	C:C	AG:AG	G:G	G:G
221	182::IRGC 28425-1	1	30d	Seed developmental stages	SD.15_30d _R1	G:G	A:A	CGATGGTTTC:CGATGGTTTC	C:C	AAAAGATTATGGC:AAAAGATTATGGC	A:A	C:C	NA	G:G	G:G
222	CHUNGUR BALI::IRGC 25855-1	1	30d	Seed developmental stages	SD.16_30d _R1	G:G	A:A	CGATGGTTTC:CGATGGTTTC	C:C	AAAAGATTATGGC:AAAAGATTATGGC	A:A	C:C	AG:AG	G:G	G:G
223	IR71033-121-15	1	30d	Seed developmental stages	SD.17_30d _R1	A:A	C:C	CGATGGTTTC:CGATGGTTTC	C:C	AAAAGATTATGGC:AAAAGATTATGGC	G:A	C:C	TC:TC	G:G	G:G
224	IR09N534	1	30d	Seed developmental stages	SD.18_30d _R1	A:A	C:C	CGATGGTTTC:CGATGGTTTC	C:C	AAAAGATTATGGC:AAAAGATTATGGC	A:A	C:C	TC:TC	G:G	G:G
225	TKM6	2	30d	Seed developmental stages	SD.1_30d _R2	G:G	A:A	CGATGGTTTC:CGATGGTTTC	T:T	AAAAGATTATGGC:AAAAGATTATGGC	A:A	C:C	TC:TC	G:G	G:G
226	TOYONISHIKI	2	30d	Seed developmental stages	SD.2_30d _R2	A:A	A:A	CGATGGTTTC:CGATGGTTTC	C:C	AAAAGATTATGGC:AAAAGATTATGGC	A:A	T:T	TC:TC	G:G	G:G
227	DZ 192	2	30d	Seed developmental stages	SD.4_30d _R2	G:G	A:A	CGATGGTTTC:CGATGGTTTC	C:C	AAAAGATTATGGC:AAAAGATTATGGC	A:A	T:T	AG:AG	G:G	G:G
228	DV 86	2	30d	Seed developmental stages	SD.5_30d _R2	A:A	C:C	CGATGGTTTC:CGATGGTTTC	C:C	AAAAGATTATGGC:AAAAGATTATGGC	A:A	C:C	TC:TC	G:G	G:G
229	Apo	2	30d	Seed developmental stages	SD.6_30d _R2	A:A	A:A	CGATGGTTTC:CGATGGTTTC	C:C	AAAAGATTATGGC:AAAAGATTATGGC	A:A	C:C	TC:TC	G:G	G:G
230	AUS 257	2	30d	Seed developmental stages	SD.7_30d _R2	G:G	A:A	CGATGGTTTC:CGATGGTTTC	T:T	AAAAGATTATGGC:AAAAGATTATGGC	G:G	T:T	TC:TC	G:G	G:G
231	IRBB2	2	30d	Seed developmental stages	SD.8_30d _R2	A:A	A:A	CGATGGTTTC:CGATGGTTTC	T:T	AAAAGATTATGGC:AAAAGATTATGGC	A:A	C:C	TC:TC	G:G	G:G
232	AUSBORO	2	30d	Seed developmental stages	SD.9_30d _R2	A:A	A:A	CGATGGTTTC:CGATGGTTTC	C:C	AAAAGATTATGGC:AAAAGATTATGGC	A:A	T:T	TC:TC	G:G	G:G
233	IRRI 123	2	30d	Seed developmental stages	SD.10_30d _R2	A:A	C:C	CGATGGTTTC:CGATGGTTTC	C:C	AAAAGATTATGGC:AAAAGATTATGGC	G:G	C:C	AG:AG	G:G	G:G
234	IR 72875-94-3-3-2	2	30d	Seed developmental stages	SD.11_30d _R2	A:A	C:C	CGATGGTTTC:CGATGGTTTC	C:C	AAAAGATTATGGC:AAAAGATTATGGC	G:G	C:C	AG:AG	G:G	G:G
235	182::IRGC 28425-1	2	30d	Seed developmental stages	SD.15_30d _R2	G:G	A:A	CGATGGTTTC:CGATGGTTTC	C:C	AAAAGATTATGGC:AAAAGATTATGGC	A:A	C:C	TC:TC	G:G	G:G
236	CHUNGUR BALI::IRGC 25855-1	2	30d	Seed developmental stages	SD.16_30d _R2	G:G	A:A	CGATGGTTTC:CGATGGTTTC	C:C	AAAAGATTATGGC:AAAAGATTATGGC	A:A	C:C	AG:AG	G:G	G:G
237	IR71033-121-15	2	30d	Seed developmental stages	SD.17_30d _R2	A:A	C:C	CGATGGTTTC:CGATGGTTTC	C:C	AAAAGATTATGGC:AAAAGATTATGGC	G:G	C:C	TC:TC	G:G	G:G
238	IR09N534	2	30d	Seed developmental stages	SD.18_30d _R2	A:A	C:C	CGATGGTTTC:CGATGGTTTC	C:C	AAAAGATTATGGC:AAAAGATTATGGC	A:A	C:C	TC:TC	G:G	G:G
239	TKM6	3	30d	Seed developmental stages	SD.1_30d _R3	G:G	A:A	CGATGGTTTC:CGATGGTTTC	T:T	AAAAGATTATGGC:AAAAGATTATGGC	A:A	C:C	TC:TC	G:G	G:G
240	TOYONISHIKI	3	30d	Seed developmental stages	SD.2_30d _R3	A:A	A:A	CGATGGTTTC:CGATGGTTTC	C:C	AAAAGATTATGGC:AAAAGATTATGGC	A:A	T:T	TC:TC	G:G	G:G
241	DZ 192	3	30d	Seed developmental stages	SD.4_30d _R3	G:G	A:A	CGATGGTTTC:CGATGGTTTC	C:C	AAAAGATTATGGC:AAAAGATTATGGC	A:A	T:T	AG:AG	G:G	G:G
242	DV 86	3	30d	Seed developmental stages	SD.5_30d _R3	A:A	C:C	CGATGGTTTC:CGATGGTTTC	C:C	AAAAGATTATGGC:AAAAGATTATGGC	A:A	C:C	TC:TC	G:G	G:G
243	Apo	3	30d	Seed developmental stages	SD.6_30d _R3	A:A	A:A	CGATGGTTTC:CGATGGTTTC	C:C	AAAAGATTATGGC:AAAAGATTATGGC	A:A	C:C	TC:TC	G:G	G:G
244	AUS 257	3	30d	Seed developmental stages	SD.7_30d _R3	G:G	A:A	CGATGGTTTC:CGATGGTTTC	T:T	AAAAGATTATGGC:AAAAGATTATGGC	G:G	T:T	TC:TC	G:G	G:G
245	IRBB2	3	30d	Seed developmental stages	SD.8_30d _R3	A:A	A:A	CGATGGTTTC:CGATGGTTTC	T:T	AAAAGATTATGGC:AAAAGATTATGGC	A:A	C:C	TC:TC	G:G	G:G
246	AUSBORO	3	30d	Seed developmental stages	SD.9_30d _R3	A:A	A:A	CGATGGTTTC:CGATGGTTTC	C:C	AAAAGATTATGGC:AAAAGATTATGGC	A:A	T:T	TC:TC	G:G	G:G
247	IRRI 123	3	30d	Seed developmental stages	SD.10_30d _R3	A:A	C:C	CGATGGTTTC:CGATGGTTTC	C:C	AAAAGATTATGGC:AAAAGATTATGGC	G:G	C:C	AG:AG	G:G	G:G
248	IR 72875-94-3-3-2	3	30d	Seed developmental stages	SD.11_30d _R3	A:A	C:C	CGATGGTTTC:CGATGGTTTC	C:C	AAAAGATTATGGC:AAAAGATTATGGC	G:G	C:C	AG:AG	G:G	G:G
249	182::IRGC 28425-1	3	30d	Seed developmental stages	SD.15_30d _R3	G:G	A:A	CGATGGTTTC:CGATGGTTTC	C:C	AAAAGATTATGGC:AAAAGATTATGGC	A:A	C:C	TC:TC	G:G	G:G
250	CHUNGUR BALI::IRGC 25855-1	3	30d	Seed developmental stages	SD.16_30d _R3	G:G	A:A	CGATGGTTTC:CGATGGTTTC	C:C	AAAAGATTATGGC:AAAAGATTATGGC	NA	C:C	AG:AG	G:G	G:G
251	IR71033-121-15	3	30d	Seed developmental stages	SD.17_30d _R3	A:A	C:C	CGATGGTTTC:CGATGGTTTC	C:C	AAAAGATTATGGC:AAAAGATTATGGC	NA	C:C	TC:TC	G:G	NA
252	IR09N534	3	30d	Seed developmental stages	SD.18_30d _R3	A:A	C:C	CGATGGTTTC:CGATGGTTTC	C:C	AAAAGATTATGGC:AAAAGATTATGGC	A:A	C:C	TC:TC	G:G	G:G
253	TKM6	4	30d	Seed developmental stages	SD.1_30d _R4	G:G	A:A	CGATGGTTTC:CGATGGTTTC	T:T	AAAAGATTATGGC:AAAAGATTATGGC	A:A	C:C	TC:TC	G:G	G:G
254	TOYONISHIKI	4	30d	Seed developmental stages	SD.2_30d _R4	A:A	A:A	CGATGGTTTC:CGATGGTTTC	C:C	AAAAGATTATGGC:AAAAGATTATGGC	A:A	T:T	TC:TC	G:G	G:G
255	DZ 192	4	30d	Seed developmental stages	SD.4_30d _R4	G:G	A:A	CGATGGTTTC:CGATGGTTTC	C:C	AAAAGATTATGGC:AAAAGATTATGGC	A:A	T:T	AG:AG	G:G	G:G
256	DV 86	4	30d	Seed developmental stages	SD.5_30d _R4	A:A	C:C	CGATGGTTTC:CGATGGTTTC	C:C	AAAAGATTATGGC:AAAAGATTATGGC	A:A	C:C	TC:TC	G:G	G:G
257	Apo	4	30d	Seed developmental stages	SD.6_30d _R4	A:A	A:A	CGATGGTTTC:CGATGGTTTC	C:C	AAAAGATTATGGC:AAAAGATTATGGC	A:A	C:C	TC:TC	G:G	G:G
258	AUS 257	4	30d	Seed developmental stages	SD.7_30d _R4	G:G	A:A	CGATGGTTTC:CGATGGTTTC	T:T	AAAAGATTATGGC:AAAAGATTATGGC	G:G	T:T	TC:TC	G:G	G:G
259	IRBB2	4	30d	Seed developmental stages	SD.8_30d _R4	A:A	A:A	CGATGGTTTC:CGATGGTTTC	T:T	AAAAGATTATGGC:AAAAGATTATGGC	A:A	C:C	TC:TC	G:G	G:G
260	AUSBORO	4	30d	Seed developmental stages	SD.9_30d _R4	A:A	A:A	CGATGGTTTC:CGATGGTTTC	C:C	AAAAGATTATGGC:AAAAGATTATGGC	A:A	T:T	TC:TC	G:G	G:G
261	IRRI 123	4	30d	Seed developmental stages	SD.10_30d _R4	A:A	C:C	CGATGGTTTC:CGATGGTTTC	C:C	AAAAGATTATGGC:AAAAGATTATGGC	G:G	C:C	AG:AG	G:G	G:G
262	IR 72875-94-3-3-2	4	30d	Seed developmental stages	SD.11_30d _R4	A:A	C:C	CGATGGTTTC:CGATGGTTTC	C:C	AAAAGATTATGGC:AAAAGATTATGGC	G:G	C:C	AG:AG	G:G	G:G
263	182::IRGC 28425-1	4	30d	Seed developmental stages	SD.15_30d _R4	G:G	A:A	CGATGGTTTC:CGATGGTTTC	C:C	AAAAGATTATGGC:AAAAGATTATGGC	A:A	C:C	TC:TC	G:G	G:G
264	CHUNGUR BALI::IRGC 25855-1	4	30d	Seed developmental stages	SD.16_30d _R4	G:G	A:A	CGATGGTTTC:CGATGGTTTC	C:C	NA	A:A	C:C	AG:AG	G:G	G:G
265	IR71033-121-15	4	30d	Seed developmental stages	SD.17_30d _R4	A:A	C:C	CGATGGTTTC:CGATGGTTTC	C:C	AAAAGATTATGGC:AAAAGATTATGGC	A:A	C:C	TC:TC	G:G	NA
266	IR09N534	4	30d	Seed developmental stages	SD.18_30d _R4	A:A	C:C	CGATGGTTTC:CGATGGTTTC	C:C	AAAAGATTATGGC:AAAAGATTATGGC	A:A	C:C	TC:TC	G:G	G:G
267	TKM6	5	30d	Seed developmental stages	SD.1_30d _R5	G:G	A:A	CGATGGTTTC:CGATGGTTTC	T:T	AAAAGATTATGGC:AAAAGATTATGGC	A:A	C:C	TC:TC	G:G	G:G
268	TOYONISHIKI	5	30d	Seed developmental stages	SD.2_30d _R5	A:A	A:A	CGATGGTTTC:CGATGGTTTC	C:C	AAAAGATTATGGC:AAAAGATTATGGC	A:A	T:T	TC:TC	G:G	G:G
269	DZ 192	5	30d	Seed developmental stages	SD.4_30d _R5	G:G	A:A	CGATGGTTTC:CGATGGTTTC	C:C	AAAAGATTATGGC:AAAAGATTATGGC	A:A	T:T	AG:AG	G:G	G:G
270	DV 86	5	30d	Seed developmental stages	SD.5_30d _R5	A:A	C:C	CGATGGTTTC:CGATGGTTTC	C:C	AAAAGATTATGGC:AAAAGATTATGGC	A:A	C:C	TC:TC	G:G	G:G
271	Apo	5	30d	Seed developmental stages	SD.6_30d _R5	A:A	A:A	CGATGGTTTC:CGATGGTTTC	C:C	AAAAGATTATGGC:AAAAGATTATGGC	A:A	C:C	TC:TC	G:G	G:G
272	AUS 257	5	30d	Seed developmental stages	SD.7_30d _R5	G:G	A:A	CGATGGTTTC:CGATGGTTTC	T:T	AAAAGATTATGGC:AAAAGATTATGGC	G:G	T:T	TC:TC	G:G	G:G
273	IRBB2	5	30d	Seed developmental stages	SD.8_30d _R5	A:A	A:A	CGATGGTTTC:CGATGGTTTC	T:T	AAAAGATTATGGC:AAAAGATTATGGC	A:A	C:C	TC:TC	G:G	G:G
274	AUSBORO	5	30d	Seed developmental stages	SD.9_30d _R5	A:A	A:A	CGATGGTTTC:CGATGGTTTC	C:C	AAAAGATTATGGC:AAAAGATTATGGC	A:A	T:T	TC:TC	G:G	G:G
275	IRRI 123	5	30d	Seed developmental stages	SD.10_30d _R5	A:A	C:C	NA	C:C	AAAAGATTATGGC:AAAAGATTATGGC	G:G	C:C	AG:AG	G:G	G:G
276	IR 72875-94-3-3-2	5	30d	Seed developmental stages	SD.11_30d _R5	A:A	C:C	CGATGGTTTC:CGATGGTTTC	C:C	AAAAGATTATGGC:AAAAGATTATGGC	G:G	C:C	AG:AG	G:G	G:G
277	182::IRGC 28425-1	5	30d	Seed developmental stages	SD.15_30d _R5	G:G	A:A	CGATGGTTTC:CGATGGTTTC	C:C	AAAAGATTATGGC:AAAAGATTATGGC	A:A	C:C	TC:TC	G:G	G:G
278	CHUNGUR BALI::IRGC 25855-1	5	30d	Seed developmental stages	SD.16_30d _R5	G:G	A:A	CGATGGTTTC:CGATGGTTTC	C:C	AAAAGATTATGGC:AAAAGATTATGGC	A:A	C:C	AG:AG	G:G	G:G
279	IR71033-121-15	5	30d	Seed developmental stages	SD.17_30d _R5	A:A	C:C	CGATGGTTTC:CGATGGTTTC	C:C	AAAAGATTATGGC:AAAAGATTATGGC	A:A	C:C	TC:TC	G:G	G:G
280	IR09N534	5	30d	Seed developmental stages	SD.18_30d _R5	A:A	C:C	CGATGGTTTC:CGATGGTTTC	C:C	AAAAGATTATGGC:AAAAGATTATGGC	A:A	C:C	TC:TC	G:G	G:G
281	TKM6	1	leaf	Seed developmental stages	SD.1_leaf_R1	G:G	A:A	CGATGGTTTC:CGATGGTTTC	T:T	AAAAGATTATGGC:AAAAGATTATGGC	A:A	C:C	TC:TC	G:G	G:G
282	TOYONISHIKI	1	leaf	Seed developmental stages	SD.2_leaf_R1	A:A	A:A	CGATGGTTTC:CGATGGTTTC	C:C	AAAAGATTATGGC:AAAAGATTATGGC	A:A	T:T	TC:TC	G:G	T:G
283	DZ 192	1	leaf	Seed developmental stages	SD.4_leaf_R1	G:G	A:A	CGATGGTTTC:CGATGGTTTC	C:C	AAAAGATTATGGC:AAAAGATTATGGC	A:A	T:T	AG:AG	G:G	G:G
284	DV 86	1	leaf	Seed developmental stages	SD.5_leaf_R1	A:A	C:C	CGATGGTTTC:CGATGGTTTC	C:C	AAAAGATTATGGC:AAAAGATTATGGC	A:A	C:C	TC:TC	G:G	G:G
285	Apo	1	leaf	Seed developmental stages	SD.6_leaf_R1	A:A	A:A	CGATGGTTTC:CGATGGTTTC	C:C	AAAAGATTATGGC:AAAAGATTATGGC	A:A	C:C	TC:TC	G:G	G:G
286	AUS 257	1	leaf	Seed developmental stages	SD.7_leaf_R1	G:G	A:A	CGATGGTTTC:CGATGGTTTC	T:T	AAAAGATTATGGC:AAAAGATTATGGC	G:G	T:T	TC:TC	G:G	G:G
287	IRBB2	1	leaf	Seed developmental stages	SD.8_leaf_R1	A:A	A:A	CGATGGTTTC:CGATGGTTTC	T:T	AAAAGATTATGGC:AAAAGATTATGGC	A:A	C:C	TC:TC	G:G	G:G
288	AUSBORO	1	leaf	Seed developmental stages	SD.9_leaf_R1	A:A	A:A	CGATGGTTTC:CGATGGTTTC	C:C	AAAAGATTATGGC:AAAAGATTATGGC	A:A	T:T	TC:TC	G:G	T:G
289	IRRI 123	1	leaf	Seed developmental stages	SD.10_leaf_R1	A:A	C:C	CGATGGTTTC:CGATGGTTTC	C:C	AAAAGATTATGGC:AAAAGATTATGGC	G:G	C:C	AG:AG	G:G	G:G
290	IR 72875-94-3-3-2	1	leaf	Seed developmental stages	SD.11_leaf_R1	A:A	NA	CGATGGTTTC:CGATGGTTTC	C:C	AAAAGATTATGGC:AAAAGATTATGGC	G:G	C:C	AG:AG	G:G	G:G
291	182::IRGC 28425-1	1	leaf	Seed developmental stages	SD.15_leaf_R1	G:G	A:A	CGATGGTTTC:CGATGGTTTC	C:C	AAAAGATTATGGC:AAAAGATTATGGC	A:A	C:C	NA	G:G	T:G
292	CHUNGUR BALI::IRGC 25855-1	1	leaf	Seed developmental stages	SD.16_leaf_R1	G:G	A:A	CGATGGTTTC:CGATGGTTTC	C:C	AAAAGATTATGGC:AAAAGATTATGGC	A:A	C:C	AG:AG	G:G	G:G
293	IR71033-121-15	1	leaf	Seed developmental stages	SD.17_leaf_R1	A:A	NA	CGATGGTTTC:CGATGGTTTC	C:C	AAAAGATTATGGC:AAAAGATTATGGC	G:A	C:C	TC:TC	G:G	G:G
294	IR09N534	1	leaf	Seed developmental stages	SD.18_leaf_R1	A:A	C:C	CGATGGTTTC:CGATGGTTTC	C:C	AAAAGATTATGGC:AAAAGATTATGGC	A:A	C:C	TC:TC	G:G	G:G
295	TKM6	2	leaf	Seed developmental stages	SD.1_leaf_R2	G:G	A:A	CGATGGTTTC:CGATGGTTTC	T:T	AAAAGATTATGGC:AAAAGATTATGGC	A:A	C:C	NA	G:G	G:G
296	TOYONISHIKI	2	leaf	Seed developmental stages	SD.2_leaf_R2	A:A	NA	CGATGGTTTC:CGATGGTTTC	C:C	AAAAGATTATGGC:AAAAGATTATGGC	A:A	T:T	TC:TC	G:G	G:G
297	DZ 192	2	leaf	Seed developmental stages	SD.4_leaf_R2	G:G	A:A	CGATGGTTTC:CGATGGTTTC	C:C	AAAAGATTATGGC:AAAAGATTATGGC	A:A	T:T	AG:AG	G:G	G:G
298	DV 86	2	leaf	Seed developmental stages	SD.5_leaf_R2	A:A	C:C	CGATGGTTTC:CGATGGTTTC	C:C	AAAAGATTATGGC:AAAAGATTATGGC	A:A	C:C	TC:TC	G:G	G:G
299	Apo	2	leaf	Seed developmental stages	SD.6_leaf_R2	A:A	A:A	CGATGGTTTC:CGATGGTTTC	C:C	AAAAGATTATGGC:AAAAGATTATGGC	A:A	C:C	TC:TC	G:G	T:G
300	AUS 257	2	leaf	Seed developmental stages	SD.7_leaf_R2	G:G	A:A	CGATGGTTTC:CGATGGTTTC	T:T	AAAAGATTATGGC:AAAAGATTATGGC	G:G	T:T	TC:TC	G:G	G:G
301	IRBB2	2	leaf	Seed developmental stages	SD.8_leaf_R2	A:A	A:A	CGATGGTTTC:CGATGGTTTC	T:T	AAAAGATTATGGC:AAAAGATTATGGC	A:A	C:C	TC:TC	G:G	G:G
302	AUSBORO	2	leaf	Seed developmental stages	SD.9_leaf_R2	A:A	A:A	CGATGGTTTC:CGATGGTTTC	C:C	AAAAGATTATGGC:AAAAGATTATGGC	A:A	T:T	TC:TC	G:G	G:G
303	IRRI 123	2	leaf	Seed developmental stages	SD.10_leaf_R2	A:A	NA	CGATGGTTTC:CGATGGTTTC	C:C	AAAAGATTATGGC:AAAAGATTATGGC	G:G	C:C	AG:AG	G:G	G:G
304	IR 72875-94-3-3-2	2	leaf	Seed developmental stages	SD.11_leaf_R2	A:A	C:C	CGATGGTTTC:CGATGGTTTC	C:C	AAAAGATTATGGC:AAAAGATTATGGC	G:G	C:C	AG:AG	G:G	G:G
305	182::IRGC 28425-1	2	leaf	Seed developmental stages	SD.15_leaf_R2	G:G	A:A	CGATGGTTTC:CGATGGTTTC	C:C	AAAAGATTATGGC:AAAAGATTATGGC	A:A	C:C	TC:TC	G:G	G:G
306	CHUNGUR BALI::IRGC 25855-1	2	leaf	Seed developmental stages	SD.16_leaf_R2	G:G	A:A	CGATGGTTTC:CGATGGTTTC	C:C	AAAAGATTATGGC:AAAAGATTATGGC	A:A	C:C	AG:AG	G:G	G:G
307	IR71033-121-15	2	leaf	Seed developmental stages	SD.17_leaf_R2	A:A	NA	CGATGGTTTC:CGATGGTTTC	C:C	AAAAGATTATGGC:AAAAGATTATGGC	G:A	C:C	AG:TC	G:G	G:G
308	IR09N534	2	leaf	Seed developmental stages	SD.18_leaf_R2	A:A	C:C	CGATGGTTTC:CGATGGTTTC	C:C	AAAAGATTATGGC:AAAAGATTATGGC	A:A	C:C	TC:TC	G:G	G:G
309	TKM6	3	leaf	Seed developmental stages	SD.1_leaf_R3	G:G	A:A	CGATGGTTTC:CGATGGTTTC	T:T	AAAAGATTATGGC:AAAAGATTATGGC	A:A	C:C	TC:TC	G:G	G:G
310	TOYONISHIKI	3	leaf	Seed developmental stages	SD.2_leaf_R3	A:A	A:A	CGATGGTTTC:CGATGGTTTC	C:C	AAAAGATTATGGC:AAAAGATTATGGC	A:A	T:T	TC:TC	G:G	G:G
311	DZ 192	3	leaf	Seed developmental stages	SD.4_leaf_R3	G:G	A:A	CGATGGTTTC:CGATGGTTTC	C:C	AAAAGATTATGGC:AAAAGATTATGGC	A:A	T:T	AG:AG	G:G	G:G
312	DV 86	3	leaf	Seed developmental stages	SD.5_leaf_R3	A:A	C:C	CGATGGTTTC:CGATGGTTTC	C:C	AAAAGATTATGGC:AAAAGATTATGGC	A:A	C:C	TC:TC	G:G	G:G
313	Apo	3	leaf	Seed developmental stages	SD.6_leaf_R3	A:A	A:A	CGATGGTTTC:CGATGGTTTC	C:C	AAAAGATTATGGC:AAAAGATTATGGC	A:A	C:C	TC:TC	G:G	G:G
314	AUS 257	3	leaf	Seed developmental stages	SD.7_leaf_R3	NA	NA	CGATGGTTTC:CGATGGTTTC	NA	AAAAGATTATGGC:AAAAGATTATGGC	NA	NA	AG:TC	G:G	G:G
315	IRBB2	3	leaf	Seed developmental stages	SD.8_leaf_R3	A:A	A:A	CGATGGTTTC:CGATGGTTTC	T:T	AAAAGATTATGGC:AAAAGATTATGGC	A:A	C:C	TC:TC	G:G	G:G
316	AUSBORO	3	leaf	Seed developmental stages	SD.9_leaf_R3	A:A	A:A	CGATGGTTTC:CGATGGTTTC	C:C	AAAAGATTATGGC:AAAAGATTATGGC	NA	T:T	TC:TC	G:G	G:G
317	IRRI 123	3	leaf	Seed developmental stages	SD.10_leaf_R3	A:A	C:C	CGATGGTTTC:CGATGGTTTC	C:C	AAAAGATTATGGC:AAAAGATTATGGC	NA	C:C	AG:AG	G:G	G:G
318	IR 72875-94-3-3-2	3	leaf	Seed developmental stages	SD.11_leaf_R3	A:A	C:C	CGATGGTTTC:CGATGGTTTC	C:C	AAAAGATTATGGC:AAAAGATTATGGC	G:G	C:C	AG:AG	G:G	G:G
319	182::IRGC 28425-1	3	leaf	Seed developmental stages	SD.15_leaf_R3	NA	NA	CGATGGTTTC:CGATGGTTTC	C:C	AAAAGATTATGGC:AAAAGATTATGGC	A:A	C:C	TC:TC	G:G	G:G
320	CHUNGUR BALI::IRGC 25855-1	3	leaf	Seed developmental stages	SD.16_leaf_R3	G:G	A:A	CGATGGTTTC:CGATGGTTTC	C:C	AAAAGATTATGGC:AAAAGATTATGGC	A:A	C:C	AG:AG	G:G	G:G
321	IR71033-121-15	3	leaf	Seed developmental stages	SD.17_leaf_R3	A:A	C:C	CGATGGTTTC:CGATGGTTTC	C:C	AAAAGATTATGGC:AAAAGATTATGGC	G:A	C:C	TC:TC	G:G	G:G
322	IR09N534	3	leaf	Seed developmental stages	SD.18_leaf_R3	A:A	NA	CGATGGTTTC:CGATGGTTTC	C:C	AAAAGATTATGGC:AAAAGATTATGGC	A:A	C:C	AG:TC	G:G	G:G
323	TKM6	4	leaf	Seed developmental stages	SD.1_leaf_R4	G:G	A:A	CGATGGTTTC:CGATGGTTTC	T:T	AAAAGATTATGGC:AAAAGATTATGGC	A:A	C:C	TC:TC	G:G	G:G
324	TOYONISHIKI	4	leaf	Seed developmental stages	SD.2_leaf_R4	A:A	A:A	CGATGGTTTC:CGATGGTTTC	C:C	AAAAGATTATGGC:AAAAGATTATGGC	A:A	T:T	TC:TC	G:G	G:G
325	DZ 192	4	leaf	Seed developmental stages	SD.4_leaf_R4	G:G	A:A	CGATGGTTTC:CGATGGTTTC	C:C	AAAAGATTATGGC:AAAAGATTATGGC	A:A	T:T	AG:AG	G:G	G:G
326	DV 86	4	leaf	Seed developmental stages	SD.5_leaf_R4	A:A	C:C	CGATGGTTTC:CGATGGTTTC	C:C	AAAAGATTATGGC:AAAAGATTATGGC	A:A	C:C	TC:TC	G:G	G:G
327	Apo	4	leaf	Seed developmental stages	SD.6_leaf_R4	A:A	A:A	CGATGGTTTC:CGATGGTTTC	C:C	AAAAGATTATGGC:AAAAGATTATGGC	A:A	C:C	TC:TC	G:G	G:G
328	AUS 257	4	leaf	Seed developmental stages	SD.7_leaf_R4	G:G	A:A	CGATGGTTTC:CGATGGTTTC	T:T	AAAAGATTATGGC:AAAAGATTATGGC	G:G	T:T	TC:TC	G:G	G:G
329	IRBB2	4	leaf	Seed developmental stages	SD.8_leaf_R4	A:A	A:A	CGATGGTTTC:CGATGGTTTC	T:T	AAAAGATTATGGC:AAAAGATTATGGC	A:A	C:C	TC:TC	G:G	G:G
330	AUSBORO	4	leaf	Seed developmental stages	SD.9_leaf_R4	A:A	A:A	CGATGGTTTC:CGATGGTTTC	C:C	AAAAGATTATGGC:AAAAGATTATGGC	A:A	T:T	TC:TC	G:G	G:G
331	IRRI 123	4	leaf	Seed developmental stages	SD.10_leaf_R4	A:A	NA	CGATGGTTTC:CGATGGTTTC	C:C	AAAAGATTATGGC:AAAAGATTATGGC	G:G	C:C	AG:AG	G:G	G:G
332	IR 72875-94-3-3-2	4	leaf	Seed developmental stages	SD.11_leaf_R4	A:A	NA	CGATGGTTTC:CGATGGTTTC	C:C	AAAAGATTATGGC:AAAAGATTATGGC	G:G	C:C	AG:AG	G:G	G:G
333	182::IRGC 28425-1	4	leaf	Seed developmental stages	SD.15_leaf_R4	G:G	A:A	CGATGGTTTC:CGATGGTTTC	C:C	AAAAGATTATGGC:AAAAGATTATGGC	A:A	C:C	TC:TC	G:G	G:G
334	CHUNGUR BALI::IRGC 25855-1	4	leaf	Seed developmental stages	SD.16_leaf_R4	G:G	A:A	CGATGGTTTC:CGATGGTTTC	C:C	AAAAGATTATGGC:AAAAGATTATGGC	A:A	C:C	AG:AG	G:G	G:G
335	IR71033-121-15	4	leaf	Seed developmental stages	SD.17_leaf_R4	A:A	NA	CGATGGTTTC:CGATGGTTTC	C:C	AAAAGATTATGGC:AAAAGATTATGGC	G:A	C:C	TC:TC	G:G	NA
336	IR09N534	4	leaf	Seed developmental stages	SD.18_leaf_R4	A:A	C:C	CGATGGTTTC:CGATGGTTTC	C:C	AAAAGATTATGGC:AAAAGATTATGGC	A:A	C:C	TC:TC	G:G	G:G
337	TKM6	5	leaf	Seed developmental stages	SD.1_leaf_R5	G:G	A:A	CGATGGTTTC:CGATGGTTTC	T:T	AAAAGATTATGGC:AAAAGATTATGGC	A:A	C:C	TC:TC	G:G	G:G
338	TOYONISHIKI	5	leaf	Seed developmental stages	SD.2_leaf_R5	A:A	A:A	CGATGGTTTC:CGATGGTTTC	C:C	AAAAGATTATGGC:AAAAGATTATGGC	A:A	T:T	TC:TC	G:G	G:G
339	DZ 192	5	leaf	Seed developmental stages	SD.4_leaf_R5	G:G	A:A	CGATGGTTTC:CGATGGTTTC	C:C	AAAAGATTATGGC:AAAAGATTATGGC	A:A	T:T	AG:AG	G:G	G:G
340	DV 86	5	leaf	Seed developmental stages	SD.5_leaf_R5	A:A	C:C	CGATGGTTTC:CGATGGTTTC	C:C	AAAAGATTATGGC:AAAAGATTATGGC	A:A	C:C	TC:TC	G:G	G:G
341	Apo	5	leaf	Seed developmental stages	SD.6_leaf_R5	A:A	A:A	CGATGGTTTC:CGATGGTTTC	C:C	AAAAGATTATGGC:AAAAGATTATGGC	A:A	C:C	TC:TC	G:G	G:G
342	AUS 257	5	leaf	Seed developmental stages	SD.7_leaf_R5	G:G	A:A	CGATGGTTTC:CGATGGTTTC	T:T	AAAAGATTATGGC:AAAAGATTATGGC	G:G	NA	AG:TC	G:G	G:G
343	IRBB2	5	leaf	Seed developmental stages	SD.8_leaf_R5	A:A	A:A	CGATGGTTTC:CGATGGTTTC	T:T	AAAAGATTATGGC:AAAAGATTATGGC	A:A	C:C	TC:TC	G:G	NA
344	AUSBORO	5	leaf	Seed developmental stages	SD.9_leaf_R5	A:A	A:A	CGATGGTTTC:CGATGGTTTC	C:C	AAAAGATTATGGC:AAAAGATTATGGC	A:A	T:T	TC:TC	G:G	G:G
345	IRRI 123	5	leaf	Seed developmental stages	SD.10_leaf_R5	A:A	C:C	CGATGGTTTC:CGATGGTTTC	C:C	AAAAGATTATGGC:AAAAGATTATGGC	G:G	C:C	AG:AG	G:G	G:G
346	IR 72875-94-3-3-2	5	leaf	Seed developmental stages	SD.11_leaf_R5	A:A	C:C	CGATGGTTTC:CGATGGTTTC	C:C	AAAAGATTATGGC:AAAAGATTATGGC	G:G	C:C	AG:AG	G:G	G:G
347	182::IRGC 28425-1	5	leaf	Seed developmental stages	SD.15_leaf_R5	G:G	A:A	CGATGGTTTC:CGATGGTTTC	C:C	AAAAGATTATGGC:AAAAGATTATGGC	A:A	C:C	TC:TC	G:G	G:G
348	CHUNGUR BALI::IRGC 25855-1	5	leaf	Seed developmental stages	SD.16_leaf_R5	G:G	A:A	CGATGGTTTC:CGATGGTTTC	C:C	AAAAGATTATGGC:AAAAGATTATGGC	A:A	C:C	AG:AG	G:G	G:G
349	IR71033-121-15	5	leaf	Seed developmental stages	SD.17_leaf_R5	A:A	C:C	CGATGGTTTC:CGATGGTTTC	C:C	AAAAGATTATGGC:AAAAGATTATGGC	G:A	C:C	TC:TC	G:G	G:G
350	IR09N534	5	leaf	Seed developmental stages	SD.18_leaf_R5	A:A	C:C	CGATGGTTTC:CGATGGTTTC	C:C	AAAAGATTATGGC:AAAAGATTATGGC	A:A	C:C	TC:TC	G:G	G:G

## Sheet: Table6_Large-scale
Number	Line	Person	GID	Designation	Parentage	Seed_snpOS0002	Seed_snpOS0006	Seed_snpOS0015	Seed_snpOS0022	Seed_snpOS0024	Seed_snpOS0040	Seed_snpOS0050	Seed_snpOS0054	Seed_snpOS0061	Seed_snpOS0007b	Leaf_snpOS0002	Leaf_snpOS0006	Leaf_snpOS0015	Leaf_snpOS0022	Leaf_snpOS0024	Leaf_snpOS0040	Leaf_snpOS0050	Leaf_snpOS0054	Leaf_snpOS0061	Leaf_snpOS0007b
1	182L20	ranie	300917771	IR 112229-B-B RGA-B RGA-B RGA-20 RGA	IR10N225/IR09F436	A:A	C:C	C:C	AAAAGATTATGGC:AAAAGATTATGGC	A:A	C:C	ATGTT:ATGTT	TC:TC	G:G	CGATGGTTTC:CGATGGTTTC	A:A	C:C	NA	AAAAGATTATGGC:AAAAGATTATGGC	A:A	C:C	ATGTT:ATGTT	TC:TC	G:G	CGATGGTTTC:CGATGGTTTC
2	182L21	ranie	300917772	IR 112229-B-B RGA-B RGA-B RGA-21 RGA	IR10N225/IR09F436	A:A	C:C	C:C	AAAAGATTATGGC:AAAAGATTATGGC	A:A	T:T	ATGTT:ATGTT	TC:TC	G:G	CGATGGTTTC:CGATGGTTTC	A:A	C:C	C:C	AAAAGATTATGGC:AAAAGATTATGGC	A:A	NA	ATGTT:ATGTT	TC:TC	G:G	NA
3	182L22	ranie	300917773	IR 112229-B-B RGA-B RGA-B RGA-22 RGA	IR10N225/IR09F436	A:A	A:A	C:C	AAAAGATTATGGC:AAAAGATTATGGC	A:A	NA	ATGTT:ATGTT	TC:TC	G:G	CGATGGTTTC:CGATGGTTTC	A:A	A:A	C:C	AAAAGATTATGGC:AAAAGATTATGGC	A:A	T:C	ATGTT:ATGTT	TC:TC	G:G	CGATGGTTTC:CGATGGTTTC
4	182L23	ranie	300917774	IR 112229-B-B RGA-B RGA-B RGA-23 RGA	IR10N225/IR09F436	A:A	A:A	C:C	AAAAGATTATGGC:AAAAGATTATGGC	A:A	C:C	ATGTT:ATGTT	TC:TC	G:G	CGATGGTTTC:CGATGGTTTC	A:A	A:A	C:C	AAAAGATTATGGC:AAAAGATTATGGC	A:A	C:C	ATGTT:ATGTT	TC:TC	G:G	CGATGGTTTC:CGATGGTTTC
5	182L29	ranie	300917780	IR 112229-B-B RGA-B RGA-B RGA-29 RGA	IR10N225/IR09F436	A:A	A:A	C:C	AAAAGATTATGGC:AAAAGATTATGGC	A:A	C:C	ATGTT:ATGTT	TC:TC	G:G	CGATGGTTTC:CGATGGTTTC	A:A	A:A	C:C	AAAAGATTATGGC:AAAAGATTATGGC	A:A	C:C	ATGTT:ATGTT	TC:TC	G:G	CGATGGTTTC:CGATGGTTTC
6	182L31	ranie	300917782	IR 112229-B-B RGA-B RGA-B RGA-31 RGA	IR10N225/IR09F436	A:A	A:A	C:C	AAAAGATTATGGC:AAAAGATTATGGC	A:A	T:T	ATGTT:ATGTT	TC:TC	G:G	CGATGGTTTC:CGATGGTTTC	A:A	A:A	C:C	AAAAGATTATGGC:AAAAGATTATGGC	A:A	T:T	ATGTT:ATGTT	TC:TC	G:G	CGATGGTTTC:CGATGGTTTC
7	182L34	ranie	300917785	IR 112229-B-B RGA-B RGA-B RGA-34 RGA	IR10N225/IR09F436	A:A	A:A	C:C	AAAAGATTATGGC:AAAAGATTATGGC	A:A	C:C	ATGTT:ATGTT	TC:TC	G:G	CGATGGTTTC:CGATGGTTTC	A:A	A:A	C:C	AAAAGATTATGGC:AAAAGATTATGGC	A:A	C:C	ATGTT:ATGTT	TC:TC	G:G	CGATGGTTTC:CGATGGTTTC
8	182L36	ranie	300917787	IR 112229-B-B RGA-B RGA-B RGA-36 RGA	IR10N225/IR09F436	A:A	C:C	C:C	AAAAGATTATGGC:AAAAGATTATGGC	A:A	C:C	ATGTT:ATGTT	TC:TC	G:G	CGATGGTTTC:CGATGGTTTC	A:A	C:C	C:C	AAAAGATTATGGC:AAAAGATTATGGC	A:A	C:C	ATGTT:ATGTT	TC:TC	G:G	CGATGGTTTC:CGATGGTTTC
9	182L41	ranie	300917792	IR 112229-B-B RGA-B RGA-B RGA-41 RGA	IR10N225/IR09F436	A:A	A:A	C:C	AAAAGATTATGGC:AAAAGATTATGGC	A:A	C:C	ATGTT:ATGTT	TC:TC	G:G	CGATGGTTTC:CGATGGTTTC	A:A	A:A	C:C	AAAAGATTATGGC:AAAAGATTATGGC	A:A	C:C	ATGTT:ATGTT	TC:TC	G:G	CGATGGTTTC:CGATGGTTTC
10	182L47	ranie	300917798	IR 112229-B-B RGA-B RGA-B RGA-47 RGA	IR10N225/IR09F436	A:A	A:A	C:C	AAAAGATTATGGC:AAAAGATTATGGC	A:A	C:C	ATGTT:ATGTT	TC:TC	G:G	CGATGGTTTC:CGATGGTTTC	A:A	A:A	C:C	AAAAGATTATGGC:AAAAGATTATGGC	A:A	C:C	ATGTT:ATGTT	TC:TC	G:G	CGATGGTTTC:CGATGGTTTC
11	182L50	ranie	300917801	IR 112229-B-B RGA-B RGA-B RGA-50 RGA	IR10N225/IR09F436	A:A	A:A	C:C	AAAAGATTATGGC:AAAAGATTATGGC	A:A	T:C	ATGTT:ATGTT	TC:TC	G:G	CGATGGTTTC:CGATGGTTTC	A:A	A:A	C:C	AAAAGATTATGGC:AAAAGATTATGGC	A:A	T:C	ATGTT:ATGTT	TC:TC	G:G	CGATGGTTTC:CGATGGTTTC
12	182L60	ranie	300917811	IR 112229-B-B RGA-B RGA-B RGA-60 RGA	IR10N225/IR09F436	A:A	A:A	C:C	AAAAGATTATGGC:AAAAGATTATGGC	A:A	C:C	ATGTT:ATGTT	TC:TC	G:G	CGATGGTTTC:CGATGGTTTC	A:A	A:A	C:C	AAAAGATTATGGC:AAAAGATTATGGC	A:A	C:C	ATGTT:ATGTT	TC:TC	G:G	CGATGGTTTC:CGATGGTTTC
13	182L67	ranie	300917818	IR 112229-B-B RGA-B RGA-B RGA-67 RGA	IR10N225/IR09F436	A:A	A:A	C:C	AAAAGATTATGGC:AAAAGATTATGGC	A:A	C:C	ATGTT:ATGTT	TC:TC	G:G	CGATGGTTTC:CGATGGTTTC	A:A	A:A	C:C	AAAAGATTATGGC:AAAAGATTATGGC	A:A	C:C	ATGTT:ATGTT	TC:TC	G:G	CGATGGTTTC:CGATGGTTTC
14	182L70	ranie	300917821	IR 112229-B-B RGA-B RGA-B RGA-70 RGA	IR10N225/IR09F436	A:A	C:C	C:C	AAAAGATTATGGC:AAAAGATTATGGC	A:A	C:C	ATGTT:ATGTT	TC:TC	G:G	CGATGGTTTC:CGATGGTTTC	A:A	C:C	C:C	AAAAGATTATGGC:AAAAGATTATGGC	A:A	C:C	ATGTT:ATGTT	TC:TC	G:G	CGATGGTTTC:CGATGGTTTC
15	182L80	ranie	300917831	IR 112229-B-B RGA-B RGA-B RGA-80 RGA	IR10N225/IR09F436	A:A	C:C	C:C	AAAAGATTATGGC:AAAAGATTATGGC	A:A	C:C	ATGTT:ATGTT	TC:TC	G:G	CGATGGTTTC:CGATGGTTTC	A:A	C:C	C:C	AAAAGATTATGGC:AAAAGATTATGGC	A:A	C:C	ATGTT:ATGTT	TC:TC	G:G	CGATGGTTTC:CGATGGTTTC
16	182L96	ranie	300917847	IR 112229-B-B RGA-B RGA-B RGA-96 RGA	IR10N225/IR09F436	A:A	A:A	C:C	AAAAGATTATGGC:AAAAGATTATGGC	A:A	C:C	ATGTT:ATGTT	TC:TC	G:G	CGATGGTTTC:CGATGGTTTC	A:A	A:A	C:C	AAAAGATTATGGC:AAAAGATTATGGC	A:A	C:C	ATGTT:ATGTT	TC:TC	G:G	CGATGGTTTC:CGATGGTTTC
17	182L98	ranie	300917849	IR 112229-B-B RGA-B RGA-B RGA-98 RGA	IR10N225/IR09F436	A:A	A:A	C:C	AAAAGATTATGGC:AAAAGATTATGGC	A:A	C:C	ATGTT:ATGTT	TC:TC	G:G	CGATGGTTTC:CGATGGTTTC	A:A	A:A	C:C	AAAAGATTATGGC:AAAAGATTATGGC	A:A	C:C	ATGTT:ATGTT	TC:TC	G:G	CGATGGTTTC:CGATGGTTTC
18	182L107	ranie	300917858	IR 112229-B-B RGA-B RGA-B RGA-107 RGA	IR10N225/IR09F436	A:A	A:A	C:C	AAAAGATTATGGC:AAAAGATTATGGC	A:A	C:C	ATGTT:ATGTT	TC:TC	G:G	CGATGGTTTC:CGATGGTTTC	A:A	A:A	C:C	AAAAGATTATGGC:AAAAGATTATGGC	A:A	C:C	ATGTT:ATGTT	TC:TC	G:G	CGATGGTTTC:CGATGGTTTC
19	182L113	ranie	300917864	IR 112229-B-B RGA-B RGA-B RGA-113 RGA	IR10N225/IR09F436	A:A	C:C	C:C	AAAAGATTATGGC:AAAAGATTATGGC	A:A	T:T	ATGTT:ATGTT	TC:TC	G:G	CGATGGTTTC:CGATGGTTTC	A:A	C:C	C:C	AAAAGATTATGGC:AAAAGATTATGGC	A:A	T:T	ATGTT:ATGTT	TC:TC	G:G	CGATGGTTTC:CGATGGTTTC
20	182L118	ranie	300917869	IR 112229-B-B RGA-B RGA-B RGA-118 RGA	IR10N225/IR09F436	A:A	A:A	C:C	AAAAGATTATGGC:AAAAGATTATGGC	A:A	NA	ATGTT:ATGTT	TC:TC	G:G	CGATGGTTTC:CGATGGTTTC	A:A	A:A	C:C	AAAAGATTATGGC:AAAAGATTATGGC	A:A	T:C	ATGTT:ATGTT	TC:TC	G:G	CGATGGTTTC:CGATGGTTTC
21	182L123	ranie	300917874	IR 112229-B-B RGA-B RGA-B RGA-123 RGA	IR10N225/IR09F436	A:A	A:A	C:C	AAAAGATTATGGC:AAAAGATTATGGC	A:A	T:T	ATGTT:ATGTT	TC:TC	G:G	CGATGGTTTC:CGATGGTTTC	A:A	A:A	C:C	AAAAGATTATGGC:AAAAGATTATGGC	A:A	T:T	ATGTT:ATGTT	TC:TC	G:G	CGATGGTTTC:CGATGGTTTC
22	182L129	ranie	300917880	IR 112229-B-B RGA-B RGA-B RGA-129 RGA	IR10N225/IR09F436	A:A	A:A	C:C	AAAAGATTATGGC:AAAAGATTATGGC	A:A	T:T	ATGTT:ATGTT	TC:TC	G:G	CGATGGTTTC:CGATGGTTTC	A:A	A:A	C:C	AAAAGATTATGGC:AAAAGATTATGGC	A:A	T:T	ATGTT:ATGTT	TC:TC	G:G	CGATGGTTTC:CGATGGTTTC
23	182L133	ranie	300917884	IR 112229-B-B RGA-B RGA-B RGA-133 RGA	IR10N225/IR09F436	A:A	A:A	C:C	AAAAGATTATGGC:AAAAGATTATGGC	A:A	T:T	ATGTT:ATGTT	TC:TC	G:G	CGATGGTTTC:CGATGGTTTC	A:A	A:A	C:C	AAAAGATTATGGC:AAAAGATTATGGC	A:A	T:T	ATGTT:ATGTT	TC:TC	G:G	CGATGGTTTC:CGATGGTTTC
24	182L141	ranie	300917892	IR 112229-B-B RGA-B RGA-B RGA-141 RGA	IR10N225/IR09F436	A:A	C:C	C:C	AAAAGATTATGGC:AAAAGATTATGGC	A:A	T:T	ATGTT:ATGTT	TC:TC	G:G	CGATGGTTTC:CGATGGTTTC	A:A	C:C	C:C	AAAAGATTATGGC:AAAAGATTATGGC	A:A	T:T	ATGTT:ATGTT	TC:TC	G:G	CGATGGTTTC:CGATGGTTTC
25	182L146	ranie	300917897	IR 112229-B-B RGA-B RGA-B RGA-146 RGA	IR10N225/IR09F436	A:A	A:A	C:C	AAAAGATTATGGC:AAAAGATTATGGC	A:A	C:C	ATGTT:ATGTT	TC:TC	G:G	CGATGGTTTC:CGATGGTTTC	A:A	A:A	C:C	AAAAGATTATGGC:AAAAGATTATGGC	A:A	C:C	ATGTT:ATGTT	TC:TC	G:G	CGATGGTTTC:CGATGGTTTC
26	182L151	ranie	300917902	IR 112229-B-B RGA-B RGA-B RGA-151 RGA	IR10N225/IR09F436	A:A	A:A	C:C	AAAAGATTATGGC:AAAAGATTATGGC	A:A	C:C	ATGTT:ATGTT	TC:TC	G:G	CGATGGTTTC:CGATGGTTTC	A:A	A:A	C:C	AAAAGATTATGGC:AAAAGATTATGGC	A:A	C:C	ATGTT:ATGTT	TC:TC	G:G	CGATGGTTTC:CGATGGTTTC
27	182L155	ranie	300917906	IR 112229-B-B RGA-B RGA-B RGA-155 RGA	IR10N225/IR09F436	A:A	A:A	C:C	AAAAGATTATGGC:AAAAGATTATGGC	A:A	T:T	ATGTT:ATGTT	TC:TC	G:G	CGATGGTTTC:CGATGGTTTC	A:A	A:A	C:C	AAAAGATTATGGC:AAAAGATTATGGC	A:A	T:T	ATGTT:ATGTT	TC:TC	G:G	CGATGGTTTC:CGATGGTTTC
28	182L157	ranie	300917908	IR 112229-B-B RGA-B RGA-B RGA-157 RGA	IR10N225/IR09F436	A:A	A:A	C:C	AAAAGATTATGGC:AAAAGATTATGGC	A:A	T:T	ATGTT:ATGTT	TC:TC	G:G	CGATGGTTTC:CGATGGTTTC	A:A	A:A	C:C	AAAAGATTATGGC:AAAAGATTATGGC	A:A	T:T	ATGTT:ATGTT	TC:TC	G:G	CGATGGTTTC:CGATGGTTTC
29	182L160	ranie	300917911	IR 112229-B-B RGA-B RGA-B RGA-160 RGA	IR10N225/IR09F436	A:A	A:A	C:C	AAAAGATTATGGC:AAAAGATTATGGC	A:A	T:T	ATGTT:ATGTT	TC:TC	G:G	CGATGGTTTC:CGATGGTTTC	A:A	A:A	C:C	AAAAGATTATGGC:AAAAGATTATGGC	A:A	T:T	ATGTT:ATGTT	TC:TC	G:G	CGATGGTTTC:CGATGGTTTC
30	182L162	ranie	300917913	IR 112229-B-B RGA-B RGA-B RGA-162 RGA	IR10N225/IR09F436	A:A	A:A	C:C	AAAAGATTATGGC:AAAAGATTATGGC	A:A	C:C	ATGTT:ATGTT	TC:TC	G:G	CGATGGTTTC:CGATGGTTTC	A:A	A:A	C:C	AAAAGATTATGGC:AAAAGATTATGGC	A:A	C:C	ATGTT:ATGTT	TC:TC	G:G	CGATGGTTTC:CGATGGTTTC
31	182L174	ranie	300917925	IR 112229-B-B RGA-B RGA-B RGA-174 RGA	IR10N225/IR09F436	A:A	A:A	C:C	AAAAGATTATGGC:AAAAGATTATGGC	A:A	T:T	ATGTT:ATGTT	TC:TC	G:G	CGATGGTTTC:CGATGGTTTC	A:A	A:A	C:C	NA	A:A	T:T	ATGTT:ATGTT	TC:TC	G:G	CGATGGTTTC:CGATGGTTTC
32	182L178	ranie	300917929	IR 112229-B-B RGA-B RGA-B RGA-178 RGA	IR10N225/IR09F436	A:A	A:A	C:C	AAAAGATTATGGC:AAAAGATTATGGC	A:A	T:T	ATGTT:ATGTT	TC:TC	G:G	CGATGGTTTC:CGATGGTTTC	A:A	A:A	C:C	AAAAGATTATGGC:AAAAGATTATGGC	A:A	T:T	ATGTT:ATGTT	TC:TC	G:G	CGATGGTTTC:CGATGGTTTC
33	182L180	ranie	300917931	IR 112229-B-B RGA-B RGA-B RGA-180 RGA	IR10N225/IR09F436	A:A	A:A	C:C	AAAAGATTATGGC:AAAAGATTATGGC	A:A	C:C	ATGTT:ATGTT	TC:TC	G:G	CGATGGTTTC:CGATGGTTTC	A:A	A:A	C:C	AAAAGATTATGGC:AAAAGATTATGGC	A:A	C:C	ATGTT:ATGTT	TC:TC	G:G	CGATGGTTTC:CGATGGTTTC
34	182L182	ranie	300917933	IR 112229-B-B RGA-B RGA-B RGA-182 RGA	IR10N225/IR09F436	A:A	A:A	C:C	AAAAGATTATGGC:AAAAGATTATGGC	A:A	T:T	ATGTT:ATGTT	TC:TC	G:G	CGATGGTTTC:CGATGGTTTC	A:A	A:A	C:C	AAAAGATTATGGC:AAAAGATTATGGC	A:A	T:T	ATGTT:ATGTT	TC:TC	G:G	CGATGGTTTC:CGATGGTTTC
35	182L184	ranie	300917935	IR 112229-B-B RGA-B RGA-B RGA-184 RGA	IR10N225/IR09F436	A:A	A:A	C:C	AAAAGATTATGGC:AAAAGATTATGGC	A:A	C:C	ATGTT:ATGTT	TC:TC	G:G	CGATGGTTTC:CGATGGTTTC	A:A	A:A	C:C	AAAAGATTATGGC:AAAAGATTATGGC	A:A	C:C	ATGTT:ATGTT	TC:TC	G:G	CGATGGTTTC:CGATGGTTTC
36	182L186	ranie	300917937	IR 112229-B-B RGA-B RGA-B RGA-186 RGA	IR10N225/IR09F436	A:A	A:A	C:C	AAAAGATTATGGC:AAAAGATTATGGC	A:A	T:T	ATGTT:ATGTT	TC:TC	G:G	CGATGGTTTC:CGATGGTTTC	A:A	A:A	C:C	AAAAGATTATGGC:AAAAGATTATGGC	A:A	C:C	ATGTT:ATGTT	TC:TC	G:G	CGATGGTTTC:CGATGGTTTC
37	182L189	ranie	300917940	IR 112229-B-B RGA-B RGA-B RGA-189 RGA	IR10N225/IR09F436	A:A	C:C	C:C	AAAAGATTATGGC:AAAAGATTATGGC	A:A	T:T	ATGTT:ATGTT	TC:TC	G:G	CGATGGTTTC:CGATGGTTTC	A:A	C:C	C:C	AAAAGATTATGGC:AAAAGATTATGGC	A:A	T:T	ATGTT:ATGTT	TC:TC	G:G	CGATGGTTTC:CGATGGTTTC
38	182L190	ranie	300917941	IR 112229-B-B RGA-B RGA-B RGA-190 RGA	IR10N225/IR09F436	A:A	A:A	C:C	AAAAGATTATGGC:AAAAGATTATGGC	A:A	C:C	ATGTT:ATGTT	TC:TC	G:G	CGATGGTTTC:CGATGGTTTC	A:A	A:A	NA	AAAAGATTATGGC:AAAAGATTATGGC	A:A	C:C	ATGTT:ATGTT	TC:TC	G:G	CGATGGTTTC:CGATGGTTTC
39	182L193	ranie	300917944	IR 112229-B-B RGA-B RGA-B RGA-193 RGA	IR10N225/IR09F436	A:A	A:A	C:C	AAAAGATTATGGC:AAAAGATTATGGC	A:A	T:T	ATGTT:ATGTT	TC:TC	G:G	CGATGGTTTC:CGATGGTTTC	A:A	A:A	C:C	AAAAGATTATGGC:AAAAGATTATGGC	A:A	T:T	ATGTT:ATGTT	TC:TC	G:G	CGATGGTTTC:CGATGGTTTC
40	182L195	ranie	300917946	IR 112229-B-B RGA-B RGA-B RGA-195 RGA	IR10N225/IR09F436	A:A	A:A	C:C	AAAAGATTATGGC:AAAAGATTATGGC	A:A	C:C	ATGTT:ATGTT	TC:TC	G:G	CGATGGTTTC:CGATGGTTTC	A:A	A:A	C:C	AAAAGATTATGGC:AAAAGATTATGGC	A:A	C:C	ATGTT:ATGTT	TC:TC	NA	CGATGGTTTC:CGATGGTTTC
41	182L197	ranie	300917948	IR 112229-B-B RGA-B RGA-B RGA-197 RGA	IR10N225/IR09F436	A:A	A:A	C:C	AAAAGATTATGGC:AAAAGATTATGGC	A:A	T:T	ATGTT:ATGTT	TC:TC	G:G	CGATGGTTTC:CGATGGTTTC	A:A	A:A	C:C	AAAAGATTATGGC:AAAAGATTATGGC	A:A	T:T	ATGTT:ATGTT	TC:TC	G:G	CGATGGTTTC:CGATGGTTTC
42	182L201	ranie	300917952	IR 112229-B-B RGA-B RGA-B RGA-201 RGA	IR10N225/IR09F436	A:A	A:A	C:C	AAAAGATTATGGC:AAAAGATTATGGC	A:A	T:T	ATGTT:ATGTT	TC:TC	G:G	CGATGGTTTC:CGATGGTTTC	A:A	A:A	C:C	AAAAGATTATGGC:AAAAGATTATGGC	A:A	T:T	ATGTT:ATGTT	TC:TC	G:G	CGATGGTTTC:CGATGGTTTC
43	182L203	ranie	300917954	IR 112229-B-B RGA-B RGA-B RGA-203 RGA	IR10N225/IR09F436	A:A	A:A	C:C	AAAAGATTATGGC:AAAAGATTATGGC	A:A	C:C	ATGTT:ATGTT	TC:TC	G:G	CGATGGTTTC:CGATGGTTTC	A:A	A:A	C:C	AAAAGATTATGGC:AAAAGATTATGGC	A:A	C:C	ATGTT:ATGTT	TC:TC	G:G	CGATGGTTTC:CGATGGTTTC
44	182L210	ranie	300917961	IR 112229-B-B RGA-B RGA-B RGA-210 RGA	IR10N225/IR09F436	A:A	A:A	C:C	AAAAGATTATGGC:AAAAGATTATGGC	A:A	T:T	ATGTT:ATGTT	TC:TC	G:G	CGATGGTTTC:CGATGGTTTC	A:A	A:A	C:C	AAAAGATTATGGC:AAAAGATTATGGC	A:A	T:T	ATGTT:ATGTT	TC:TC	G:G	CGATGGTTTC:CGATGGTTTC
45	182L216	ranie	300917967	IR 112229-B-B RGA-B RGA-B RGA-216 RGA	IR10N225/IR09F436	A:A	A:A	C:C	AAAAGATTATGGC:AAAAGATTATGGC	A:A	C:C	ATGTT:ATGTT	TC:TC	G:G	CGATGGTTTC:CGATGGTTTC	A:A	A:A	C:C	AAAAGATTATGGC:AAAAGATTATGGC	A:A	C:C	ATGTT:ATGTT	TC:TC	G:G	CGATGGTTTC:CGATGGTTTC
46	182L217	ranie	300917968	IR 112229-B-B RGA-B RGA-B RGA-217 RGA	IR10N225/IR09F436	A:A	A:A	C:C	AAAAGATTATGGC:AAAAGATTATGGC	A:A	C:C	ATGTT:ATGTT	TC:TC	G:G	CGATGGTTTC:CGATGGTTTC	NA	NA	NA	NA	NA	NA	NA	NA	NA	NA
47	182L218	ranie	300917969	IR 112229-B-B RGA-B RGA-B RGA-218 RGA	IR10N225/IR09F436	A:A	A:A	C:C	AAAAGATTATGGC:AAAAGATTATGGC	A:A	C:C	ATGTT:ATGTT	TC:TC	G:G	CGATGGTTTC:CGATGGTTTC	A:A	A:A	C:C	AAAAGATTATGGC:AAAAGATTATGGC	A:A	C:C	ATGTT:ATGTT	TC:TC	G:G	CGATGGTTTC:CGATGGTTTC
48	182L224	ranie	300917975	IR 112229-B-B RGA-B RGA-B RGA-224 RGA	IR10N225/IR09F436	A:A	A:A	C:C	AAAAGATTATGGC:AAAAGATTATGGC	A:A	C:C	ATGTT:ATGTT	TC:TC	G:G	CGATGGTTTC:CGATGGTTTC	A:A	A:A	C:C	AAAAGATTATGGC:AAAAGATTATGGC	A:A	C:C	ATGTT:ATGTT	TC:TC	G:G	CGATGGTTTC:CGATGGTTTC
49	182L229	ranie	300917980	IR 112229-B-B RGA-B RGA-B RGA-229 RGA	IR10N225/IR09F436	A:A	A:A	C:C	AAAAGATTATGGC:AAAAGATTATGGC	A:A	T:T	ATGTT:ATGTT	TC:TC	G:G	CGATGGTTTC:CGATGGTTTC	A:A	A:A	C:C	AAAAGATTATGGC:AAAAGATTATGGC	A:A	T:T	ATGTT:ATGTT	TC:TC	G:G	CGATGGTTTC:CGATGGTTTC
50	182L233	ranie	300917984	IR 112229-B-B RGA-B RGA-B RGA-233 RGA	IR10N225/IR09F436	A:A	A:A	C:C	AAAAGATTATGGC:AAAAGATTATGGC	A:A	T:T	ATGTT:ATGTT	TC:TC	G:G	CGATGGTTTC:CGATGGTTTC	A:A	A:A	C:C	AAAAGATTATGGC:AAAAGATTATGGC	A:A	T:T	ATGTT:ATGTT	TC:TC	G:G	CGATGGTTTC:CGATGGTTTC
51	182L236	ranie	300917987	IR 112229-B-B RGA-B RGA-B RGA-236 RGA	IR10N225/IR09F436	A:A	A:A	C:C	AAAAGATTATGGC:AAAAGATTATGGC	A:A	T:T	ATGTT:ATGTT	TC:TC	G:G	CGATGGTTTC:CGATGGTTTC	A:A	A:A	NA	AAAAGATTATGGC:AAAAGATTATGGC	A:A	T:T	ATGTT:ATGTT	TC:TC	G:G	CGATGGTTTC:CGATGGTTTC
52	182L238	ranie	300917989	IR 112229-B-B RGA-B RGA-B RGA-238 RGA	IR10N225/IR09F436	A:A	A:A	C:C	AAAAGATTATGGC:AAAAGATTATGGC	A:A	T:T	ATGTT:ATGTT	TC:TC	G:G	CGATGGTTTC:CGATGGTTTC	A:A	A:A	C:C	AAAAGATTATGGC:AAAAGATTATGGC	A:A	T:T	ATGTT:ATGTT	TC:TC	G:G	CGATGGTTTC:CGATGGTTTC
53	182L240	ranie	300917991	IR 112229-B-B RGA-B RGA-B RGA-240 RGA	IR10N225/IR09F436	A:A	A:A	C:C	AAAAGATTATGGC:AAAAGATTATGGC	A:A	C:C	ATGTT:ATGTT	TC:TC	G:G	CGATGGTTTC:CGATGGTTTC	A:A	A:A	C:C	AAAAGATTATGGC:AAAAGATTATGGC	A:A	C:C	ATGTT:ATGTT	TC:TC	G:G	CGATGGTTTC:CGATGGTTTC
54	182L249	ranie	300917583	IR 112235-B-B RGA-B RGA-B RGA-9 RGA	IR10N237/IR11N202	A:A	A:A	C:C	AAAAGATTATGGC:AAAAGATTATGGC	G:G	C:C	ATGTT:ATGTT	TC:TC	G:G	CGATGGTTTC:CGATGGTTTC	A:A	A:A	C:C	AAAAGATTATGGC:AAAAGATTATGGC	G:G	C:C	ATGTT:ATGTT	TC:TC	G:G	CGATGGTTTC:CGATGGTTTC
55	182L268	ranie	300917602	IR 112235-B-B RGA-B RGA-B RGA-28 RGA	IR10N237/IR11N202	A:A	C:C	C:C	AAAAGATTATGGC:AAAAGATTATGGC	G:G	C:C	ATGTT:ATGTT	TC:TC	G:G	CGATGGTTTC:CGATGGTTTC	A:A	C:C	C:C	AAAAGATTATGGC:AAAAGATTATGGC	G:G	C:C	ATGTT:ATGTT	TC:TC	G:G	CGATGGTTTC:CGATGGTTTC
56	182L288	ranie	300917622	IR 112235-B-B RGA-B RGA-B RGA-48 RGA	IR10N237/IR11N202	A:A	A:A	C:C	AAAAGATTATGGC:AAAAGATTATGGC	G:G	C:C	ATGTT:ATGTT	AG:AG	G:G	CGATGGTTTC:CGATGGTTTC	A:A	A:A	C:C	AAAAGATTATGGC:AAAAGATTATGGC	G:G	C:C	ATGTT:ATGTT	AG:AG	G:G	CGATGGTTTC:CGATGGTTTC
57	182L292	ranie	300917626	IR 112235-B-B RGA-B RGA-B RGA-52 RGA	IR10N237/IR11N202	A:A	C:C	C:C	AAAAGATTATGGC:AAAAGATTATGGC	G:G	C:C	ATGTT:ATGTT	TC:TC	G:G	CGATGGTTTC:CGATGGTTTC	A:A	C:C	C:C	AAAAGATTATGGC:AAAAGATTATGGC	G:G	C:C	ATGTT:ATGTT	TC:TC	G:G	CGATGGTTTC:CGATGGTTTC
58	182L297	ranie	300917631	IR 112235-B-B RGA-B RGA-B RGA-57 RGA	IR10N237/IR11N202	A:A	C:C	C:C	AAAAGATTATGGC:AAAAGATTATGGC	G:G	C:C	ATGTT:ATGTT	TC:TC	G:G	CGATGGTTTC:CGATGGTTTC	A:A	C:C	C:C	AAAAGATTATGGC:AAAAGATTATGGC	G:G	C:C	ATGTT:ATGTT	TC:TC	G:G	CGATGGTTTC:CGATGGTTTC
59	182L300	ranie	300917634	IR 112235-B-B RGA-B RGA-B RGA-60 RGA	IR10N237/IR11N202	A:A	C:C	C:C	AAAAGATTATGGC:AAAAGATTATGGC	G:G	C:C	ATGTT:ATGTT	AG:AG	G:G	CGATGGTTTC:CGATGGTTTC	A:A	NA	C:C	AAAAGATTATGGC:AAAAGATTATGGC	G:G	C:C	ATGTT:ATGTT	AG:AG	G:G	CGATGGTTTC:CGATGGTTTC
60	182L303	ranie	300917637	IR 112235-B-B RGA-B RGA-B RGA-63 RGA	IR10N237/IR11N202	A:A	A:A	C:C	AAAAGATTATGGC:AAAAGATTATGGC	G:G	C:C	ATGTT:ATGTT	TC:TC	G:G	CGATGGTTTC:CGATGGTTTC	A:A	A:A	C:C	AAAAGATTATGGC:AAAAGATTATGGC	G:G	C:C	ATGTT:ATGTT	TC:TC	G:G	CGATGGTTTC:CGATGGTTTC
61	182L306	ranie	300917640	IR 112235-B-B RGA-B RGA-B RGA-66 RGA	IR10N237/IR11N202	A:A	C:C	C:C	AAAAGATTATGGC:AAAAGATTATGGC	G:G	C:C	ATGTT:ATGTT	AG:AG	G:G	CGATGGTTTC:CGATGGTTTC	A:A	C:C	C:C	AAAAGATTATGGC:AAAAGATTATGGC	G:G	C:C	ATGTT:ATGTT	AG:AG	G:G	CGATGGTTTC:CGATGGTTTC
62	182L308	ranie	300917642	IR 112235-B-B RGA-B RGA-B RGA-68 RGA	IR10N237/IR11N202	A:A	A:A	C:C	AAAAGATTATGGC:AAAAGATTATGGC	G:G	C:C	ATGTT:ATGTT	TC:TC	G:G	CGATGGTTTC:CGATGGTTTC	A:A	A:A	C:C	AAAAGATTATGGC:AAAAGATTATGGC	G:G	C:C	ATGTT:ATGTT	TC:TC	G:G	CGATGGTTTC:CGATGGTTTC
63	182L309	ranie	300917643	IR 112235-B-B RGA-B RGA-B RGA-69 RGA	IR10N237/IR11N202	A:A	A:A	C:C	AAAAGATTATGGC:AAAAGATTATGGC	G:G	C:C	ATGTT:ATGTT	TC:TC	G:G	NA	A:A	A:A	C:C	AAAAGATTATGGC:AAAAGATTATGGC	G:G	C:C	ATGTT:ATGTT	TC:TC	G:G	NA
64	182L322	ranie	300917656	IR 112235-B-B RGA-B RGA-B RGA-82 RGA	IR10N237/IR11N202	A:A	C:C	C:C	AAAAGATTATGGC:AAAAGATTATGGC	G:G	C:C	ATGTT:ATGTT	TC:TC	G:G	CGATGGTTTC:CGATGGTTTC	A:A	C:C	C:C	AAAAGATTATGGC:AAAAGATTATGGC	G:G	C:C	ATGTT:ATGTT	TC:TC	G:G	CGATGGTTTC:CGATGGTTTC
65	182L336	ranie	300917670	IR 112235-B-B RGA-B RGA-B RGA-96 RGA	IR10N237/IR11N202	A:A	C:A	C:C	AAAAGATTATGGC:AAAAGATTATGGC	G:A	C:C	ATGTT:ATGTT	TC:TC	G:G	CGATGGTTTC:CGATGGTTTC	A:A	C:A	C:C	AAAAGATTATGGC:AAAAGATTATGGC	G:A	C:C	ATGTT:ATGTT	TC:TC	G:G	CGATGGTTTC:CGATGGTTTC
66	182L373	ranie	300917707	IR 112235-B-B RGA-B RGA-B RGA-133 RGA	IR10N237/IR11N202	A:A	C:C	C:C	AAAAGATTATGGC:AAAAGATTATGGC	G:G	C:C	ATGTT:ATGTT	TC:TC	G:G	NA	A:A	C:C	NA	AAAAGATTATGGC:AAAAGATTATGGC	G:G	C:C	ATGTT:ATGTT	TC:TC	G:G	CGATGGTTTC:CGATGGTTTC
67	182L389	ranie	300917723	IR 112235-B-B RGA-B RGA-B RGA-149 RGA	IR10N237/IR11N202	A:A	C:C	C:C	AAAAGATTATGGC:AAAAGATTATGGC	G:G	C:C	ATGTT:ATGTT	TC:TC	G:G	CGATGGTTTC:CGATGGTTTC	A:A	C:C	C:C	AAAAGATTATGGC:AAAAGATTATGGC	G:G	C:C	ATGTT:ATGTT	TC:TC	G:G	CGATGGTTTC:CGATGGTTTC
68	182L419	ranie	300918007	IR 112246-B-B RGA-B RGA-B RGA-2 RGA	IR10N305/BRRI DHAN 55	A:A	C:C	C:C	AAAAGATTATGGC:AAAAGATTATGGC	G:G	C:C	ATGTT:ATGTT	TC:TC	G:G	CGATGGTTTC:CGATGGTTTC	A:A	C:C	C:C	AAAAGATTATGGC:AAAAGATTATGGC	G:G	C:C	ATGTT:ATGTT	TC:TC	G:G	CGATGGTTTC:CGATGGTTTC
69	182L420	ranie	300918008	IR 112246-B-B RGA-B RGA-B RGA-3 RGA	IR10N305/BRRI DHAN 55	A:A	C:C	C:C	AAAAGATTATGGC:AAAAGATTATGGC	G:G	C:C	ATGTT:ATGTT	TC:TC	G:G	CGATGGTTTC:CGATGGTTTC	A:A	C:C	C:C	AAAAGATTATGGC:AAAAGATTATGGC	G:G	C:C	ATGTT:ATGTT	TC:TC	G:G	CGATGGTTTC:CGATGGTTTC
70	182L425	ranie	300918013	IR 112246-B-B RGA-B RGA-B RGA-8 RGA	IR10N305/BRRI DHAN 55	A:A	C:C	C:C	AAAAGATTATGGC:AAAAGATTATGGC	G:G	C:C	ATGTT:ATGTT	TC:TC	G:G	CGATGGTTTC:CGATGGTTTC	A:A	C:C	C:C	AAAAGATTATGGC:AAAAGATTATGGC	G:G	C:C	ATGTT:ATGTT	TC:TC	G:G	CGATGGTTTC:CGATGGTTTC
71	182L426	ranie	300918014	IR 112246-B-B RGA-B RGA-B RGA-9 RGA	IR10N305/BRRI DHAN 55	A:A	C:C	C:C	AAAAGATTATGGC:AAAAGATTATGGC	G:G	C:C	ATGTT:ATGTT	TC:TC	G:G	CGATGGTTTC:CGATGGTTTC	A:A	C:C	C:C	AAAAGATTATGGC:AAAAGATTATGGC	G:G	C:C	ATGTT:ATGTT	TC:TC	G:G	CGATGGTTTC:CGATGGTTTC
72	182L429	ranie	300918017	IR 112246-B-B RGA-B RGA-B RGA-12 RGA	IR10N305/BRRI DHAN 55	A:A	C:C	C:C	AAAAGATTATGGC:AAAAGATTATGGC	G:G	C:C	ATGTT:ATGTT	TC:TC	G:G	CGATGGTTTC:CGATGGTTTC	A:A	C:C	C:C	AAAAGATTATGGC:AAAAGATTATGGC	G:G	C:C	ATGTT:ATGTT	TC:TC	G:G	CGATGGTTTC:CGATGGTTTC
73	182L430	ranie	300918018	IR 112246-B-B RGA-B RGA-B RGA-13 RGA	IR10N305/BRRI DHAN 55	A:A	C:C	C:C	AAAAGATTATGGC:AAAAGATTATGGC	G:G	C:C	ATGTT:ATGTT	TC:TC	G:G	CGATGGTTTC:CGATGGTTTC	A:A	C:C	C:C	AAAAGATTATGGC:AAAAGATTATGGC	G:G	C:C	ATGTT:ATGTT	TC:TC	G:G	CGATGGTTTC:CGATGGTTTC
74	182L431	ranie	300918019	IR 112246-B-B RGA-B RGA-B RGA-14 RGA	IR10N305/BRRI DHAN 55	A:A	C:C	C:C	AAAAGATTATGGC:AAAAGATTATGGC	G:G	C:C	ATGTT:ATGTT	TC:TC	G:G	CGATGGTTTC:CGATGGTTTC	A:A	C:C	C:C	AAAAGATTATGGC:AAAAGATTATGGC	G:G	C:C	ATGTT:ATGTT	TC:TC	G:G	CGATGGTTTC:CGATGGTTTC
75	182L432	ranie	300918020	IR 112246-B-B RGA-B RGA-B RGA-15 RGA	IR10N305/BRRI DHAN 55	A:A	C:C	C:C	AAAAGATTATGGC:AAAAGATTATGGC	G:G	C:C	ATGTT:ATGTT	TC:TC	G:G	CGATGGTTTC:CGATGGTTTC	A:A	C:C	C:C	AAAAGATTATGGC:AAAAGATTATGGC	G:G	C:C	ATGTT:ATGTT	TC:TC	G:G	CGATGGTTTC:CGATGGTTTC
76	182L434	ranie	300918022	IR 112246-B-B RGA-B RGA-B RGA-17 RGA	IR10N305/BRRI DHAN 55	A:A	C:C	C:C	AAAAGATTATGGC:AAAAGATTATGGC	G:G	C:C	ATGTT:ATGTT	TC:TC	G:G	CGATGGTTTC:CGATGGTTTC	A:A	C:C	C:C	AAAAGATTATGGC:AAAAGATTATGGC	G:G	C:C	ATGTT:ATGTT	TC:TC	G:G	CGATGGTTTC:CGATGGTTTC
77	182L435	ranie	300918023	IR 112246-B-B RGA-B RGA-B RGA-18 RGA	IR10N305/BRRI DHAN 55	A:A	C:C	C:C	AAAAGATTATGGC:AAAAGATTATGGC	G:G	C:C	ATGTT:ATGTT	TC:TC	G:G	CGATGGTTTC:CGATGGTTTC	A:A	C:C	C:C	AAAAGATTATGGC:AAAAGATTATGGC	G:G	C:C	ATGTT:ATGTT	TC:TC	G:G	CGATGGTTTC:CGATGGTTTC
78	182L438	ranie	300918026	IR 112246-B-B RGA-B RGA-B RGA-21 RGA	IR10N305/BRRI DHAN 55	A:A	C:C	C:C	AAAAGATTATGGC:AAAAGATTATGGC	G:G	C:C	ATGTT:ATGTT	TC:TC	G:G	CGATGGTTTC:CGATGGTTTC	A:A	C:C	C:C	AAAAGATTATGGC:AAAAGATTATGGC	G:G	C:C	ATGTT:ATGTT	TC:TC	G:G	CGATGGTTTC:CGATGGTTTC
79	182L440	ranie	300918028	IR 112246-B-B RGA-B RGA-B RGA-23 RGA	IR10N305/BRRI DHAN 55	A:A	C:C	C:C	AAAAGATTATGGC:AAAAGATTATGGC	G:G	C:C	ATGTT:ATGTT	TC:TC	G:G	CGATGGTTTC:CGATGGTTTC	A:A	C:C	C:C	AAAAGATTATGGC:AAAAGATTATGGC	G:G	C:C	ATGTT:ATGTT	TC:TC	G:G	CGATGGTTTC:CGATGGTTTC
80	182L441	ranie	300918029	IR 112246-B-B RGA-B RGA-B RGA-24 RGA	IR10N305/BRRI DHAN 55	A:A	C:C	C:C	AAAAGATTATGGC:AAAAGATTATGGC	G:G	C:C	ATGTT:ATGTT	TC:TC	G:G	CGATGGTTTC:CGATGGTTTC	A:A	C:C	C:C	AAAAGATTATGGC:AAAAGATTATGGC	G:G	C:C	ATGTT:ATGTT	TC:TC	G:G	CGATGGTTTC:CGATGGTTTC
81	182L442	ranie	300918030	IR 112246-B-B RGA-B RGA-B RGA-25 RGA	IR10N305/BRRI DHAN 55	A:A	C:C	C:C	AAAAGATTATGGC:AAAAGATTATGGC	G:G	C:C	ATGTT:ATGTT	TC:TC	G:G	CGATGGTTTC:CGATGGTTTC	A:A	C:C	C:C	AAAAGATTATGGC:AAAAGATTATGGC	G:G	C:C	ATGTT:ATGTT	TC:TC	G:G	CGATGGTTTC:CGATGGTTTC
82	182L444	ranie	300918032	IR 112246-B-B RGA-B RGA-B RGA-27 RGA	IR10N305/BRRI DHAN 55	A:A	C:C	C:C	AAAAGATTATGGC:AAAAGATTATGGC	G:G	C:C	ATGTT:ATGTT	TC:TC	G:G	CGATGGTTTC:CGATGGTTTC	A:A	C:C	C:C	AAAAGATTATGGC:AAAAGATTATGGC	G:G	C:C	ATGTT:ATGTT	TC:TC	G:G	CGATGGTTTC:CGATGGTTTC
83	182L445	ranie	300918033	IR 112246-B-B RGA-B RGA-B RGA-28 RGA	IR10N305/BRRI DHAN 55	A:A	C:C	C:C	AAAAGATTATGGC:AAAAGATTATGGC	G:G	C:C	ATGTT:ATGTT	TC:TC	G:G	CGATGGTTTC:CGATGGTTTC	A:A	C:C	C:C	AAAAGATTATGGC:AAAAGATTATGGC	G:G	C:C	ATGTT:ATGTT	TC:TC	G:G	CGATGGTTTC:CGATGGTTTC
84	182L446	ranie	300918034	IR 112246-B-B RGA-B RGA-B RGA-29 RGA	IR10N305/BRRI DHAN 55	A:A	C:C	C:C	AAAAGATTATGGC:AAAAGATTATGGC	G:G	C:C	ATGTT:ATGTT	TC:TC	G:G	CGATGGTTTC:CGATGGTTTC	A:A	C:C	C:C	AAAAGATTATGGC:AAAAGATTATGGC	G:G	C:C	ATGTT:ATGTT	TC:TC	G:G	CGATGGTTTC:CGATGGTTTC
85	182L447	ranie	300918035	IR 112246-B-B RGA-B RGA-B RGA-30 RGA	IR10N305/BRRI DHAN 55	A:A	C:C	C:C	AAAAGATTATGGC:AAAAGATTATGGC	G:G	C:C	ATGTT:ATGTT	TC:TC	G:G	CGATGGTTTC:CGATGGTTTC	A:A	C:C	C:C	AAAAGATTATGGC:AAAAGATTATGGC	G:G	C:C	ATGTT:ATGTT	TC:TC	G:G	CGATGGTTTC:CGATGGTTTC
86	182L448	ranie	300918036	IR 112246-B-B RGA-B RGA-B RGA-31 RGA	IR10N305/BRRI DHAN 55	A:A	C:C	C:C	AAAAGATTATGGC:AAAAGATTATGGC	G:G	C:C	ATGTT:ATGTT	TC:TC	G:G	CGATGGTTTC:CGATGGTTTC	A:A	C:C	C:C	AAAAGATTATGGC:AAAAGATTATGGC	G:G	C:C	ATGTT:ATGTT	TC:TC	G:G	CGATGGTTTC:CGATGGTTTC
87	182L449	ranie	300918037	IR 112246-B-B RGA-B RGA-B RGA-32 RGA	IR10N305/BRRI DHAN 55	A:A	C:C	C:C	AAAAGATTATGGC:AAAAGATTATGGC	G:G	C:C	ATGTT:ATGTT	TC:TC	G:G	CGATGGTTTC:CGATGGTTTC	A:A	C:C	C:C	AAAAGATTATGGC:AAAAGATTATGGC	G:G	C:C	ATGTT:ATGTT	TC:TC	G:G	CGATGGTTTC:CGATGGTTTC
88	182L450	ranie	300918038	IR 112246-B-B RGA-B RGA-B RGA-33 RGA	IR10N305/BRRI DHAN 55	A:A	C:C	C:C	AAAAGATTATGGC:AAAAGATTATGGC	G:G	C:C	ATGTT:ATGTT	TC:TC	G:G	CGATGGTTTC:CGATGGTTTC	A:A	C:C	C:C	AAAAGATTATGGC:AAAAGATTATGGC	G:G	C:C	ATGTT:ATGTT	TC:TC	G:G	CGATGGTTTC:CGATGGTTTC
89	182L451	ranie	300918039	IR 112246-B-B RGA-B RGA-B RGA-34 RGA	IR10N305/BRRI DHAN 55	A:A	C:C	C:C	AAAAGATTATGGC:AAAAGATTATGGC	G:G	C:C	ATGTT:ATGTT	TC:TC	G:G	CGATGGTTTC:CGATGGTTTC	A:A	C:C	C:C	AAAAGATTATGGC:AAAAGATTATGGC	G:G	C:C	ATGTT:ATGTT	TC:TC	G:G	CGATGGTTTC:CGATGGTTTC
90	182L452	ranie	300918040	IR 112246-B-B RGA-B RGA-B RGA-35 RGA	IR10N305/BRRI DHAN 55	A:A	C:C	C:C	AAAAGATTATGGC:AAAAGATTATGGC	G:G	C:C	ATGTT:ATGTT	TC:TC	G:G	CGATGGTTTC:CGATGGTTTC	A:A	NA	C:C	AAAAGATTATGGC:AAAAGATTATGGC	G:G	C:C	ATGTT:ATGTT	TC:TC	G:G	CGATGGTTTC:CGATGGTTTC
91	182L454	ranie	300918042	IR 112246-B-B RGA-B RGA-B RGA-37 RGA	IR10N305/BRRI DHAN 55	A:A	C:C	C:C	AAAAGATTATGGC:AAAAGATTATGGC	G:G	C:C	ATGTT:ATGTT	TC:TC	G:G	CGATGGTTTC:CGATGGTTTC	A:A	C:C	C:C	AAAAGATTATGGC:AAAAGATTATGGC	G:G	C:C	ATGTT:ATGTT	TC:TC	G:G	CGATGGTTTC:CGATGGTTTC
92	182L455	ranie	300918043	IR 112246-B-B RGA-B RGA-B RGA-38 RGA	IR10N305/BRRI DHAN 55	A:A	C:C	C:C	AAAAGATTATGGC:AAAAGATTATGGC	G:G	C:C	ATGTT:ATGTT	TC:TC	G:G	CGATGGTTTC:CGATGGTTTC	A:A	C:C	C:C	AAAAGATTATGGC:AAAAGATTATGGC	G:G	C:C	ATGTT:ATGTT	TC:TC	G:G	CGATGGTTTC:CGATGGTTTC
93	182L456	ranie	300918044	IR 112246-B-B RGA-B RGA-B RGA-39 RGA	IR10N305/BRRI DHAN 55	A:A	C:C	C:C	AAAAGATTATGGC:AAAAGATTATGGC	G:G	C:C	ATGTT:ATGTT	TC:TC	G:G	CGATGGTTTC:CGATGGTTTC	A:A	C:C	C:C	AAAAGATTATGGC:AAAAGATTATGGC	G:G	C:C	ATGTT:ATGTT	TC:TC	G:G	CGATGGTTTC:CGATGGTTTC
94	182L460	ranie	300918048	IR 112246-B-B RGA-B RGA-B RGA-43 RGA	IR10N305/BRRI DHAN 55	A:A	C:C	C:C	AAAAGATTATGGC:AAAAGATTATGGC	G:G	C:C	ATGTT:ATGTT	TC:TC	G:G	CGATGGTTTC:CGATGGTTTC	A:A	C:C	C:C	AAAAGATTATGGC:AAAAGATTATGGC	G:G	C:C	ATGTT:ATGTT	TC:TC	G:G	CGATGGTTTC:CGATGGTTTC
95	182L461	ranie	300918049	IR 112246-B-B RGA-B RGA-B RGA-44 RGA	IR10N305/BRRI DHAN 55	A:A	C:C	C:C	AAAAGATTATGGC:AAAAGATTATGGC	G:G	C:C	ATGTT:ATGTT	TC:TC	G:G	CGATGGTTTC:CGATGGTTTC	NA	NA	NA	NA	NA	NA	NA	NA	NA	NA
96	182L462	ranie	300918050	IR 112246-B-B RGA-B RGA-B RGA-45 RGA	IR10N305/BRRI DHAN 55	A:A	C:C	C:C	AAAAGATTATGGC:AAAAGATTATGGC	G:G	C:C	ATGTT:ATGTT	TC:TC	G:G	CGATGGTTTC:CGATGGTTTC	A:A	C:C	C:C	AAAAGATTATGGC:AAAAGATTATGGC	G:G	C:C	ATGTT:ATGTT	TC:TC	G:G	CGATGGTTTC:CGATGGTTTC
97	182L463	ranie	300918051	IR 112246-B-B RGA-B RGA-B RGA-46 RGA	IR10N305/BRRI DHAN 55	A:A	C:C	C:C	AAAAGATTATGGC:AAAAGATTATGGC	G:G	C:C	ATGTT:ATGTT	TC:TC	G:G	CGATGGTTTC:CGATGGTTTC	A:A	C:C	C:C	AAAAGATTATGGC:AAAAGATTATGGC	G:G	C:C	ATGTT:ATGTT	TC:TC	G:G	CGATGGTTTC:CGATGGTTTC
98	182L464	ranie	300918052	IR 112246-B-B RGA-B RGA-B RGA-47 RGA	IR10N305/BRRI DHAN 55	A:A	C:C	C:C	AAAAGATTATGGC:AAAAGATTATGGC	G:G	C:C	ATGTT:ATGTT	TC:TC	G:G	CGATGGTTTC:CGATGGTTTC	A:A	C:C	C:C	AAAAGATTATGGC:AAAAGATTATGGC	G:G	C:C	ATGTT:ATGTT	TC:TC	G:G	CGATGGTTTC:CGATGGTTTC
99	182L465	ranie	300918053	IR 112246-B-B RGA-B RGA-B RGA-48 RGA	IR10N305/BRRI DHAN 55	A:A	C:C	C:C	AAAAGATTATGGC:AAAAGATTATGGC	G:G	C:C	ATGTT:ATGTT	TC:TC	G:G	CGATGGTTTC:CGATGGTTTC	A:A	C:C	C:C	AAAAGATTATGGC:AAAAGATTATGGC	G:G	C:C	ATGTT:ATGTT	TC:TC	G:G	CGATGGTTTC:CGATGGTTTC
100	182L466	ranie	300918054	IR 112246-B-B RGA-B RGA-B RGA-49 RGA	IR10N305/BRRI DHAN 55	A:A	C:C	C:C	AAAAGATTATGGC:AAAAGATTATGGC	G:G	C:C	ATGTT:ATGTT	TC:TC	G:G	CGATGGTTTC:CGATGGTTTC	A:A	C:C	C:C	AAAAGATTATGGC:AAAAGATTATGGC	G:G	NA	ATGTT:ATGTT	TC:TC	G:G	NA
101	182L468	ranie	300918056	IR 112246-B-B RGA-B RGA-B RGA-51 RGA	IR10N305/BRRI DHAN 55	A:A	C:C	C:C	AAAAGATTATGGC:AAAAGATTATGGC	G:G	C:C	ATGTT:ATGTT	TC:TC	G:G	CGATGGTTTC:CGATGGTTTC	A:A	C:C	C:C	AAAAGATTATGGC:AAAAGATTATGGC	G:G	C:C	ATGTT:ATGTT	TC:TC	G:G	CGATGGTTTC:CGATGGTTTC
102	182L469	ranie	300918057	IR 112246-B-B RGA-B RGA-B RGA-52 RGA	IR10N305/BRRI DHAN 55	A:A	C:C	C:C	AAAAGATTATGGC:AAAAGATTATGGC	G:G	C:C	ATGTT:ATGTT	TC:TC	G:G	CGATGGTTTC:CGATGGTTTC	A:A	C:C	C:C	AAAAGATTATGGC:AAAAGATTATGGC	G:G	C:C	ATGTT:ATGTT	TC:TC	G:G	CGATGGTTTC:CGATGGTTTC
103	182L471	ranie	300918059	IR 112246-B-B RGA-B RGA-B RGA-54 RGA	IR10N305/BRRI DHAN 55	A:A	C:C	C:C	AAAAGATTATGGC:AAAAGATTATGGC	G:G	C:C	ATGTT:ATGTT	TC:TC	G:G	CGATGGTTTC:CGATGGTTTC	A:A	C:C	C:C	AAAAGATTATGGC:AAAAGATTATGGC	G:G	C:C	ATGTT:ATGTT	TC:TC	G:G	CGATGGTTTC:CGATGGTTTC
104	182L473	ranie	300918061	IR 112246-B-B RGA-B RGA-B RGA-56 RGA	IR10N305/BRRI DHAN 55	A:A	C:C	C:C	AAAAGATTATGGC:AAAAGATTATGGC	G:G	C:C	ATGTT:ATGTT	TC:TC	G:G	CGATGGTTTC:CGATGGTTTC	A:A	NA	C:C	AAAAGATTATGGC:AAAAGATTATGGC	G:G	C:C	ATGTT:ATGTT	TC:TC	G:G	CGATGGTTTC:CGATGGTTTC
105	182L478	ranie	300918066	IR 112246-B-B RGA-B RGA-B RGA-61 RGA	IR10N305/BRRI DHAN 55	A:A	C:C	C:C	AAAAGATTATGGC:AAAAGATTATGGC	G:G	C:C	ATGTT:ATGTT	TC:TC	G:G	CGATGGTTTC:CGATGGTTTC	A:A	C:C	C:C	AAAAGATTATGGC:AAAAGATTATGGC	G:G	C:C	ATGTT:ATGTT	TC:TC	G:G	CGATGGTTTC:CGATGGTTTC
106	182L485	ranie	300918073	IR 112246-B-B RGA-B RGA-B RGA-68 RGA	IR10N305/BRRI DHAN 55	A:A	C:C	C:C	AAAAGATTATGGC:AAAAGATTATGGC	G:G	C:C	ATGTT:ATGTT	TC:TC	G:G	CGATGGTTTC:CGATGGTTTC	A:A	C:C	C:C	AAAAGATTATGGC:AAAAGATTATGGC	G:G	C:C	ATGTT:ATGTT	TC:TC	G:G	CGATGGTTTC:CGATGGTTTC
107	182L487	ranie	300918075	IR 112246-B-B RGA-B RGA-B RGA-70 RGA	IR10N305/BRRI DHAN 55	A:A	C:C	C:C	AAAAGATTATGGC:AAAAGATTATGGC	G:G	C:C	ATGTT:ATGTT	TC:TC	G:G	CGATGGTTTC:CGATGGTTTC	A:A	C:C	C:C	AAAAGATTATGGC:AAAAGATTATGGC	G:G	C:C	ATGTT:ATGTT	TC:TC	G:G	CGATGGTTTC:CGATGGTTTC
108	182L490	ranie	300918078	IR 112246-B-B RGA-B RGA-B RGA-73 RGA	IR10N305/BRRI DHAN 55	A:A	C:C	C:C	AAAAGATTATGGC:AAAAGATTATGGC	G:G	C:C	ATGTT:ATGTT	TC:TC	G:G	CGATGGTTTC:CGATGGTTTC	A:A	C:C	C:C	AAAAGATTATGGC:AAAAGATTATGGC	G:G	C:C	ATGTT:ATGTT	TC:TC	G:G	CGATGGTTTC:CGATGGTTTC
109	182L491	ranie	300918079	IR 112246-B-B RGA-B RGA-B RGA-74 RGA	IR10N305/BRRI DHAN 55	A:A	C:C	C:C	AAAAGATTATGGC:AAAAGATTATGGC	G:G	C:C	ATGTT:ATGTT	TC:TC	G:G	CGATGGTTTC:CGATGGTTTC	A:A	C:C	C:C	AAAAGATTATGGC:AAAAGATTATGGC	G:G	C:C	ATGTT:ATGTT	TC:TC	G:G	CGATGGTTTC:CGATGGTTTC
110	182L493	ranie	300918081	IR 112246-B-B RGA-B RGA-B RGA-76 RGA	IR10N305/BRRI DHAN 55	A:A	C:C	C:C	AAAAGATTATGGC:AAAAGATTATGGC	G:G	C:C	ATGTT:ATGTT	TC:TC	G:G	CGATGGTTTC:CGATGGTTTC	A:A	C:C	C:C	AAAAGATTATGGC:AAAAGATTATGGC	G:G	C:C	ATGTT:ATGTT	TC:TC	G:G	CGATGGTTTC:CGATGGTTTC
111	182L496	ranie	300918084	IR 112246-B-B RGA-B RGA-B RGA-79 RGA	IR10N305/BRRI DHAN 55	A:A	C:C	C:C	AAAAGATTATGGC:AAAAGATTATGGC	G:G	C:C	ATGTT:ATGTT	TC:TC	G:G	CGATGGTTTC:CGATGGTTTC	A:A	C:C	C:C	AAAAGATTATGGC:AAAAGATTATGGC	G:G	C:C	ATGTT:ATGTT	TC:TC	G:G	CGATGGTTTC:CGATGGTTTC
112	182L498	ranie	300918086	IR 112246-B-B RGA-B RGA-B RGA-81 RGA	IR10N305/BRRI DHAN 55	A:A	C:C	C:C	AAAAGATTATGGC:AAAAGATTATGGC	G:G	C:C	ATGTT:ATGTT	TC:TC	G:G	CGATGGTTTC:CGATGGTTTC	A:A	C:C	C:C	AAAAGATTATGGC:AAAAGATTATGGC	G:G	C:C	ATGTT:ATGTT	TC:TC	G:G	CGATGGTTTC:CGATGGTTTC
113	182L500	ranie	300918088	IR 112246-B-B RGA-B RGA-B RGA-83 RGA	IR10N305/BRRI DHAN 55	A:A	C:C	C:C	AAAAGATTATGGC:AAAAGATTATGGC	G:G	C:C	ATGTT:ATGTT	TC:TC	G:G	CGATGGTTTC:CGATGGTTTC	A:A	C:C	C:C	AAAAGATTATGGC:AAAAGATTATGGC	G:G	C:C	ATGTT:ATGTT	TC:TC	G:G	CGATGGTTTC:CGATGGTTTC
114	182L501	ranie	300918089	IR 112246-B-B RGA-B RGA-B RGA-84 RGA	IR10N305/BRRI DHAN 55	A:A	C:C	C:C	AAAAGATTATGGC:AAAAGATTATGGC	G:G	C:C	ATGTT:ATGTT	TC:TC	G:G	CGATGGTTTC:CGATGGTTTC	A:A	C:C	C:C	AAAAGATTATGGC:AAAAGATTATGGC	G:G	C:C	ATGTT:ATGTT	TC:TC	G:G	CGATGGTTTC:CGATGGTTTC
115	182L502	ranie	300918090	IR 112246-B-B RGA-B RGA-B RGA-85 RGA	IR10N305/BRRI DHAN 55	A:A	C:C	C:C	AAAAGATTATGGC:AAAAGATTATGGC	G:G	C:C	ATGTT:ATGTT	TC:TC	G:G	CGATGGTTTC:CGATGGTTTC	A:A	C:C	C:C	AAAAGATTATGGC:AAAAGATTATGGC	G:G	C:C	ATGTT:ATGTT	TC:TC	G:G	CGATGGTTTC:CGATGGTTTC
116	182L504	ranie	300918092	IR 112246-B-B RGA-B RGA-B RGA-87 RGA	IR10N305/BRRI DHAN 55	A:A	C:C	C:C	AAAAGATTATGGC:AAAAGATTATGGC	G:G	C:C	ATGTT:ATGTT	TC:TC	G:G	CGATGGTTTC:CGATGGTTTC	A:A	C:C	C:C	AAAAGATTATGGC:AAAAGATTATGGC	G:G	C:C	ATGTT:ATGTT	TC:TC	G:G	CGATGGTTTC:CGATGGTTTC
117	182L505	ranie	300918093	IR 112246-B-B RGA-B RGA-B RGA-88 RGA	IR10N305/BRRI DHAN 55	A:A	C:C	C:C	AAAAGATTATGGC:AAAAGATTATGGC	G:G	C:C	ATGTT:ATGTT	TC:TC	G:G	CGATGGTTTC:CGATGGTTTC	A:A	C:C	C:C	AAAAGATTATGGC:AAAAGATTATGGC	G:G	C:C	ATGTT:ATGTT	TC:TC	G:G	CGATGGTTTC:CGATGGTTTC
118	182L506	ranie	300918094	IR 112246-B-B RGA-B RGA-B RGA-89 RGA	IR10N305/BRRI DHAN 55	A:A	C:C	C:C	AAAAGATTATGGC:AAAAGATTATGGC	G:G	C:C	ATGTT:ATGTT	TC:TC	G:G	CGATGGTTTC:CGATGGTTTC	A:A	NA	C:C	AAAAGATTATGGC:AAAAGATTATGGC	G:G	C:C	ATGTT:ATGTT	TC:TC	G:G	CGATGGTTTC:CGATGGTTTC
119	182L507	ranie	300918095	IR 112246-B-B RGA-B RGA-B RGA-90 RGA	IR10N305/BRRI DHAN 55	A:A	C:C	C:C	AAAAGATTATGGC:AAAAGATTATGGC	G:G	C:C	ATGTT:ATGTT	TC:TC	G:G	CGATGGTTTC:CGATGGTTTC	A:A	C:C	C:C	NA	G:G	C:C	ATGTT:ATGTT	TC:TC	G:G	CGATGGTTTC:CGATGGTTTC
120	182L508	ranie	300918096	IR 112246-B-B RGA-B RGA-B RGA-91 RGA	IR10N305/BRRI DHAN 55	A:A	C:C	C:C	AAAAGATTATGGC:AAAAGATTATGGC	G:G	C:C	ATGTT:ATGTT	TC:TC	G:G	CGATGGTTTC:CGATGGTTTC	A:A	C:C	C:C	AAAAGATTATGGC:AAAAGATTATGGC	G:G	C:C	ATGTT:ATGTT	TC:TC	G:G	CGATGGTTTC:CGATGGTTTC
121	182L509	ranie	300918097	IR 112246-B-B RGA-B RGA-B RGA-92 RGA	IR10N305/BRRI DHAN 55	A:A	C:C	C:C	AAAAGATTATGGC:AAAAGATTATGGC	G:G	C:C	ATGTT:ATGTT	TC:TC	G:G	CGATGGTTTC:CGATGGTTTC	A:A	C:C	C:C	AAAAGATTATGGC:AAAAGATTATGGC	G:G	C:C	ATGTT:ATGTT	TC:TC	G:G	CGATGGTTTC:CGATGGTTTC
122	182L510	ranie	300918098	IR 112246-B-B RGA-B RGA-B RGA-93 RGA	IR10N305/BRRI DHAN 55	A:A	C:C	C:C	AAAAGATTATGGC:AAAAGATTATGGC	G:G	C:C	ATGTT:ATGTT	TC:TC	G:G	CGATGGTTTC:CGATGGTTTC	A:A	C:C	C:C	AAAAGATTATGGC:AAAAGATTATGGC	G:G	C:C	ATGTT:ATGTT	TC:TC	G:G	CGATGGTTTC:CGATGGTTTC
123	182L511	ranie	300918099	IR 112246-B-B RGA-B RGA-B RGA-94 RGA	IR10N305/BRRI DHAN 55	A:A	C:C	C:C	AAAAGATTATGGC:AAAAGATTATGGC	G:G	C:C	ATGTT:ATGTT	TC:TC	G:G	CGATGGTTTC:CGATGGTTTC	A:A	C:C	C:C	AAAAGATTATGGC:AAAAGATTATGGC	G:G	C:C	ATGTT:ATGTT	TC:TC	G:G	CGATGGTTTC:CGATGGTTTC
124	182L515	ranie	300918103	IR 112246-B-B RGA-B RGA-B RGA-98 RGA	IR10N305/BRRI DHAN 55	A:A	C:C	C:C	AAAAGATTATGGC:AAAAGATTATGGC	G:G	C:C	ATGTT:ATGTT	TC:TC	G:G	CGATGGTTTC:CGATGGTTTC	A:A	C:C	C:C	NA	G:G	C:C	ATGTT:ATGTT	TC:TC	G:G	CGATGGTTTC:CGATGGTTTC
125	182L516	ranie	300918104	IR 112246-B-B RGA-B RGA-B RGA-99 RGA	IR10N305/BRRI DHAN 55	A:A	C:C	C:C	AAAAGATTATGGC:AAAAGATTATGGC	G:G	C:C	ATGTT:ATGTT	TC:TC	G:G	CGATGGTTTC:CGATGGTTTC	A:A	C:C	C:C	AAAAGATTATGGC:AAAAGATTATGGC	G:G	C:C	ATGTT:ATGTT	TC:TC	G:G	CGATGGTTTC:CGATGGTTTC
126	182L519	ranie	300918107	IR 112246-B-B RGA-B RGA-B RGA-102 RGA	IR10N305/BRRI DHAN 55	A:A	C:C	C:C	AAAAGATTATGGC:AAAAGATTATGGC	G:G	C:C	ATGTT:ATGTT	TC:TC	G:G	CGATGGTTTC:CGATGGTTTC	A:A	C:C	C:C	AAAAGATTATGGC:AAAAGATTATGGC	G:G	C:C	ATGTT:ATGTT	TC:TC	G:G	CGATGGTTTC:CGATGGTTTC
127	182L521	ranie	300918109	IR 112246-B-B RGA-B RGA-B RGA-104 RGA	IR10N305/BRRI DHAN 55	A:A	C:C	C:C	AAAAGATTATGGC:AAAAGATTATGGC	G:G	C:C	ATGTT:ATGTT	TC:TC	G:G	CGATGGTTTC:CGATGGTTTC	A:A	C:C	C:C	AAAAGATTATGGC:AAAAGATTATGGC	G:G	C:C	ATGTT:ATGTT	TC:TC	G:G	CGATGGTTTC:CGATGGTTTC
128	182L522	ranie	300918110	IR 112246-B-B RGA-B RGA-B RGA-105 RGA	IR10N305/BRRI DHAN 55	A:A	C:C	C:C	AAAAGATTATGGC:AAAAGATTATGGC	G:G	C:C	ATGTT:ATGTT	TC:TC	G:G	CGATGGTTTC:CGATGGTTTC	A:A	C:C	C:C	AAAAGATTATGGC:AAAAGATTATGGC	G:G	C:C	ATGTT:ATGTT	TC:TC	G:G	CGATGGTTTC:CGATGGTTTC
129	182L527	ranie	300918115	IR 112246-B-B RGA-B RGA-B RGA-110 RGA	IR10N305/BRRI DHAN 55	A:A	C:C	C:C	AAAAGATTATGGC:AAAAGATTATGGC	G:G	C:C	ATGTT:ATGTT	TC:TC	G:G	CGATGGTTTC:CGATGGTTTC	A:A	C:C	C:C	AAAAGATTATGGC:AAAAGATTATGGC	G:G	C:C	ATGTT:ATGTT	TC:TC	G:G	CGATGGTTTC:CGATGGTTTC
130	182L528	ranie	300918116	IR 112246-B-B RGA-B RGA-B RGA-111 RGA	IR10N305/BRRI DHAN 55	A:A	C:C	C:C	AAAAGATTATGGC:AAAAGATTATGGC	G:G	C:C	ATGTT:ATGTT	TC:TC	G:G	CGATGGTTTC:CGATGGTTTC	A:A	C:C	C:C	AAAAGATTATGGC:AAAAGATTATGGC	G:G	C:C	ATGTT:ATGTT	TC:TC	G:G	CGATGGTTTC:CGATGGTTTC
131	182L530	ranie	300918118	IR 112246-B-B RGA-B RGA-B RGA-113 RGA	IR10N305/BRRI DHAN 55	A:A	C:C	C:C	AAAAGATTATGGC:AAAAGATTATGGC	G:G	C:C	ATGTT:ATGTT	TC:TC	G:G	CGATGGTTTC:CGATGGTTTC	A:A	C:C	C:C	AAAAGATTATGGC:AAAAGATTATGGC	G:G	C:C	ATGTT:ATGTT	TC:TC	G:G	CGATGGTTTC:CGATGGTTTC
132	182L531	ranie	300918119	IR 112246-B-B RGA-B RGA-B RGA-114 RGA	IR10N305/BRRI DHAN 55	A:A	C:C	C:C	AAAAGATTATGGC:AAAAGATTATGGC	G:G	C:C	ATGTT:ATGTT	TC:TC	G:G	CGATGGTTTC:CGATGGTTTC	A:A	C:C	C:C	NA	G:G	C:C	ATGTT:ATGTT	TC:TC	G:G	CGATGGTTTC:CGATGGTTTC
133	182L532	ranie	300918120	IR 112246-B-B RGA-B RGA-B RGA-115 RGA	IR10N305/BRRI DHAN 55	A:A	C:C	C:C	AAAAGATTATGGC:AAAAGATTATGGC	G:G	C:C	ATGTT:ATGTT	TC:TC	G:G	CGATGGTTTC:CGATGGTTTC	A:A	C:C	C:C	AAAAGATTATGGC:AAAAGATTATGGC	G:G	C:C	ATGTT:ATGTT	TC:TC	G:G	CGATGGTTTC:CGATGGTTTC
134	182L533	ranie	300918121	IR 112246-B-B RGA-B RGA-B RGA-116 RGA	IR10N305/BRRI DHAN 55	A:A	C:C	C:C	AAAAGATTATGGC:AAAAGATTATGGC	G:G	C:C	ATGTT:ATGTT	TC:TC	G:G	CGATGGTTTC:CGATGGTTTC	A:A	C:C	C:C	AAAAGATTATGGC:AAAAGATTATGGC	G:G	C:C	ATGTT:ATGTT	TC:TC	G:G	CGATGGTTTC:CGATGGTTTC
135	182L535	ranie	300918123	IR 112246-B-B RGA-B RGA-B RGA-118 RGA	IR10N305/BRRI DHAN 55	A:A	C:C	C:C	AAAAGATTATGGC:AAAAGATTATGGC	G:G	C:C	ATGTT:ATGTT	TC:TC	G:G	CGATGGTTTC:CGATGGTTTC	A:A	C:C	C:C	AAAAGATTATGGC:AAAAGATTATGGC	G:G	C:C	ATGTT:ATGTT	TC:TC	G:G	CGATGGTTTC:CGATGGTTTC
136	182L536	ranie	300918124	IR 112246-B-B RGA-B RGA-B RGA-119 RGA	IR10N305/BRRI DHAN 55	A:A	C:C	C:C	AAAAGATTATGGC:AAAAGATTATGGC	G:G	C:C	ATGTT:ATGTT	TC:TC	G:G	CGATGGTTTC:CGATGGTTTC	A:A	C:C	C:C	AAAAGATTATGGC:AAAAGATTATGGC	G:G	C:C	ATGTT:ATGTT	TC:TC	G:G	CGATGGTTTC:CGATGGTTTC
137	182L537	ranie	300918125	IR 112246-B-B RGA-B RGA-B RGA-120 RGA	IR10N305/BRRI DHAN 55	A:A	C:C	C:C	AAAAGATTATGGC:AAAAGATTATGGC	G:G	C:C	ATGTT:ATGTT	TC:TC	G:G	CGATGGTTTC:CGATGGTTTC	A:A	C:C	C:C	AAAAGATTATGGC:AAAAGATTATGGC	G:G	C:C	ATGTT:ATGTT	TC:TC	G:G	CGATGGTTTC:CGATGGTTTC
138	182L539	ranie	300918127	IR 112246-B-B RGA-B RGA-B RGA-122 RGA	IR10N305/BRRI DHAN 55	A:A	C:C	C:C	AAAAGATTATGGC:AAAAGATTATGGC	G:A	C:C	ATGTT:ATGTT	TC:TC	G:G	CGATGGTTTC:CGATGGTTTC	A:A	C:C	C:C	AAAAGATTATGGC:AAAAGATTATGGC	G:G	C:C	ATGTT:ATGTT	TC:TC	G:G	CGATGGTTTC:CGATGGTTTC
139	182L540	ranie	300918128	IR 112246-B-B RGA-B RGA-B RGA-123 RGA	IR10N305/BRRI DHAN 55	A:A	C:C	C:C	AAAAGATTATGGC:AAAAGATTATGGC	G:G	C:C	ATGTT:ATGTT	TC:TC	G:G	CGATGGTTTC:CGATGGTTTC	A:A	C:C	C:C	AAAAGATTATGGC:AAAAGATTATGGC	G:G	C:C	ATGTT:ATGTT	TC:TC	G:G	CGATGGTTTC:CGATGGTTTC
140	182L541	ranie	300918129	IR 112246-B-B RGA-B RGA-B RGA-124 RGA	IR10N305/BRRI DHAN 55	A:A	C:C	C:C	AAAAGATTATGGC:AAAAGATTATGGC	G:G	C:C	ATGTT:ATGTT	TC:TC	G:G	CGATGGTTTC:CGATGGTTTC	A:A	C:C	C:C	AAAAGATTATGGC:AAAAGATTATGGC	G:G	C:C	ATGTT:ATGTT	TC:TC	G:G	CGATGGTTTC:CGATGGTTTC
141	182L543	ranie	300918131	IR 112246-B-B RGA-B RGA-B RGA-126 RGA	IR10N305/BRRI DHAN 55	A:A	C:C	C:C	AAAAGATTATGGC:AAAAGATTATGGC	G:G	C:C	ATGTT:ATGTT	TC:TC	G:G	CGATGGTTTC:CGATGGTTTC	A:A	C:C	C:C	AAAAGATTATGGC:AAAAGATTATGGC	G:G	C:C	ATGTT:ATGTT	TC:TC	G:G	CGATGGTTTC:CGATGGTTTC
142	182L544	ranie	300918132	IR 112246-B-B RGA-B RGA-B RGA-127 RGA	IR10N305/BRRI DHAN 55	A:A	C:C	C:C	AAAAGATTATGGC:AAAAGATTATGGC	G:G	C:C	ATGTT:ATGTT	TC:TC	G:G	CGATGGTTTC:CGATGGTTTC	A:A	C:C	C:C	AAAAGATTATGGC:AAAAGATTATGGC	G:G	C:C	ATGTT:ATGTT	TC:TC	G:G	CGATGGTTTC:CGATGGTTTC
143	182L545	ranie	300918133	IR 112246-B-B RGA-B RGA-B RGA-128 RGA	IR10N305/BRRI DHAN 55	A:A	C:C	C:C	AAAAGATTATGGC:AAAAGATTATGGC	G:G	C:C	ATGTT:ATGTT	TC:TC	G:G	CGATGGTTTC:CGATGGTTTC	A:A	C:C	C:C	AAAAGATTATGGC:AAAAGATTATGGC	G:G	C:C	ATGTT:ATGTT	TC:TC	G:G	CGATGGTTTC:CGATGGTTTC
144	182L550	ranie	300918138	IR 112246-B-B RGA-B RGA-B RGA-133 RGA	IR10N305/BRRI DHAN 55	A:A	C:C	C:C	AAAAGATTATGGC:AAAAGATTATGGC	G:G	C:C	ATGTT:ATGTT	TC:TC	G:G	CGATGGTTTC:CGATGGTTTC	A:A	C:C	C:C	AAAAGATTATGGC:AAAAGATTATGGC	G:G	C:C	ATGTT:ATGTT	TC:TC	G:G	CGATGGTTTC:CGATGGTTTC
145	182L553	ranie	300918141	IR 112246-B-B RGA-B RGA-B RGA-136 RGA	IR10N305/BRRI DHAN 55	A:A	C:C	C:C	AAAAGATTATGGC:AAAAGATTATGGC	G:G	C:C	ATGTT:ATGTT	TC:TC	G:G	CGATGGTTTC:CGATGGTTTC	A:A	C:C	C:C	AAAAGATTATGGC:AAAAGATTATGGC	G:G	C:C	ATGTT:ATGTT	TC:TC	G:G	CGATGGTTTC:CGATGGTTTC
146	182L554	ranie	300918142	IR 112246-B-B RGA-B RGA-B RGA-137 RGA	IR10N305/BRRI DHAN 55	A:A	C:C	C:C	AAAAGATTATGGC:AAAAGATTATGGC	G:G	C:C	ATGTT:ATGTT	TC:TC	G:G	CGATGGTTTC:CGATGGTTTC	A:A	C:C	C:C	AAAAGATTATGGC:AAAAGATTATGGC	G:G	C:C	ATGTT:ATGTT	TC:TC	G:G	CGATGGTTTC:CGATGGTTTC
147	182L556	ranie	300918144	IR 112246-B-B RGA-B RGA-B RGA-139 RGA	IR10N305/BRRI DHAN 55	A:A	C:C	C:C	AAAAGATTATGGC:AAAAGATTATGGC	G:G	C:C	ATGTT:ATGTT	TC:TC	G:G	CGATGGTTTC:CGATGGTTTC	A:A	C:C	C:C	AAAAGATTATGGC:AAAAGATTATGGC	G:G	C:C	ATGTT:ATGTT	TC:TC	G:G	CGATGGTTTC:CGATGGTTTC
148	182L557	ranie	300918145	IR 112246-B-B RGA-B RGA-B RGA-140 RGA	IR10N305/BRRI DHAN 55	A:A	C:C	C:C	AAAAGATTATGGC:AAAAGATTATGGC	G:G	C:C	ATGTT:ATGTT	TC:TC	G:G	CGATGGTTTC:CGATGGTTTC	NA	NA	NA	NA	NA	NA	NA	NA	NA	NA
149	182L558	ranie	300918146	IR 112246-B-B RGA-B RGA-B RGA-141 RGA	IR10N305/BRRI DHAN 55	A:A	C:C	C:C	AAAAGATTATGGC:AAAAGATTATGGC	G:G	C:C	ATGTT:ATGTT	TC:TC	G:G	CGATGGTTTC:CGATGGTTTC	A:A	C:C	C:C	AAAAGATTATGGC:AAAAGATTATGGC	G:G	C:C	ATGTT:ATGTT	TC:TC	G:G	CGATGGTTTC:CGATGGTTTC
150	182L559	ranie	300918147	IR 112246-B-B RGA-B RGA-B RGA-142 RGA	IR10N305/BRRI DHAN 55	A:A	C:C	C:C	AAAAGATTATGGC:AAAAGATTATGGC	G:G	C:C	ATGTT:ATGTT	TC:TC	G:G	CGATGGTTTC:CGATGGTTTC	A:A	C:C	C:C	AAAAGATTATGGC:AAAAGATTATGGC	G:G	C:C	ATGTT:ATGTT	TC:TC	G:G	CGATGGTTTC:CGATGGTTTC
151	182L561	ranie	300918149	IR 112246-B-B RGA-B RGA-B RGA-144 RGA	IR10N305/BRRI DHAN 55	A:A	C:C	C:C	AAAAGATTATGGC:AAAAGATTATGGC	G:G	C:C	ATGTT:ATGTT	TC:TC	G:G	CGATGGTTTC:CGATGGTTTC	A:A	C:C	C:C	AAAAGATTATGGC:AAAAGATTATGGC	G:G	C:C	ATGTT:ATGTT	TC:TC	G:G	CGATGGTTTC:CGATGGTTTC
152	182L562	ranie	300918150	IR 112246-B-B RGA-B RGA-B RGA-145 RGA	IR10N305/BRRI DHAN 55	A:A	C:C	C:C	AAAAGATTATGGC:AAAAGATTATGGC	G:G	C:C	ATGTT:ATGTT	TC:TC	G:G	CGATGGTTTC:CGATGGTTTC	A:A	C:C	C:C	AAAAGATTATGGC:AAAAGATTATGGC	G:G	C:C	ATGTT:ATGTT	TC:TC	G:G	NA
153	182L565	ranie	300918153	IR 112246-B-B RGA-B RGA-B RGA-148 RGA	IR10N305/BRRI DHAN 55	A:A	C:C	C:C	AAAAGATTATGGC:AAAAGATTATGGC	G:G	C:C	ATGTT:ATGTT	TC:TC	G:G	CGATGGTTTC:CGATGGTTTC	A:A	C:C	C:C	AAAAGATTATGGC:AAAAGATTATGGC	G:G	C:C	ATGTT:ATGTT	TC:TC	G:G	CGATGGTTTC:CGATGGTTTC
154	182L566	ranie	300918154	IR 112246-B-B RGA-B RGA-B RGA-149 RGA	IR10N305/BRRI DHAN 55	A:A	C:C	C:C	AAAAGATTATGGC:AAAAGATTATGGC	G:G	C:C	ATGTT:ATGTT	TC:TC	G:G	CGATGGTTTC:CGATGGTTTC	A:A	C:C	C:C	AAAAGATTATGGC:AAAAGATTATGGC	G:G	C:C	ATGTT:ATGTT	TC:TC	G:G	CGATGGTTTC:CGATGGTTTC
155	182L567	ranie	300918155	IR 112246-B-B RGA-B RGA-B RGA-150 RGA	IR10N305/BRRI DHAN 55	A:A	C:C	C:C	AAAAGATTATGGC:AAAAGATTATGGC	G:G	C:C	ATGTT:ATGTT	TC:TC	G:G	CGATGGTTTC:CGATGGTTTC	A:A	C:C	C:C	AAAAGATTATGGC:AAAAGATTATGGC	G:G	C:C	ATGTT:ATGTT	TC:TC	G:G	CGATGGTTTC:CGATGGTTTC
156	182L570	ranie	300918158	IR 112246-B-B RGA-B RGA-B RGA-153 RGA	IR10N305/BRRI DHAN 55	A:A	C:C	C:C	AAAAGATTATGGC:AAAAGATTATGGC	G:G	C:C	ATGTT:ATGTT	TC:TC	G:G	CGATGGTTTC:CGATGGTTTC	A:A	C:C	C:C	AAAAGATTATGGC:AAAAGATTATGGC	G:G	C:C	ATGTT:ATGTT	TC:TC	G:G	CGATGGTTTC:CGATGGTTTC
157	182L574	ranie	300918162	IR 112246-B-B RGA-B RGA-B RGA-157 RGA	IR10N305/BRRI DHAN 55	A:A	C:C	C:C	AAAAGATTATGGC:AAAAGATTATGGC	G:G	C:C	ATGTT:ATGTT	TC:TC	G:G	CGATGGTTTC:CGATGGTTTC	A:A	C:C	C:C	AAAAGATTATGGC:AAAAGATTATGGC	G:G	C:C	ATGTT:ATGTT	TC:TC	G:G	CGATGGTTTC:CGATGGTTTC
158	182L581	ranie	300918169	IR 112246-B-B RGA-B RGA-B RGA-164 RGA	IR10N305/BRRI DHAN 55	A:A	C:C	C:C	AAAAGATTATGGC:AAAAGATTATGGC	G:G	C:C	ATGTT:ATGTT	TC:TC	G:G	CGATGGTTTC:CGATGGTTTC	A:A	C:C	C:C	AAAAGATTATGGC:AAAAGATTATGGC	G:G	C:C	ATGTT:ATGTT	TC:TC	G:G	CGATGGTTTC:CGATGGTTTC
159	182L582	ranie	300918170	IR 112246-B-B RGA-B RGA-B RGA-165 RGA	IR10N305/BRRI DHAN 55	A:A	C:C	C:C	AAAAGATTATGGC:AAAAGATTATGGC	G:G	C:C	ATGTT:ATGTT	TC:TC	G:G	CGATGGTTTC:CGATGGTTTC	A:A	C:C	C:C	AAAAGATTATGGC:AAAAGATTATGGC	G:G	C:C	ATGTT:ATGTT	TC:TC	G:G	CGATGGTTTC:CGATGGTTTC
160	182L583	ranie	300918171	IR 112246-B-B RGA-B RGA-B RGA-166 RGA	IR10N305/BRRI DHAN 55	A:A	C:C	C:C	AAAAGATTATGGC:AAAAGATTATGGC	G:G	C:C	ATGTT:ATGTT	TC:TC	G:G	CGATGGTTTC:CGATGGTTTC	A:A	C:C	C:C	AAAAGATTATGGC:AAAAGATTATGGC	G:G	C:C	ATGTT:ATGTT	TC:TC	G:G	CGATGGTTTC:CGATGGTTTC
161	182L584	ranie	300918172	IR 112246-B-B RGA-B RGA-B RGA-167 RGA	IR10N305/BRRI DHAN 55	A:A	C:C	C:C	AAAAGATTATGGC:AAAAGATTATGGC	G:G	C:C	ATGTT:ATGTT	TC:TC	G:G	CGATGGTTTC:CGATGGTTTC	A:A	C:C	C:C	AAAAGATTATGGC:AAAAGATTATGGC	G:G	C:C	ATGTT:ATGTT	TC:TC	G:G	CGATGGTTTC:CGATGGTTTC
162	182L588	ranie	300918176	IR 112246-B-B RGA-B RGA-B RGA-171 RGA	IR10N305/BRRI DHAN 55	A:A	C:C	C:C	AAAAGATTATGGC:AAAAGATTATGGC	G:G	C:C	ATGTT:ATGTT	TC:TC	G:G	CGATGGTTTC:CGATGGTTTC	A:A	C:C	C:C	AAAAGATTATGGC:AAAAGATTATGGC	G:G	C:C	ATGTT:ATGTT	TC:TC	G:G	NA
163	182L591	ranie	300918179	IR 112246-B-B RGA-B RGA-B RGA-174 RGA	IR10N305/BRRI DHAN 55	A:A	C:C	C:C	AAAAGATTATGGC:AAAAGATTATGGC	G:G	C:C	ATGTT:ATGTT	TC:TC	G:G	CGATGGTTTC:CGATGGTTTC	A:A	C:C	C:C	AAAAGATTATGGC:AAAAGATTATGGC	G:G	C:C	ATGTT:ATGTT	TC:TC	G:G	CGATGGTTTC:CGATGGTTTC
164	182L596	ranie	300918184	IR 112246-B-B RGA-B RGA-B RGA-179 RGA	IR10N305/BRRI DHAN 55	A:A	C:C	C:C	AAAAGATTATGGC:AAAAGATTATGGC	G:G	C:C	ATGTT:ATGTT	TC:TC	G:G	CGATGGTTTC:CGATGGTTTC	A:A	C:C	C:C	AAAAGATTATGGC:AAAAGATTATGGC	G:G	C:C	ATGTT:ATGTT	TC:TC	G:G	CGATGGTTTC:CGATGGTTTC
165	182L597	ranie	300918185	IR 112246-B-B RGA-B RGA-B RGA-180 RGA	IR10N305/BRRI DHAN 55	A:A	C:C	C:C	AAAAGATTATGGC:AAAAGATTATGGC	G:G	C:C	ATGTT:ATGTT	TC:TC	G:G	CGATGGTTTC:CGATGGTTTC	A:A	C:C	C:C	NA	G:G	C:C	ATGTT:ATGTT	TC:TC	G:G	CGATGGTTTC:CGATGGTTTC
166	182L599	ranie	300918187	IR 112246-B-B RGA-B RGA-B RGA-182 RGA	IR10N305/BRRI DHAN 55	A:A	C:C	C:C	NA	G:G	C:C	ATGTT:ATGTT	TC:TC	G:G	CGATGGTTTC:CGATGGTTTC	A:A	C:C	C:C	AAAAGATTATGGC:AAAAGATTATGGC	G:G	C:C	ATGTT:ATGTT	TC:TC	G:G	CGATGGTTTC:CGATGGTTTC
167	182L600	ranie	300918188	IR 112246-B-B RGA-B RGA-B RGA-183 RGA	IR10N305/BRRI DHAN 55	A:A	C:C	C:C	AAAAGATTATGGC:AAAAGATTATGGC	G:G	C:C	ATGTT:ATGTT	TC:TC	G:G	CGATGGTTTC:CGATGGTTTC	A:A	C:C	C:C	AAAAGATTATGGC:AAAAGATTATGGC	G:G	C:C	ATGTT:ATGTT	TC:TC	G:G	CGATGGTTTC:CGATGGTTTC
168	182L602	ranie	300918190	IR 112246-B-B RGA-B RGA-B RGA-185 RGA	IR10N305/BRRI DHAN 55	A:A	C:C	C:C	AAAAGATTATGGC:AAAAGATTATGGC	G:G	C:C	ATGTT:ATGTT	TC:TC	G:G	CGATGGTTTC:CGATGGTTTC	A:A	C:C	C:C	AAAAGATTATGGC:AAAAGATTATGGC	G:G	C:C	ATGTT:ATGTT	TC:TC	G:G	CGATGGTTTC:CGATGGTTTC
169	182L604	ranie	300918192	IR 112246-B-B RGA-B RGA-B RGA-187 RGA	IR10N305/BRRI DHAN 55	A:A	C:C	C:C	AAAAGATTATGGC:AAAAGATTATGGC	G:G	C:C	ATGTT:ATGTT	TC:TC	G:G	CGATGGTTTC:CGATGGTTTC	A:A	C:C	C:C	AAAAGATTATGGC:AAAAGATTATGGC	G:G	C:C	ATGTT:ATGTT	TC:TC	G:G	CGATGGTTTC:CGATGGTTTC
170	182L606	ranie	300918194	IR 112246-B-B RGA-B RGA-B RGA-189 RGA	IR10N305/BRRI DHAN 55	A:A	C:C	C:C	AAAAGATTATGGC:AAAAGATTATGGC	G:G	C:C	ATGTT:ATGTT	TC:TC	G:G	CGATGGTTTC:CGATGGTTTC	A:A	C:C	C:C	NA	G:G	C:C	ATGTT:ATGTT	TC:TC	G:G	CGATGGTTTC:CGATGGTTTC
171	182L607	ranie	300918195	IR 112246-B-B RGA-B RGA-B RGA-190 RGA	IR10N305/BRRI DHAN 55	A:A	C:C	C:C	AAAAGATTATGGC:AAAAGATTATGGC	G:G	C:C	ATGTT:ATGTT	TC:TC	G:G	CGATGGTTTC:CGATGGTTTC	A:A	C:C	C:C	AAAAGATTATGGC:AAAAGATTATGGC	G:G	C:C	ATGTT:ATGTT	TC:TC	G:G	CGATGGTTTC:CGATGGTTTC
172	182L610	ranie	300918198	IR 112246-B-B RGA-B RGA-B RGA-193 RGA	IR10N305/BRRI DHAN 55	A:A	C:C	C:C	AAAAGATTATGGC:AAAAGATTATGGC	G:G	C:C	ATGTT:ATGTT	TC:TC	G:G	CGATGGTTTC:CGATGGTTTC	A:A	C:C	C:C	AAAAGATTATGGC:AAAAGATTATGGC	G:G	C:C	ATGTT:ATGTT	TC:TC	G:G	CGATGGTTTC:CGATGGTTTC
173	182L621	erwin	300918209	IR 112246-B-B RGA-B RGA-B RGA-204 RGA	IR10N305/BRRI DHAN 55	A:A	C:C	C:C	AAAAGATTATGGC:AAAAGATTATGGC	G:G	C:C	ATGTT:ATGTT	TC:TC	G:G	CGATGGTTTC:CGATGGTTTC	A:A	C:C	C:C	AAAAGATTATGGC:AAAAGATTATGGC	G:G	C:C	ATGTT:ATGTT	TC:TC	G:G	CGATGGTTTC:CGATGGTTTC
174	182L622	erwin	300918210	IR 112246-B-B RGA-B RGA-B RGA-205 RGA	IR10N305/BRRI DHAN 55	A:A	C:C	C:C	AAAAGATTATGGC:AAAAGATTATGGC	G:G	C:C	ATGTT:ATGTT	TC:TC	G:G	CGATGGTTTC:CGATGGTTTC	A:A	C:C	C:C	AAAAGATTATGGC:AAAAGATTATGGC	G:G	C:C	ATGTT:ATGTT	TC:TC	G:G	CGATGGTTTC:CGATGGTTTC
175	182L624	erwin	300918212	IR 112246-B-B RGA-B RGA-B RGA-207 RGA	IR10N305/BRRI DHAN 55	A:A	C:C	C:C	AAAAGATTATGGC:AAAAGATTATGGC	G:G	C:C	ATGTT:ATGTT	TC:TC	G:G	CGATGGTTTC:CGATGGTTTC	A:A	C:C	C:C	AAAAGATTATGGC:AAAAGATTATGGC	G:G	C:C	ATGTT:ATGTT	TC:TC	G:G	CGATGGTTTC:CGATGGTTTC
176	182L625	erwin	300918213	IR 112246-B-B RGA-B RGA-B RGA-208 RGA	IR10N305/BRRI DHAN 55	A:A	C:C	C:C	AAAAGATTATGGC:AAAAGATTATGGC	G:G	C:C	ATGTT:ATGTT	TC:TC	G:G	CGATGGTTTC:CGATGGTTTC	A:A	C:C	C:C	AAAAGATTATGGC:AAAAGATTATGGC	G:G	C:C	ATGTT:ATGTT	TC:TC	G:G	CGATGGTTTC:CGATGGTTTC
177	182L626	erwin	300918214	IR 112246-B-B RGA-B RGA-B RGA-209 RGA	IR10N305/BRRI DHAN 55	A:A	C:C	C:C	AAAAGATTATGGC:AAAAGATTATGGC	G:G	C:C	ATGTT:ATGTT	TC:TC	G:G	CGATGGTTTC:CGATGGTTTC	A:A	C:C	C:C	AAAAGATTATGGC:AAAAGATTATGGC	G:G	C:C	ATGTT:ATGTT	TC:TC	G:G	CGATGGTTTC:CGATGGTTTC
178	182L628	erwin	300918216	IR 112246-B-B RGA-B RGA-B RGA-211 RGA	IR10N305/BRRI DHAN 55	A:A	C:C	C:C	AAAAGATTATGGC:AAAAGATTATGGC	G:G	C:C	ATGTT:ATGTT	TC:TC	G:G	CGATGGTTTC:CGATGGTTTC	A:A	C:C	C:C	AAAAGATTATGGC:AAAAGATTATGGC	G:G	C:C	ATGTT:ATGTT	TC:TC	G:G	CGATGGTTTC:CGATGGTTTC
179	182L629	erwin	300918217	IR 112246-B-B RGA-B RGA-B RGA-212 RGA	IR10N305/BRRI DHAN 55	A:A	C:C	C:C	AAAAGATTATGGC:AAAAGATTATGGC	G:G	C:C	ATGTT:ATGTT	TC:TC	G:G	CGATGGTTTC:CGATGGTTTC	A:A	C:C	C:C	AAAAGATTATGGC:AAAAGATTATGGC	G:G	C:C	ATGTT:ATGTT	TC:TC	G:G	CGATGGTTTC:CGATGGTTTC
180	182L630	erwin	300918218	IR 112246-B-B RGA-B RGA-B RGA-213 RGA	IR10N305/BRRI DHAN 55	A:A	C:C	C:C	AAAAGATTATGGC:AAAAGATTATGGC	G:G	C:C	ATGTT:ATGTT	TC:TC	G:G	CGATGGTTTC:CGATGGTTTC	A:A	C:C	C:C	AAAAGATTATGGC:AAAAGATTATGGC	G:G	C:C	ATGTT:ATGTT	TC:TC	G:G	CGATGGTTTC:CGATGGTTTC
181	182L631	erwin	300918219	IR 112246-B-B RGA-B RGA-B RGA-214 RGA	IR10N305/BRRI DHAN 55	A:A	C:C	C:C	AAAAGATTATGGC:AAAAGATTATGGC	G:G	C:C	ATGTT:ATGTT	TC:TC	G:G	CGATGGTTTC:CGATGGTTTC	A:A	C:C	C:C	NA	G:G	C:C	ATGTT:ATGTT	TC:TC	G:G	CGATGGTTTC:CGATGGTTTC
182	182L632	erwin	300918220	IR 112246-B-B RGA-B RGA-B RGA-215 RGA	IR10N305/BRRI DHAN 55	A:A	C:C	C:C	AAAAGATTATGGC:AAAAGATTATGGC	G:G	C:C	ATGTT:ATGTT	TC:TC	G:G	CGATGGTTTC:CGATGGTTTC	A:A	C:C	C:C	AAAAGATTATGGC:AAAAGATTATGGC	G:G	C:C	ATGTT:ATGTT	TC:TC	G:G	CGATGGTTTC:CGATGGTTTC
183	182L635	erwin	300918223	IR 112246-B-B RGA-B RGA-B RGA-218 RGA	IR10N305/BRRI DHAN 55	A:A	C:C	C:C	AAAAGATTATGGC:AAAAGATTATGGC	G:G	C:C	ATGTT:ATGTT	TC:TC	G:G	CGATGGTTTC:CGATGGTTTC	A:A	C:C	C:C	AAAAGATTATGGC:AAAAGATTATGGC	G:G	C:C	ATGTT:ATGTT	TC:TC	G:G	CGATGGTTTC:CGATGGTTTC
184	182L638	erwin	300918226	IR 112246-B-B RGA-B RGA-B RGA-221 RGA	IR10N305/BRRI DHAN 55	A:A	C:C	C:C	AAAAGATTATGGC:AAAAGATTATGGC	G:G	C:C	ATGTT:ATGTT	TC:TC	G:G	CGATGGTTTC:CGATGGTTTC	A:A	C:C	C:C	AAAAGATTATGGC:AAAAGATTATGGC	G:G	C:C	ATGTT:ATGTT	TC:TC	G:G	CGATGGTTTC:CGATGGTTTC
185	182L643	erwin	300918231	IR 112246-B-B RGA-B RGA-B RGA-226 RGA	IR10N305/BRRI DHAN 55	A:A	C:C	C:C	AAAAGATTATGGC:AAAAGATTATGGC	G:G	C:C	ATGTT:ATGTT	TC:TC	G:G	CGATGGTTTC:CGATGGTTTC	A:A	C:C	C:C	AAAAGATTATGGC:AAAAGATTATGGC	G:G	C:C	ATGTT:ATGTT	TC:TC	G:G	CGATGGTTTC:CGATGGTTTC
186	182L646	erwin	300918234	IR 112246-B-B RGA-B RGA-B RGA-229 RGA	IR10N305/BRRI DHAN 55	A:A	C:C	C:C	AAAAGATTATGGC:AAAAGATTATGGC	G:G	C:C	ATGTT:ATGTT	TC:TC	G:G	CGATGGTTTC:CGATGGTTTC	A:A	C:C	C:C	AAAAGATTATGGC:AAAAGATTATGGC	G:G	C:C	ATGTT:ATGTT	TC:TC	G:G	CGATGGTTTC:CGATGGTTTC
187	182L649	erwin	300918237	IR 112246-B-B RGA-B RGA-B RGA-232 RGA	IR10N305/BRRI DHAN 55	A:A	C:C	C:C	AAAAGATTATGGC:AAAAGATTATGGC	G:G	C:C	ATGTT:ATGTT	TC:TC	G:G	CGATGGTTTC:CGATGGTTTC	A:A	C:C	C:C	AAAAGATTATGGC:AAAAGATTATGGC	G:G	C:C	ATGTT:ATGTT	TC:TC	G:G	CGATGGTTTC:CGATGGTTTC
188	182L650	erwin	300918238	IR 112246-B-B RGA-B RGA-B RGA-233 RGA	IR10N305/BRRI DHAN 55	A:A	C:C	C:C	AAAAGATTATGGC:AAAAGATTATGGC	G:G	C:C	ATGTT:ATGTT	TC:TC	G:G	CGATGGTTTC:CGATGGTTTC	A:A	C:C	C:C	AAAAGATTATGGC:AAAAGATTATGGC	G:G	C:C	ATGTT:ATGTT	TC:TC	G:G	CGATGGTTTC:CGATGGTTTC
189	182L651	erwin	300918239	IR 112246-B-B RGA-B RGA-B RGA-234 RGA	IR10N305/BRRI DHAN 55	A:A	C:C	C:C	AAAAGATTATGGC:AAAAGATTATGGC	G:G	C:C	ATGTT:ATGTT	TC:TC	G:G	CGATGGTTTC:CGATGGTTTC	A:A	C:C	C:C	AAAAGATTATGGC:AAAAGATTATGGC	G:G	C:C	ATGTT:ATGTT	TC:TC	G:G	CGATGGTTTC:CGATGGTTTC
190	182L652	erwin	300918240	IR 112246-B-B RGA-B RGA-B RGA-235 RGA	IR10N305/BRRI DHAN 55	A:A	C:C	C:C	AAAAGATTATGGC:AAAAGATTATGGC	G:G	C:C	ATGTT:ATGTT	TC:TC	G:G	CGATGGTTTC:CGATGGTTTC	A:A	C:C	C:C	AAAAGATTATGGC:AAAAGATTATGGC	G:G	C:C	ATGTT:ATGTT	TC:TC	G:G	CGATGGTTTC:CGATGGTTTC
191	182L653	erwin	300918241	IR 112246-B-B RGA-B RGA-B RGA-236 RGA	IR10N305/BRRI DHAN 55	A:A	C:C	C:C	AAAAGATTATGGC:AAAAGATTATGGC	G:G	C:C	ATGTT:ATGTT	TC:TC	G:G	CGATGGTTTC:CGATGGTTTC	A:A	C:C	C:C	AAAAGATTATGGC:AAAAGATTATGGC	G:G	C:C	ATGTT:ATGTT	TC:TC	G:G	CGATGGTTTC:CGATGGTTTC
192	182L654	erwin	300918242	IR 112246-B-B RGA-B RGA-B RGA-237 RGA	IR10N305/BRRI DHAN 55	A:A	C:C	C:C	AAAAGATTATGGC:AAAAGATTATGGC	G:G	C:C	ATGTT:ATGTT	TC:TC	G:G	CGATGGTTTC:CGATGGTTTC	A:A	C:C	C:C	AAAAGATTATGGC:AAAAGATTATGGC	G:G	C:C	ATGTT:ATGTT	TC:TC	G:G	CGATGGTTTC:CGATGGTTTC
193	182L655	erwin	300918243	IR 112246-B-B RGA-B RGA-B RGA-238 RGA	IR10N305/BRRI DHAN 55	A:A	C:C	C:C	AAAAGATTATGGC:AAAAGATTATGGC	G:G	C:C	ATGTT:ATGTT	TC:TC	G:G	CGATGGTTTC:CGATGGTTTC	A:A	C:C	C:C	AAAAGATTATGGC:AAAAGATTATGGC	G:G	C:C	ATGTT:ATGTT	TC:TC	G:G	CGATGGTTTC:CGATGGTTTC
194	182L656	erwin	300918244	IR 112246-B-B RGA-B RGA-B RGA-239 RGA	IR10N305/BRRI DHAN 55	A:A	C:C	C:C	AAAAGATTATGGC:AAAAGATTATGGC	G:G	C:C	ATGTT:ATGTT	TC:TC	G:G	CGATGGTTTC:CGATGGTTTC	A:A	C:C	C:C	AAAAGATTATGGC:AAAAGATTATGGC	G:G	C:C	ATGTT:ATGTT	TC:TC	G:G	CGATGGTTTC:CGATGGTTTC
195	182L657	erwin	300918245	IR 112246-B-B RGA-B RGA-B RGA-240 RGA	IR10N305/BRRI DHAN 55	A:A	C:C	C:C	AAAAGATTATGGC:AAAAGATTATGGC	G:G	C:C	ATGTT:ATGTT	TC:TC	G:G	CGATGGTTTC:CGATGGTTTC	A:A	C:C	C:C	AAAAGATTATGGC:AAAAGATTATGGC	G:G	C:C	ATGTT:ATGTT	TC:TC	G:G	CGATGGTTTC:CGATGGTTTC
196	182L660	erwin	300741515	IR 112253-B-B RGA-B RGA-B RGA-3 RGA	IRRI 168/MOROBEREKAN	A:A	A:A	C:C	AAAAGATTATGGC:AAAAGATTATGGC	G:A	C:C	ATGTT:ATGTT	TC:TC	G:G	CGATGGTTTC:CGATGGTTTC	NA	NA	NA	NA	NA	NA	NA	NA	NA	NA
197	182L667	erwin	300741522	IR 112253-B-B RGA-B RGA-B RGA-10 RGA	IRRI 168/MOROBEREKAN	A:A	C:C	C:C	AAAAGATTATGGC:AAAAGATTATGGC	G:A	C:C	ATGTT:ATGTT	AG:AG	G:G	CGATGGTTTC:CGATGGTTTC	A:A	C:C	C:C	AAAAGATTATGGC:AAAAGATTATGGC	G:A	C:C	ATGTT:ATGTT	AG:AG	G:G	CGATGGTTTC:CGATGGTTTC
198	182L670	erwin	300741525	IR 112253-B-B RGA-B RGA-B RGA-13 RGA	IRRI 168/MOROBEREKAN	A:A	C:A	C:C	AAAAGATTATGGC:AAAAGATTATGGC	A:A	C:C	ATGTT:ATGTT	TC:TC	G:G	CGATGGTTTC:CGATGGTTTC	A:A	C:A	C:C	AAAAGATTATGGC:AAAAGATTATGGC	A:A	C:C	ATGTT:ATGTT	TC:TC	G:G	CGATGGTTTC:CGATGGTTTC
199	182L672	erwin	300741527	IR 112253-B-B RGA-B RGA-B RGA-15 RGA	IRRI 168/MOROBEREKAN	A:A	C:C	C:C	AAAAGATTATGGC:AAAAGATTATGGC	G:A	C:C	ATGTT:ATGTT	TC:TC	G:G	CGATGGTTTC:CGATGGTTTC	A:A	C:C	C:C	AAAAGATTATGGC:AAAAGATTATGGC	G:A	C:C	ATGTT:ATGTT	TC:TC	G:G	CGATGGTTTC:CGATGGTTTC
200	182L675	erwin	300741530	IR 112253-B-B RGA-B RGA-B RGA-18 RGA	IRRI 168/MOROBEREKAN	A:A	C:C	C:C	AAAAGATTATGGC:AAAAGATTATGGC	A:A	C:C	ATGTT:ATGTT	TC:TC	G:G	CGATGGTTTC:CGATGGTTTC	A:A	C:C	C:C	AAAAGATTATGGC:AAAAGATTATGGC	A:A	C:C	ATGTT:ATGTT	TC:TC	G:G	CGATGGTTTC:CGATGGTTTC
201	182L679	erwin	300741534	IR 112253-B-B RGA-B RGA-B RGA-22 RGA	IRRI 168/MOROBEREKAN	A:A	A:A	C:C	AAAAGATTATGGC:AAAAGATTATGGC	G:A	C:C	ATGTT:ATGTT	TC:TC	G:G	CGATGGTTTC:CGATGGTTTC	A:A	A:A	C:C	AAAAGATTATGGC:AAAAGATTATGGC	G:A	C:C	ATGTT:ATGTT	TC:TC	G:G	CGATGGTTTC:CGATGGTTTC
202	182L682	erwin	300741537	IR 112253-B-B RGA-B RGA-B RGA-25 RGA	IRRI 168/MOROBEREKAN	A:A	A:A	C:C	AAAAGATTATGGC:AAAAGATTATGGC	A:A	C:C	ATGTT:ATGTT	TC:TC	G:G	CGATGGTTTC:CGATGGTTTC	A:A	A:A	C:C	AAAAGATTATGGC:AAAAGATTATGGC	A:A	C:C	ATGTT:ATGTT	TC:TC	G:G	CGATGGTTTC:CGATGGTTTC
203	182L688	erwin	300741543	IR 112253-B-B RGA-B RGA-B RGA-31 RGA	IRRI 168/MOROBEREKAN	A:A	C:C	C:C	AAAAGATTATGGC:AAAAGATTATGGC	G:A	C:C	ATGTT:ATGTT	TC:TC	G:G	CGATGGTTTC:CGATGGTTTC	A:A	C:C	C:C	AAAAGATTATGGC:AAAAGATTATGGC	G:A	C:C	ATGTT:ATGTT	TC:TC	G:G	CGATGGTTTC:CGATGGTTTC
204	182L689	erwin	300741544	IR 112253-B-B RGA-B RGA-B RGA-32 RGA	IRRI 168/MOROBEREKAN	A:A	C:C	C:C	AAAAGATTATGGC:AAAAGATTATGGC	G:A	C:C	ATGTT:ATGTT	AG:AG	G:G	CGATGGTTTC:CGATGGTTTC	A:A	C:C	C:C	AAAAGATTATGGC:AAAAGATTATGGC	G:A	C:C	ATGTT:ATGTT	AG:AG	G:G	CGATGGTTTC:CGATGGTTTC
205	182L690	erwin	300741545	IR 112253-B-B RGA-B RGA-B RGA-33 RGA	IRRI 168/MOROBEREKAN	A:A	C:A	C:C	AAAAGATTATGGC:AAAAGATTATGGC	A:A	C:C	ATGTT:ATGTT	TC:TC	G:G	CGATGGTTTC:CGATGGTTTC	A:A	C:A	C:C	AAAAGATTATGGC:AAAAGATTATGGC	A:A	C:C	ATGTT:ATGTT	TC:TC	G:G	CGATGGTTTC:CGATGGTTTC
206	182L691	erwin	300741546	IR 112253-B-B RGA-B RGA-B RGA-34 RGA	IRRI 168/MOROBEREKAN	A:A	C:C	C:C	AAAAGATTATGGC:AAAAGATTATGGC	A:A	C:C	ATGTT:ATGTT	TC:TC	G:G	CGATGGTTTC:CGATGGTTTC	A:A	C:C	C:C	AAAAGATTATGGC:AAAAGATTATGGC	A:A	C:C	ATGTT:ATGTT	TC:TC	G:G	CGATGGTTTC:CGATGGTTTC
207	182L699	erwin	300741307	IR 117499-B-B RGA-B RGA-B RGA-1 RGA	IRRI 156/IR11A293	A:A	C:C	C:C	AAAAGATTATGGC:AAAAGATTATGGC	A:A	C:C	ATGTT:ATGTT	TC:TC	G:G	CGATGGTTTC:CGATGGTTTC	A:A	C:C	C:C	AAAAGATTATGGC:AAAAGATTATGGC	A:A	C:C	ATGTT:ATGTT	TC:TC	G:G	CGATGGTTTC:CGATGGTTTC
208	182L700	erwin	300741308	IR 117499-B-B RGA-B RGA-B RGA-2 RGA	IRRI 156/IR11A293	A:A	C:C	C:C	AAAAGATTATGGC:AAAAGATTATGGC	A:A	C:C	ATGTT:ATGTT	TC:TC	G:G	CGATGGTTTC:CGATGGTTTC	A:A	C:C	C:C	AAAAGATTATGGC:AAAAGATTATGGC	A:A	C:C	ATGTT:ATGTT	TC:TC	G:G	CGATGGTTTC:CGATGGTTTC
209	182L701	erwin	300741309	IR 117499-B-B RGA-B RGA-B RGA-3 RGA	IRRI 156/IR11A293	A:A	C:C	C:C	AAAAGATTATGGC:AAAAGATTATGGC	A:A	C:C	ATGTT:ATGTT	TC:TC	G:G	CGATGGTTTC:CGATGGTTTC	A:A	C:C	C:C	AAAAGATTATGGC:AAAAGATTATGGC	A:A	C:C	ATGTT:ATGTT	TC:TC	G:G	CGATGGTTTC:CGATGGTTTC
210	182L702	erwin	300741310	IR 117499-B-B RGA-B RGA-B RGA-4 RGA	IRRI 156/IR11A293	A:A	C:C	C:C	AAAAGATTATGGC:AAAAGATTATGGC	A:A	C:C	ATGTT:ATGTT	TC:TC	G:G	CGATGGTTTC:CGATGGTTTC	A:A	C:C	C:C	AAAAGATTATGGC:AAAAGATTATGGC	A:A	C:C	ATGTT:ATGTT	TC:TC	G:G	CGATGGTTTC:CGATGGTTTC
211	182L703	erwin	300741311	IR 117499-B-B RGA-B RGA-B RGA-5 RGA	IRRI 156/IR11A293	A:A	C:C	C:C	AAAAGATTATGGC:AAAAGATTATGGC	A:A	C:C	ATGTT:ATGTT	TC:TC	G:G	CGATGGTTTC:CGATGGTTTC	A:A	C:C	NA	AAAAGATTATGGC:AAAAGATTATGGC	A:A	C:C	ATGTT:ATGTT	TC:TC	G:G	CGATGGTTTC:CGATGGTTTC
212	182L704	erwin	300741312	IR 117499-B-B RGA-B RGA-B RGA-6 RGA	IRRI 156/IR11A293	A:A	C:C	C:C	AAAAGATTATGGC:AAAAGATTATGGC	A:A	C:C	ATGTT:ATGTT	TC:TC	G:G	CGATGGTTTC:CGATGGTTTC	A:A	C:C	NA	AAAAGATTATGGC:AAAAGATTATGGC	A:A	C:C	ATGTT:ATGTT	TC:TC	G:G	CGATGGTTTC:CGATGGTTTC
213	182L705	erwin	300741313	IR 117499-B-B RGA-B RGA-B RGA-7 RGA	IRRI 156/IR11A293	A:A	C:C	C:C	AAAAGATTATGGC:AAAAGATTATGGC	A:A	C:C	ATGTT:ATGTT	TC:TC	G:G	CGATGGTTTC:CGATGGTTTC	A:A	C:C	NA	AAAAGATTATGGC:AAAAGATTATGGC	A:A	C:C	ATGTT:ATGTT	TC:TC	G:G	CGATGGTTTC:CGATGGTTTC
214	182L706	erwin	300741314	IR 117499-B-B RGA-B RGA-B RGA-8 RGA	IRRI 156/IR11A293	A:A	C:C	C:C	AAAAGATTATGGC:AAAAGATTATGGC	A:A	C:C	ATGTT:ATGTT	TC:TC	G:G	CGATGGTTTC:CGATGGTTTC	A:A	C:C	C:C	AAAAGATTATGGC:AAAAGATTATGGC	A:A	C:C	ATGTT:ATGTT	TC:TC	G:G	CGATGGTTTC:CGATGGTTTC
215	182L707	erwin	300741315	IR 117499-B-B RGA-B RGA-B RGA-9 RGA	IRRI 156/IR11A293	A:A	C:C	C:C	AAAAGATTATGGC:AAAAGATTATGGC	A:A	C:C	ATGTT:ATGTT	TC:TC	G:G	CGATGGTTTC:CGATGGTTTC	A:A	C:C	C:C	AAAAGATTATGGC:AAAAGATTATGGC	A:A	C:C	ATGTT:ATGTT	TC:TC	G:G	CGATGGTTTC:CGATGGTTTC
216	182L708	erwin	300741316	IR 117499-B-B RGA-B RGA-B RGA-10 RGA	IRRI 156/IR11A293	A:A	C:C	C:C	AAAAGATTATGGC:AAAAGATTATGGC	A:A	C:C	ATGTT:ATGTT	TC:TC	G:G	CGATGGTTTC:CGATGGTTTC	A:A	C:C	C:C	AAAAGATTATGGC:AAAAGATTATGGC	A:A	C:C	ATGTT:ATGTT	TC:TC	G:G	CGATGGTTTC:CGATGGTTTC
217	182L709	erwin	300741317	IR 117499-B-B RGA-B RGA-B RGA-11 RGA	IRRI 156/IR11A293	A:A	C:C	C:C	AAAAGATTATGGC:AAAAGATTATGGC	A:A	C:C	ATGTT:ATGTT	TC:TC	G:G	CGATGGTTTC:CGATGGTTTC	A:A	C:C	C:C	AAAAGATTATGGC:AAAAGATTATGGC	A:A	C:C	ATGTT:ATGTT	TC:TC	G:G	CGATGGTTTC:CGATGGTTTC
218	182L710	erwin	300741318	IR 117499-B-B RGA-B RGA-B RGA-12 RGA	IRRI 156/IR11A293	A:A	C:C	C:C	AAAAGATTATGGC:AAAAGATTATGGC	A:A	C:C	ATGTT:ATGTT	TC:TC	G:G	CGATGGTTTC:CGATGGTTTC	A:A	C:C	C:C	AAAAGATTATGGC:AAAAGATTATGGC	A:A	C:C	ATGTT:ATGTT	TC:TC	G:G	CGATGGTTTC:CGATGGTTTC
219	182L711	erwin	300741319	IR 117499-B-B RGA-B RGA-B RGA-13 RGA	IRRI 156/IR11A293	A:A	C:C	C:C	AAAAGATTATGGC:AAAAGATTATGGC	A:A	C:C	ATGTT:ATGTT	TC:TC	G:G	CGATGGTTTC:CGATGGTTTC	A:A	C:C	C:C	AAAAGATTATGGC:AAAAGATTATGGC	A:A	C:C	ATGTT:ATGTT	TC:TC	G:G	CGATGGTTTC:CGATGGTTTC
220	182L712	erwin	300741320	IR 117499-B-B RGA-B RGA-B RGA-14 RGA	IRRI 156/IR11A293	A:A	C:C	C:C	AAAAGATTATGGC:AAAAGATTATGGC	A:A	C:C	ATGTT:ATGTT	TC:TC	G:G	CGATGGTTTC:CGATGGTTTC	A:A	C:C	NA	AAAAGATTATGGC:AAAAGATTATGGC	A:A	C:C	ATGTT:ATGTT	TC:TC	G:G	CGATGGTTTC:CGATGGTTTC
221	182L713	erwin	300741321	IR 117499-B-B RGA-B RGA-B RGA-15 RGA	IRRI 156/IR11A293	A:A	C:C	C:C	AAAAGATTATGGC:AAAAGATTATGGC	A:A	C:C	ATGTT:ATGTT	TC:TC	G:G	CGATGGTTTC:CGATGGTTTC	A:A	C:C	NA	AAAAGATTATGGC:AAAAGATTATGGC	A:A	C:C	ATGTT:ATGTT	TC:TC	G:G	CGATGGTTTC:CGATGGTTTC
222	182L714	erwin	300741322	IR 117499-B-B RGA-B RGA-B RGA-16 RGA	IRRI 156/IR11A293	A:A	C:C	C:C	AAAAGATTATGGC:AAAAGATTATGGC	A:A	C:C	ATGTT:ATGTT	TC:TC	G:G	CGATGGTTTC:CGATGGTTTC	A:A	C:C	C:C	AAAAGATTATGGC:AAAAGATTATGGC	A:A	C:C	ATGTT:ATGTT	TC:TC	G:G	CGATGGTTTC:CGATGGTTTC
223	182L716	erwin	300741324	IR 117499-B-B RGA-B RGA-B RGA-18 RGA	IRRI 156/IR11A293	A:A	C:C	C:C	AAAAGATTATGGC:AAAAGATTATGGC	A:A	C:C	ATGTT:ATGTT	TC:TC	G:G	CGATGGTTTC:CGATGGTTTC	A:A	C:C	C:C	AAAAGATTATGGC:AAAAGATTATGGC	A:A	C:C	ATGTT:ATGTT	TC:TC	G:G	CGATGGTTTC:CGATGGTTTC
224	182L717	erwin	300741325	IR 117499-B-B RGA-B RGA-B RGA-19 RGA	IRRI 156/IR11A293	A:A	C:C	C:C	AAAAGATTATGGC:AAAAGATTATGGC	A:A	C:C	ATGTT:ATGTT	TC:TC	G:G	CGATGGTTTC:CGATGGTTTC	A:A	C:C	C:C	AAAAGATTATGGC:AAAAGATTATGGC	A:A	C:C	ATGTT:ATGTT	TC:TC	G:G	CGATGGTTTC:CGATGGTTTC
225	182L718	erwin	300741326	IR 117499-B-B RGA-B RGA-B RGA-20 RGA	IRRI 156/IR11A293	A:A	C:C	C:C	AAAAGATTATGGC:AAAAGATTATGGC	A:A	C:C	ATGTT:ATGTT	TC:TC	G:G	CGATGGTTTC:CGATGGTTTC	A:A	C:C	C:C	AAAAGATTATGGC:AAAAGATTATGGC	NA	C:C	ATGTT:ATGTT	TC:TC	G:G	CGATGGTTTC:CGATGGTTTC
226	182L719	erwin	300741327	IR 117499-B-B RGA-B RGA-B RGA-21 RGA	IRRI 156/IR11A293	A:A	C:C	C:C	AAAAGATTATGGC:AAAAGATTATGGC	A:A	C:C	ATGTT:ATGTT	TC:TC	G:G	CGATGGTTTC:CGATGGTTTC	A:A	C:C	C:C	AAAAGATTATGGC:AAAAGATTATGGC	A:A	C:C	ATGTT:ATGTT	TC:TC	G:G	CGATGGTTTC:CGATGGTTTC
227	182L720	erwin	300741328	IR 117499-B-B RGA-B RGA-B RGA-22 RGA	IRRI 156/IR11A293	A:A	C:C	C:C	AAAAGATTATGGC:AAAAGATTATGGC	A:A	C:C	ATGTT:ATGTT	TC:TC	G:G	CGATGGTTTC:CGATGGTTTC	A:A	C:C	C:C	AAAAGATTATGGC:AAAAGATTATGGC	A:A	C:C	ATGTT:ATGTT	TC:TC	G:G	CGATGGTTTC:CGATGGTTTC
228	182L721	erwin	300741329	IR 117499-B-B RGA-B RGA-B RGA-23 RGA	IRRI 156/IR11A293	A:A	C:C	C:C	AAAAGATTATGGC:AAAAGATTATGGC	A:A	C:C	ATGTT:ATGTT	TC:TC	G:G	CGATGGTTTC:CGATGGTTTC	A:A	C:C	C:C	AAAAGATTATGGC:AAAAGATTATGGC	A:A	C:C	ATGTT:ATGTT	TC:TC	G:G	CGATGGTTTC:CGATGGTTTC
229	182L723	erwin	300741331	IR 117499-B-B RGA-B RGA-B RGA-25 RGA	IRRI 156/IR11A293	A:A	C:C	C:C	AAAAGATTATGGC:AAAAGATTATGGC	A:A	C:C	ATGTT:ATGTT	TC:TC	G:G	CGATGGTTTC:CGATGGTTTC	A:A	C:C	C:C	AAAAGATTATGGC:AAAAGATTATGGC	A:A	C:C	ATGTT:ATGTT	TC:TC	G:G	CGATGGTTTC:CGATGGTTTC
230	182L724	erwin	300741332	IR 117499-B-B RGA-B RGA-B RGA-26 RGA	IRRI 156/IR11A293	A:A	C:C	C:C	AAAAGATTATGGC:AAAAGATTATGGC	A:A	C:C	ATGTT:ATGTT	TC:TC	G:G	CGATGGTTTC:CGATGGTTTC	A:A	C:C	C:C	AAAAGATTATGGC:AAAAGATTATGGC	A:A	C:C	ATGTT:ATGTT	TC:TC	G:G	CGATGGTTTC:CGATGGTTTC
231	182L725	erwin	300741333	IR 117499-B-B RGA-B RGA-B RGA-27 RGA	IRRI 156/IR11A293	A:A	C:C	C:C	AAAAGATTATGGC:AAAAGATTATGGC	A:A	C:C	ATGTT:ATGTT	TC:TC	G:G	CGATGGTTTC:CGATGGTTTC	A:A	C:C	C:C	AAAAGATTATGGC:AAAAGATTATGGC	A:A	C:C	ATGTT:ATGTT	TC:TC	G:G	CGATGGTTTC:CGATGGTTTC
232	182L726	erwin	300741334	IR 117499-B-B RGA-B RGA-B RGA-28 RGA	IRRI 156/IR11A293	A:A	C:C	C:C	AAAAGATTATGGC:AAAAGATTATGGC	A:A	C:C	ATGTT:ATGTT	TC:TC	G:G	CGATGGTTTC:CGATGGTTTC	A:A	C:C	C:C	AAAAGATTATGGC:AAAAGATTATGGC	A:A	C:C	ATGTT:ATGTT	TC:TC	G:G	CGATGGTTTC:CGATGGTTTC
233	182L727	erwin	300741335	IR 117499-B-B RGA-B RGA-B RGA-29 RGA	IRRI 156/IR11A293	A:A	C:C	C:C	AAAAGATTATGGC:AAAAGATTATGGC	A:A	C:C	ATGTT:ATGTT	TC:TC	G:G	CGATGGTTTC:CGATGGTTTC	A:A	C:C	C:C	AAAAGATTATGGC:AAAAGATTATGGC	A:A	C:C	ATGTT:ATGTT	TC:TC	G:G	CGATGGTTTC:CGATGGTTTC
234	182L730	erwin	300741338	IR 117499-B-B RGA-B RGA-B RGA-32 RGA	IRRI 156/IR11A293	A:A	C:C	C:C	AAAAGATTATGGC:AAAAGATTATGGC	A:A	C:C	ATGTT:ATGTT	TC:TC	G:G	CGATGGTTTC:CGATGGTTTC	A:A	C:C	C:C	AAAAGATTATGGC:AAAAGATTATGGC	A:A	C:C	ATGTT:ATGTT	TC:TC	G:G	CGATGGTTTC:CGATGGTTTC
235	182L731	erwin	300741339	IR 117499-B-B RGA-B RGA-B RGA-33 RGA	IRRI 156/IR11A293	A:A	C:C	C:C	AAAAGATTATGGC:AAAAGATTATGGC	A:A	C:C	ATGTT:ATGTT	TC:TC	G:G	CGATGGTTTC:CGATGGTTTC	A:A	C:C	C:C	AAAAGATTATGGC:AAAAGATTATGGC	A:A	C:C	ATGTT:ATGTT	TC:TC	G:G	CGATGGTTTC:CGATGGTTTC
236	182L732	erwin	300741340	IR 117499-B-B RGA-B RGA-B RGA-34 RGA	IRRI 156/IR11A293	A:A	C:C	C:C	AAAAGATTATGGC:AAAAGATTATGGC	A:A	C:C	ATGTT:ATGTT	TC:TC	G:G	CGATGGTTTC:CGATGGTTTC	A:A	C:C	C:C	AAAAGATTATGGC:AAAAGATTATGGC	A:A	C:C	ATGTT:ATGTT	TC:TC	G:G	CGATGGTTTC:CGATGGTTTC
237	182L734	erwin	300741342	IR 117499-B-B RGA-B RGA-B RGA-36 RGA	IRRI 156/IR11A293	A:A	C:C	C:C	AAAAGATTATGGC:AAAAGATTATGGC	A:A	C:C	ATGTT:ATGTT	TC:TC	G:G	CGATGGTTTC:CGATGGTTTC	A:A	C:C	C:C	AAAAGATTATGGC:AAAAGATTATGGC	A:A	C:C	ATGTT:ATGTT	TC:TC	G:G	CGATGGTTTC:CGATGGTTTC
238	182L735	erwin	300741343	IR 117499-B-B RGA-B RGA-B RGA-37 RGA	IRRI 156/IR11A293	A:A	C:C	C:C	AAAAGATTATGGC:AAAAGATTATGGC	A:A	C:C	ATGTT:ATGTT	TC:TC	G:G	NA	A:A	C:C	C:C	AAAAGATTATGGC:AAAAGATTATGGC	A:A	C:C	ATGTT:ATGTT	TC:TC	G:G	CGATGGTTTC:CGATGGTTTC
239	182L736	erwin	300741344	IR 117499-B-B RGA-B RGA-B RGA-38 RGA	IRRI 156/IR11A293	A:A	C:C	C:C	AAAAGATTATGGC:AAAAGATTATGGC	A:A	C:C	ATGTT:ATGTT	TC:TC	G:G	CGATGGTTTC:CGATGGTTTC	A:A	C:C	C:C	AAAAGATTATGGC:AAAAGATTATGGC	A:A	C:C	ATGTT:ATGTT	TC:TC	G:G	CGATGGTTTC:CGATGGTTTC
240	182L737	erwin	300741345	IR 117499-B-B RGA-B RGA-B RGA-39 RGA	IRRI 156/IR11A293	A:A	C:C	C:C	AAAAGATTATGGC:AAAAGATTATGGC	A:A	C:C	ATGTT:ATGTT	TC:TC	G:G	CGATGGTTTC:CGATGGTTTC	A:A	C:C	C:C	AAAAGATTATGGC:AAAAGATTATGGC	A:A	C:C	ATGTT:ATGTT	TC:TC	G:G	CGATGGTTTC:CGATGGTTTC
241	182L738	erwin	300741346	IR 117499-B-B RGA-B RGA-B RGA-40 RGA	IRRI 156/IR11A293	A:A	C:C	C:C	AAAAGATTATGGC:AAAAGATTATGGC	A:A	C:C	ATGTT:ATGTT	TC:TC	G:G	CGATGGTTTC:CGATGGTTTC	A:A	C:C	C:C	AAAAGATTATGGC:AAAAGATTATGGC	A:A	C:C	ATGTT:ATGTT	TC:TC	G:G	CGATGGTTTC:CGATGGTTTC
242	182L739	erwin	300741347	IR 117499-B-B RGA-B RGA-B RGA-41 RGA	IRRI 156/IR11A293	A:A	C:C	C:C	AAAAGATTATGGC:AAAAGATTATGGC	A:A	C:C	ATGTT:ATGTT	TC:TC	G:G	CGATGGTTTC:CGATGGTTTC	A:A	C:C	C:C	AAAAGATTATGGC:AAAAGATTATGGC	A:A	C:C	ATGTT:ATGTT	TC:TC	G:G	CGATGGTTTC:CGATGGTTTC
243	182L741	erwin	300932006	IR 117499-B-B RGA-B RGA-B RGA-43 RGA	IRRI 156/IR11A293	A:A	C:C	C:C	AAAAGATTATGGC:AAAAGATTATGGC	A:A	C:C	ATGTT:ATGTT	TC:TC	G:G	CGATGGTTTC:CGATGGTTTC	A:A	C:C	C:C	AAAAGATTATGGC:AAAAGATTATGGC	A:A	C:C	ATGTT:ATGTT	TC:TC	G:G	CGATGGTTTC:CGATGGTTTC
244	182L743	erwin	300932008	IR 117499-B-B RGA-B RGA-B RGA-45 RGA	IRRI 156/IR11A293	A:A	C:C	C:C	AAAAGATTATGGC:AAAAGATTATGGC	A:A	C:C	ATGTT:ATGTT	TC:TC	G:G	CGATGGTTTC:CGATGGTTTC	A:A	C:C	C:C	AAAAGATTATGGC:AAAAGATTATGGC	A:A	C:C	ATGTT:ATGTT	TC:TC	G:G	CGATGGTTTC:CGATGGTTTC
245	182L744	erwin	300932009	IR 117499-B-B RGA-B RGA-B RGA-46 RGA	IRRI 156/IR11A293	A:A	C:C	C:C	AAAAGATTATGGC:AAAAGATTATGGC	A:A	C:C	ATGTT:ATGTT	TC:TC	G:G	CGATGGTTTC:CGATGGTTTC	A:A	C:C	C:C	AAAAGATTATGGC:AAAAGATTATGGC	A:A	C:C	ATGTT:ATGTT	TC:TC	G:G	CGATGGTTTC:CGATGGTTTC
246	182L745	erwin	300932010	IR 117499-B-B RGA-B RGA-B RGA-47 RGA	IRRI 156/IR11A293	NA	NA	NA	NA	A:A	C:C	NA	TC:TC	G:G	NA	A:A	C:C	C:C	AAAAGATTATGGC:AAAAGATTATGGC	A:A	C:C	ATGTT:ATGTT	TC:TC	G:G	CGATGGTTTC:CGATGGTTTC
247	182L747	erwin	300932012	IR 117499-B-B RGA-B RGA-B RGA-49 RGA	IRRI 156/IR11A293	A:A	C:C	C:C	AAAAGATTATGGC:AAAAGATTATGGC	A:A	C:C	ATGTT:ATGTT	TC:TC	G:G	CGATGGTTTC:CGATGGTTTC	A:A	C:C	C:C	AAAAGATTATGGC:AAAAGATTATGGC	A:A	C:C	ATGTT:ATGTT	TC:TC	G:G	CGATGGTTTC:CGATGGTTTC
248	182L748	erwin	300932013	IR 117499-B-B RGA-B RGA-B RGA-50 RGA	IRRI 156/IR11A293	A:A	C:C	C:C	AAAAGATTATGGC:AAAAGATTATGGC	A:A	C:C	ATGTT:ATGTT	TC:TC	G:G	CGATGGTTTC:CGATGGTTTC	A:A	C:C	C:C	AAAAGATTATGGC:AAAAGATTATGGC	A:A	C:C	ATGTT:ATGTT	TC:TC	G:G	CGATGGTTTC:CGATGGTTTC
249	182L749	erwin	300932014	IR 117499-B-B RGA-B RGA-B RGA-51 RGA	IRRI 156/IR11A293	A:A	C:C	C:C	AAAAGATTATGGC:AAAAGATTATGGC	A:A	C:C	ATGTT:ATGTT	TC:TC	G:G	CGATGGTTTC:CGATGGTTTC	A:A	C:C	C:C	AAAAGATTATGGC:AAAAGATTATGGC	A:A	C:C	ATGTT:ATGTT	TC:TC	G:G	CGATGGTTTC:CGATGGTTTC
250	182L750	erwin	300932015	IR 117499-B-B RGA-B RGA-B RGA-52 RGA	IRRI 156/IR11A293	A:A	C:C	C:C	AAAAGATTATGGC:AAAAGATTATGGC	A:A	C:C	ATGTT:ATGTT	TC:TC	G:G	CGATGGTTTC:CGATGGTTTC	A:A	C:C	C:C	AAAAGATTATGGC:AAAAGATTATGGC	A:A	C:C	ATGTT:ATGTT	TC:TC	G:G	CGATGGTTTC:CGATGGTTTC
251	182L751	erwin	300932016	IR 117499-B-B RGA-B RGA-B RGA-53 RGA	IRRI 156/IR11A293	A:A	C:C	C:C	AAAAGATTATGGC:AAAAGATTATGGC	A:A	C:C	ATGTT:ATGTT	TC:TC	G:G	CGATGGTTTC:CGATGGTTTC	A:A	C:C	C:C	AAAAGATTATGGC:AAAAGATTATGGC	A:A	C:C	ATGTT:ATGTT	TC:TC	G:G	CGATGGTTTC:CGATGGTTTC
252	182L752	erwin	300932017	IR 117499-B-B RGA-B RGA-B RGA-54 RGA	IRRI 156/IR11A293	A:A	NA	C:C	AAAAGATTATGGC:AAAAGATTATGGC	A:A	C:C	ATGTT:ATGTT	TC:TC	G:G	CGATGGTTTC:CGATGGTTTC	A:A	C:C	C:C	AAAAGATTATGGC:AAAAGATTATGGC	A:A	C:C	ATGTT:ATGTT	TC:TC	G:G	CGATGGTTTC:CGATGGTTTC
253	182L753	erwin	300932018	IR 117499-B-B RGA-B RGA-B RGA-55 RGA	IRRI 156/IR11A293	A:A	C:C	C:C	AAAAGATTATGGC:AAAAGATTATGGC	A:A	C:C	ATGTT:ATGTT	TC:TC	G:G	CGATGGTTTC:CGATGGTTTC	A:A	C:C	C:C	AAAAGATTATGGC:AAAAGATTATGGC	A:A	C:C	ATGTT:ATGTT	TC:TC	G:G	CGATGGTTTC:CGATGGTTTC
254	182L754	erwin	300932019	IR 117499-B-B RGA-B RGA-B RGA-56 RGA	IRRI 156/IR11A293	A:A	C:C	C:C	AAAAGATTATGGC:AAAAGATTATGGC	A:A	C:C	ATGTT:ATGTT	TC:TC	G:G	CGATGGTTTC:CGATGGTTTC	A:A	C:C	C:C	AAAAGATTATGGC:AAAAGATTATGGC	A:A	C:C	ATGTT:ATGTT	TC:TC	G:G	CGATGGTTTC:CGATGGTTTC
255	182L755	erwin	300932020	IR 117499-B-B RGA-B RGA-B RGA-57 RGA	IRRI 156/IR11A293	A:A	C:C	C:C	AAAAGATTATGGC:AAAAGATTATGGC	A:A	C:C	ATGTT:ATGTT	TC:TC	G:G	CGATGGTTTC:CGATGGTTTC	A:A	C:C	C:C	AAAAGATTATGGC:AAAAGATTATGGC	A:A	C:C	ATGTT:ATGTT	TC:TC	G:G	CGATGGTTTC:CGATGGTTTC
256	182L756	erwin	300932021	IR 117499-B-B RGA-B RGA-B RGA-58 RGA	IRRI 156/IR11A293	A:A	C:C	C:C	AAAAGATTATGGC:AAAAGATTATGGC	A:A	C:C	ATGTT:ATGTT	TC:TC	G:G	CGATGGTTTC:CGATGGTTTC	A:A	C:C	C:C	AAAAGATTATGGC:AAAAGATTATGGC	A:A	C:C	ATGTT:ATGTT	TC:TC	G:G	CGATGGTTTC:CGATGGTTTC
257	182L757	erwin	300932022	IR 117499-B-B RGA-B RGA-B RGA-59 RGA	IRRI 156/IR11A293	A:A	C:C	C:C	AAAAGATTATGGC:AAAAGATTATGGC	A:A	C:C	ATGTT:ATGTT	TC:TC	G:G	CGATGGTTTC:CGATGGTTTC	A:A	C:C	C:C	AAAAGATTATGGC:AAAAGATTATGGC	A:A	C:C	ATGTT:ATGTT	TC:TC	G:G	CGATGGTTTC:CGATGGTTTC
258	182L758	erwin	300932023	IR 117499-B-B RGA-B RGA-B RGA-60 RGA	IRRI 156/IR11A293	A:A	C:C	C:C	AAAAGATTATGGC:AAAAGATTATGGC	A:A	C:C	ATGTT:ATGTT	TC:TC	G:G	CGATGGTTTC:CGATGGTTTC	A:A	C:C	C:C	AAAAGATTATGGC:AAAAGATTATGGC	A:A	C:C	ATGTT:ATGTT	TC:TC	G:G	CGATGGTTTC:CGATGGTTTC
259	182L759	erwin	300932024	IR 117499-B-B RGA-B RGA-B RGA-61 RGA	IRRI 156/IR11A293	A:A	C:C	C:C	AAAAGATTATGGC:AAAAGATTATGGC	A:A	C:C	ATGTT:ATGTT	TC:TC	G:G	CGATGGTTTC:CGATGGTTTC	A:A	C:C	C:C	AAAAGATTATGGC:AAAAGATTATGGC	A:A	C:C	ATGTT:ATGTT	TC:TC	G:G	CGATGGTTTC:CGATGGTTTC
260	182L760	erwin	300932025	IR 117499-B-B RGA-B RGA-B RGA-62 RGA	IRRI 156/IR11A293	A:A	C:C	C:C	AAAAGATTATGGC:AAAAGATTATGGC	A:A	C:C	ATGTT:ATGTT	TC:TC	G:G	CGATGGTTTC:CGATGGTTTC	A:A	C:C	C:C	AAAAGATTATGGC:AAAAGATTATGGC	A:A	C:C	ATGTT:ATGTT	TC:TC	G:G	CGATGGTTTC:CGATGGTTTC
261	182L761	erwin	300932026	IR 117499-B-B RGA-B RGA-B RGA-63 RGA	IRRI 156/IR11A293	A:A	C:C	C:C	AAAAGATTATGGC:AAAAGATTATGGC	A:A	C:C	ATGTT:ATGTT	TC:TC	G:G	CGATGGTTTC:CGATGGTTTC	A:A	C:C	C:C	AAAAGATTATGGC:AAAAGATTATGGC	A:A	C:C	ATGTT:ATGTT	TC:TC	G:G	CGATGGTTTC:CGATGGTTTC
262	182L762	erwin	300932027	IR 117499-B-B RGA-B RGA-B RGA-64 RGA	IRRI 156/IR11A293	A:A	C:C	C:C	AAAAGATTATGGC:AAAAGATTATGGC	A:A	C:C	ATGTT:ATGTT	TC:TC	G:G	CGATGGTTTC:CGATGGTTTC	A:A	C:C	C:C	AAAAGATTATGGC:AAAAGATTATGGC	A:A	C:C	ATGTT:ATGTT	TC:TC	G:G	CGATGGTTTC:CGATGGTTTC
263	182L763	erwin	300932028	IR 117499-B-B RGA-B RGA-B RGA-65 RGA	IRRI 156/IR11A293	A:A	C:C	C:C	AAAAGATTATGGC:AAAAGATTATGGC	A:A	C:C	ATGTT:ATGTT	TC:TC	G:G	CGATGGTTTC:CGATGGTTTC	A:A	C:C	C:C	AAAAGATTATGGC:AAAAGATTATGGC	A:A	C:C	ATGTT:ATGTT	TC:TC	G:G	CGATGGTTTC:CGATGGTTTC
264	182L764	erwin	300932029	IR 117499-B-B RGA-B RGA-B RGA-66 RGA	IRRI 156/IR11A293	A:A	C:C	C:C	AAAAGATTATGGC:AAAAGATTATGGC	A:A	C:C	ATGTT:ATGTT	TC:TC	G:G	CGATGGTTTC:CGATGGTTTC	A:A	C:C	C:C	AAAAGATTATGGC:AAAAGATTATGGC	A:A	C:C	ATGTT:ATGTT	TC:TC	G:G	CGATGGTTTC:CGATGGTTTC
265	182L766	erwin	300932031	IR 117499-B-B RGA-B RGA-B RGA-68 RGA	IRRI 156/IR11A293	A:A	C:C	C:C	AAAAGATTATGGC:AAAAGATTATGGC	A:A	C:C	ATGTT:ATGTT	TC:TC	G:G	CGATGGTTTC:CGATGGTTTC	A:A	C:C	C:C	AAAAGATTATGGC:AAAAGATTATGGC	A:A	C:C	ATGTT:ATGTT	TC:TC	G:G	CGATGGTTTC:CGATGGTTTC
266	182L767	erwin	300932032	IR 117499-B-B RGA-B RGA-B RGA-69 RGA	IRRI 156/IR11A293	A:A	C:C	C:C	AAAAGATTATGGC:AAAAGATTATGGC	A:A	C:C	ATGTT:ATGTT	TC:TC	G:G	CGATGGTTTC:CGATGGTTTC	A:A	C:C	C:C	AAAAGATTATGGC:AAAAGATTATGGC	A:A	C:C	ATGTT:ATGTT	TC:TC	G:G	CGATGGTTTC:CGATGGTTTC
267	182L768	erwin	300932033	IR 117499-B-B RGA-B RGA-B RGA-70 RGA	IRRI 156/IR11A293	A:A	NA	C:C	AAAAGATTATGGC:AAAAGATTATGGC	A:A	C:C	ATGTT:ATGTT	TC:TC	G:G	CGATGGTTTC:CGATGGTTTC	A:A	C:C	C:C	AAAAGATTATGGC:AAAAGATTATGGC	A:A	C:C	ATGTT:ATGTT	TC:TC	G:G	CGATGGTTTC:CGATGGTTTC
268	182L769	erwin	300932034	IR 117499-B-B RGA-B RGA-B RGA-71 RGA	IRRI 156/IR11A293	A:A	C:C	C:C	AAAAGATTATGGC:AAAAGATTATGGC	A:A	C:C	ATGTT:ATGTT	TC:TC	G:G	CGATGGTTTC:CGATGGTTTC	A:A	C:C	C:C	AAAAGATTATGGC:AAAAGATTATGGC	A:A	C:C	ATGTT:ATGTT	TC:TC	G:G	CGATGGTTTC:CGATGGTTTC
269	182L770	erwin	300932035	IR 117499-B-B RGA-B RGA-B RGA-72 RGA	IRRI 156/IR11A293	A:A	C:C	C:C	AAAAGATTATGGC:AAAAGATTATGGC	A:A	C:C	ATGTT:ATGTT	TC:TC	G:G	CGATGGTTTC:CGATGGTTTC	A:A	C:C	C:C	AAAAGATTATGGC:AAAAGATTATGGC	A:A	C:C	ATGTT:ATGTT	TC:TC	G:G	CGATGGTTTC:CGATGGTTTC
270	182L771	erwin	300932036	IR 117499-B-B RGA-B RGA-B RGA-73 RGA	IRRI 156/IR11A293	A:A	C:C	C:C	AAAAGATTATGGC:AAAAGATTATGGC	A:A	C:C	ATGTT:ATGTT	TC:TC	G:G	CGATGGTTTC:CGATGGTTTC	A:A	C:C	C:C	AAAAGATTATGGC:AAAAGATTATGGC	A:A	C:C	ATGTT:ATGTT	TC:TC	G:G	CGATGGTTTC:CGATGGTTTC
271	182L772	erwin	300932037	IR 117499-B-B RGA-B RGA-B RGA-74 RGA	IRRI 156/IR11A293	A:A	C:C	C:C	AAAAGATTATGGC:AAAAGATTATGGC	A:A	C:C	ATGTT:ATGTT	TC:TC	G:G	CGATGGTTTC:CGATGGTTTC	A:A	C:C	C:C	AAAAGATTATGGC:AAAAGATTATGGC	A:A	C:C	ATGTT:ATGTT	TC:TC	G:G	CGATGGTTTC:CGATGGTTTC
272	182L774	erwin	300932039	IR 117499-B-B RGA-B RGA-B RGA-76 RGA	IRRI 156/IR11A293	A:A	C:C	C:C	AAAAGATTATGGC:AAAAGATTATGGC	A:A	C:C	ATGTT:ATGTT	TC:TC	G:G	CGATGGTTTC:CGATGGTTTC	A:A	C:C	C:C	AAAAGATTATGGC:AAAAGATTATGGC	A:A	C:C	ATGTT:ATGTT	TC:TC	G:G	CGATGGTTTC:CGATGGTTTC
273	182L775	erwin	300932040	IR 117499-B-B RGA-B RGA-B RGA-77 RGA	IRRI 156/IR11A293	A:A	C:C	C:C	AAAAGATTATGGC:AAAAGATTATGGC	A:A	C:C	ATGTT:ATGTT	TC:TC	G:G	CGATGGTTTC:CGATGGTTTC	A:A	C:C	C:C	AAAAGATTATGGC:AAAAGATTATGGC	A:A	C:C	ATGTT:ATGTT	TC:TC	G:G	CGATGGTTTC:CGATGGTTTC
274	182L776	erwin	300932041	IR 117499-B-B RGA-B RGA-B RGA-78 RGA	IRRI 156/IR11A293	A:A	C:C	C:C	AAAAGATTATGGC:AAAAGATTATGGC	A:A	C:C	ATGTT:ATGTT	TC:TC	G:G	CGATGGTTTC:CGATGGTTTC	A:A	C:C	C:C	AAAAGATTATGGC:AAAAGATTATGGC	A:A	C:C	ATGTT:ATGTT	TC:TC	G:G	CGATGGTTTC:CGATGGTTTC
275	182L777	erwin	300932042	IR 117499-B-B RGA-B RGA-B RGA-79 RGA	IRRI 156/IR11A293	A:A	C:C	C:C	AAAAGATTATGGC:AAAAGATTATGGC	A:A	C:C	ATGTT:ATGTT	TC:TC	G:G	CGATGGTTTC:CGATGGTTTC	A:A	C:C	C:C	AAAAGATTATGGC:AAAAGATTATGGC	A:A	C:C	ATGTT:ATGTT	TC:TC	G:G	CGATGGTTTC:CGATGGTTTC
276	182L778	erwin	300932043	IR 117499-B-B RGA-B RGA-B RGA-80 RGA	IRRI 156/IR11A293	A:A	C:C	C:C	AAAAGATTATGGC:AAAAGATTATGGC	A:A	C:C	ATGTT:ATGTT	TC:TC	G:G	CGATGGTTTC:CGATGGTTTC	A:A	C:C	C:C	AAAAGATTATGGC:AAAAGATTATGGC	A:A	C:C	ATGTT:ATGTT	TC:TC	G:G	CGATGGTTTC:CGATGGTTTC
277	182L779	erwin	300932044	IR 117499-B-B RGA-B RGA-B RGA-81 RGA	IRRI 156/IR11A293	A:A	C:C	C:C	AAAAGATTATGGC:AAAAGATTATGGC	A:A	C:C	ATGTT:ATGTT	TC:TC	G:G	CGATGGTTTC:CGATGGTTTC	A:A	C:C	C:C	AAAAGATTATGGC:AAAAGATTATGGC	A:A	C:C	ATGTT:ATGTT	TC:TC	G:G	CGATGGTTTC:CGATGGTTTC
278	182L780	erwin	300932045	IR 117499-B-B RGA-B RGA-B RGA-82 RGA	IRRI 156/IR11A293	A:A	C:C	C:C	AAAAGATTATGGC:AAAAGATTATGGC	A:A	C:C	ATGTT:ATGTT	TC:TC	G:G	CGATGGTTTC:CGATGGTTTC	NA	NA	NA	NA	NA	NA	NA	NA	NA	NA
279	182L781	erwin	300932046	IR 117499-B-B RGA-B RGA-B RGA-83 RGA	IRRI 156/IR11A293	A:A	C:C	C:C	AAAAGATTATGGC:AAAAGATTATGGC	A:A	C:C	ATGTT:ATGTT	TC:TC	G:G	CGATGGTTTC:CGATGGTTTC	A:A	C:C	C:C	AAAAGATTATGGC:AAAAGATTATGGC	A:A	C:C	ATGTT:ATGTT	TC:TC	G:G	CGATGGTTTC:CGATGGTTTC
280	182L782	erwin	300932047	IR 117499-B-B RGA-B RGA-B RGA-84 RGA	IRRI 156/IR11A293	A:A	C:C	C:C	AAAAGATTATGGC:AAAAGATTATGGC	A:A	C:C	ATGTT:ATGTT	TC:TC	G:G	CGATGGTTTC:CGATGGTTTC	A:A	C:C	C:C	AAAAGATTATGGC:AAAAGATTATGGC	A:A	C:C	ATGTT:ATGTT	TC:TC	G:G	CGATGGTTTC:CGATGGTTTC
281	182L783	erwin	300932048	IR 117499-B-B RGA-B RGA-B RGA-85 RGA	IRRI 156/IR11A293	A:A	C:C	C:C	AAAAGATTATGGC:AAAAGATTATGGC	A:A	C:C	ATGTT:ATGTT	TC:TC	G:G	CGATGGTTTC:CGATGGTTTC	A:A	C:C	C:C	AAAAGATTATGGC:AAAAGATTATGGC	A:A	C:C	ATGTT:ATGTT	TC:TC	G:G	CGATGGTTTC:CGATGGTTTC
282	182L784	erwin	300932049	IR 117499-B-B RGA-B RGA-B RGA-86 RGA	IRRI 156/IR11A293	A:A	C:C	C:C	AAAAGATTATGGC:AAAAGATTATGGC	A:A	C:C	ATGTT:ATGTT	TC:TC	G:G	CGATGGTTTC:CGATGGTTTC	A:A	C:C	C:C	AAAAGATTATGGC:AAAAGATTATGGC	A:A	C:C	ATGTT:ATGTT	TC:TC	G:G	CGATGGTTTC:CGATGGTTTC
283	182L785	erwin	300932050	IR 117499-B-B RGA-B RGA-B RGA-87 RGA	IRRI 156/IR11A293	A:A	C:C	C:C	AAAAGATTATGGC:AAAAGATTATGGC	A:A	C:C	ATGTT:ATGTT	TC:TC	G:G	CGATGGTTTC:CGATGGTTTC	A:A	C:C	C:C	AAAAGATTATGGC:AAAAGATTATGGC	A:A	C:C	ATGTT:ATGTT	TC:TC	G:G	CGATGGTTTC:CGATGGTTTC
284	182L786	erwin	300932051	IR 117499-B-B RGA-B RGA-B RGA-88 RGA	IRRI 156/IR11A293	A:A	C:C	C:C	AAAAGATTATGGC:AAAAGATTATGGC	A:A	C:C	ATGTT:ATGTT	TC:TC	G:G	CGATGGTTTC:CGATGGTTTC	A:A	C:C	C:C	AAAAGATTATGGC:AAAAGATTATGGC	A:A	C:C	ATGTT:ATGTT	TC:TC	G:G	CGATGGTTTC:CGATGGTTTC
285	182L787	erwin	300932052	IR 117499-B-B RGA-B RGA-B RGA-89 RGA	IRRI 156/IR11A293	A:A	C:C	C:C	AAAAGATTATGGC:AAAAGATTATGGC	A:A	C:C	ATGTT:ATGTT	TC:TC	G:G	CGATGGTTTC:CGATGGTTTC	A:A	C:C	C:C	AAAAGATTATGGC:AAAAGATTATGGC	A:A	C:C	ATGTT:ATGTT	TC:TC	G:G	CGATGGTTTC:CGATGGTTTC
286	182L788	erwin	300932053	IR 117499-B-B RGA-B RGA-B RGA-90 RGA	IRRI 156/IR11A293	A:A	C:C	C:C	AAAAGATTATGGC:AAAAGATTATGGC	A:A	C:C	ATGTT:ATGTT	TC:TC	G:G	CGATGGTTTC:CGATGGTTTC	A:A	C:C	C:C	AAAAGATTATGGC:AAAAGATTATGGC	A:A	C:C	ATGTT:ATGTT	TC:TC	G:G	CGATGGTTTC:CGATGGTTTC
287	182L789	erwin	300932054	IR 117499-B-B RGA-B RGA-B RGA-91 RGA	IRRI 156/IR11A293	A:A	C:C	C:C	AAAAGATTATGGC:AAAAGATTATGGC	A:A	C:C	ATGTT:ATGTT	TC:TC	G:G	CGATGGTTTC:CGATGGTTTC	A:A	C:C	C:C	AAAAGATTATGGC:AAAAGATTATGGC	A:A	C:C	ATGTT:ATGTT	TC:TC	G:G	CGATGGTTTC:CGATGGTTTC
288	182L790	erwin	300932055	IR 117499-B-B RGA-B RGA-B RGA-92 RGA	IRRI 156/IR11A293	A:A	C:C	C:C	AAAAGATTATGGC:AAAAGATTATGGC	A:A	C:C	ATGTT:ATGTT	TC:TC	G:G	CGATGGTTTC:CGATGGTTTC	A:A	C:C	C:C	AAAAGATTATGGC:AAAAGATTATGGC	A:A	C:C	ATGTT:ATGTT	TC:TC	G:G	CGATGGTTTC:CGATGGTTTC
289	182L791	erwin	300932056	IR 117499-B-B RGA-B RGA-B RGA-93 RGA	IRRI 156/IR11A293	A:A	C:C	C:C	AAAAGATTATGGC:AAAAGATTATGGC	A:A	C:C	ATGTT:ATGTT	TC:TC	G:G	CGATGGTTTC:CGATGGTTTC	A:A	C:C	C:C	AAAAGATTATGGC:AAAAGATTATGGC	A:A	C:C	ATGTT:ATGTT	TC:TC	NA	CGATGGTTTC:CGATGGTTTC
290	182L792	erwin	300932057	IR 117499-B-B RGA-B RGA-B RGA-94 RGA	IRRI 156/IR11A293	A:A	C:C	C:C	AAAAGATTATGGC:AAAAGATTATGGC	A:A	C:C	ATGTT:ATGTT	TC:TC	G:G	CGATGGTTTC:CGATGGTTTC	A:A	C:C	C:C	AAAAGATTATGGC:AAAAGATTATGGC	A:A	C:C	ATGTT:ATGTT	TC:TC	G:G	CGATGGTTTC:CGATGGTTTC
291	182L793	erwin	300932058	IR 117499-B-B RGA-B RGA-B RGA-95 RGA	IRRI 156/IR11A293	A:A	C:C	C:C	AAAAGATTATGGC:AAAAGATTATGGC	A:A	C:C	ATGTT:ATGTT	TC:TC	G:G	CGATGGTTTC:CGATGGTTTC	A:A	C:C	C:C	AAAAGATTATGGC:AAAAGATTATGGC	A:A	C:C	ATGTT:ATGTT	TC:TC	G:G	CGATGGTTTC:CGATGGTTTC
292	182L794	erwin	300932059	IR 117499-B-B RGA-B RGA-B RGA-96 RGA	IRRI 156/IR11A293	A:A	C:C	C:C	AAAAGATTATGGC:AAAAGATTATGGC	A:A	C:C	ATGTT:ATGTT	TC:TC	G:G	CGATGGTTTC:CGATGGTTTC	A:A	C:C	C:C	AAAAGATTATGGC:AAAAGATTATGGC	A:A	C:C	ATGTT:ATGTT	TC:TC	G:G	CGATGGTTTC:CGATGGTTTC
293	182L795	erwin	300932060	IR 117499-B-B RGA-B RGA-B RGA-97 RGA	IRRI 156/IR11A293	A:A	C:C	C:C	AAAAGATTATGGC:AAAAGATTATGGC	NA	C:C	ATGTT:ATGTT	TC:TC	G:G	CGATGGTTTC:CGATGGTTTC	A:A	C:C	C:C	AAAAGATTATGGC:AAAAGATTATGGC	A:A	C:C	ATGTT:ATGTT	TC:TC	G:G	CGATGGTTTC:CGATGGTTTC
294	182L796	erwin	300932061	IR 117499-B-B RGA-B RGA-B RGA-98 RGA	IRRI 156/IR11A293	A:A	C:C	C:C	AAAAGATTATGGC:AAAAGATTATGGC	A:A	C:C	ATGTT:ATGTT	TC:TC	G:G	NA	A:A	C:C	C:C	AAAAGATTATGGC:AAAAGATTATGGC	A:A	C:C	ATGTT:ATGTT	TC:TC	G:G	CGATGGTTTC:CGATGGTTTC
295	182L798	erwin	300932063	IR 117499-B-B RGA-B RGA-B RGA-100 RGA	IRRI 156/IR11A293	A:A	C:C	C:C	AAAAGATTATGGC:AAAAGATTATGGC	A:A	C:C	ATGTT:ATGTT	TC:TC	G:G	CGATGGTTTC:CGATGGTTTC	A:A	C:C	NA	AAAAGATTATGGC:AAAAGATTATGGC	A:A	C:C	ATGTT:ATGTT	TC:TC	G:G	CGATGGTTTC:CGATGGTTTC
296	182L799	erwin	300932064	IR 117499-B-B RGA-B RGA-B RGA-101 RGA	IRRI 156/IR11A293	A:A	C:C	C:C	AAAAGATTATGGC:AAAAGATTATGGC	A:A	C:C	ATGTT:ATGTT	TC:TC	G:G	CGATGGTTTC:CGATGGTTTC	A:A	C:C	NA	AAAAGATTATGGC:AAAAGATTATGGC	A:A	C:C	ATGTT:ATGTT	TC:TC	G:G	CGATGGTTTC:CGATGGTTTC
297	182L800	erwin	300932065	IR 117499-B-B RGA-B RGA-B RGA-102 RGA	IRRI 156/IR11A293	A:A	C:C	C:C	AAAAGATTATGGC:AAAAGATTATGGC	A:A	C:C	ATGTT:ATGTT	TC:TC	G:G	CGATGGTTTC:CGATGGTTTC	A:A	C:C	NA	AAAAGATTATGGC:AAAAGATTATGGC	A:A	C:C	ATGTT:ATGTT	TC:TC	G:G	CGATGGTTTC:CGATGGTTTC
298	182L801	erwin	300932066	IR 117499-B-B RGA-B RGA-B RGA-103 RGA	IRRI 156/IR11A293	A:A	C:C	C:C	AAAAGATTATGGC:AAAAGATTATGGC	A:A	C:C	ATGTT:ATGTT	TC:TC	G:G	CGATGGTTTC:CGATGGTTTC	A:A	C:C	C:C	AAAAGATTATGGC:AAAAGATTATGGC	A:A	C:C	ATGTT:ATGTT	TC:TC	G:G	NA
299	182L802	erwin	300932067	IR 117499-B-B RGA-B RGA-B RGA-104 RGA	IRRI 156/IR11A293	A:A	C:C	C:C	AAAAGATTATGGC:AAAAGATTATGGC	A:A	C:C	ATGTT:ATGTT	TC:TC	G:G	CGATGGTTTC:CGATGGTTTC	A:A	C:C	C:C	AAAAGATTATGGC:AAAAGATTATGGC	A:A	C:C	ATGTT:ATGTT	TC:TC	G:G	CGATGGTTTC:CGATGGTTTC
300	182L804	erwin	300932069	IR 117499-B-B RGA-B RGA-B RGA-106 RGA	IRRI 156/IR11A293	A:A	C:C	C:C	AAAAGATTATGGC:AAAAGATTATGGC	A:A	C:C	ATGTT:ATGTT	TC:TC	G:G	CGATGGTTTC:CGATGGTTTC	A:A	C:C	C:C	AAAAGATTATGGC:AAAAGATTATGGC	A:A	C:C	ATGTT:ATGTT	TC:TC	G:G	CGATGGTTTC:CGATGGTTTC
301	182L805	erwin	300932070	IR 117499-B-B RGA-B RGA-B RGA-107 RGA	IRRI 156/IR11A293	A:A	C:C	C:C	AAAAGATTATGGC:AAAAGATTATGGC	A:A	C:C	ATGTT:ATGTT	TC:TC	G:G	CGATGGTTTC:CGATGGTTTC	A:A	C:C	C:C	AAAAGATTATGGC:AAAAGATTATGGC	A:A	C:C	ATGTT:ATGTT	TC:TC	G:G	CGATGGTTTC:CGATGGTTTC
302	182L807	erwin	300932072	IR 117499-B-B RGA-B RGA-B RGA-109 RGA	IRRI 156/IR11A293	A:A	C:C	C:C	AAAAGATTATGGC:AAAAGATTATGGC	A:A	C:C	ATGTT:ATGTT	TC:TC	G:G	CGATGGTTTC:CGATGGTTTC	A:A	C:C	C:C	AAAAGATTATGGC:AAAAGATTATGGC	A:A	C:C	ATGTT:ATGTT	TC:TC	G:G	CGATGGTTTC:CGATGGTTTC
303	182L808	erwin	300932073	IR 117499-B-B RGA-B RGA-B RGA-110 RGA	IRRI 156/IR11A293	A:A	C:C	C:C	AAAAGATTATGGC:AAAAGATTATGGC	A:A	C:C	ATGTT:ATGTT	TC:TC	G:G	CGATGGTTTC:CGATGGTTTC	A:A	C:C	C:C	AAAAGATTATGGC:AAAAGATTATGGC	A:A	C:C	ATGTT:ATGTT	TC:TC	G:G	CGATGGTTTC:CGATGGTTTC
304	182L809	erwin	300932074	IR 117499-B-B RGA-B RGA-B RGA-111 RGA	IRRI 156/IR11A293	A:A	C:C	C:C	AAAAGATTATGGC:AAAAGATTATGGC	A:A	C:C	ATGTT:ATGTT	TC:TC	G:G	CGATGGTTTC:CGATGGTTTC	A:A	C:C	C:C	AAAAGATTATGGC:AAAAGATTATGGC	A:A	C:C	ATGTT:ATGTT	TC:TC	G:G	CGATGGTTTC:CGATGGTTTC
305	182L810	erwin	300932075	IR 117499-B-B RGA-B RGA-B RGA-112 RGA	IRRI 156/IR11A293	A:A	C:C	C:C	AAAAGATTATGGC:AAAAGATTATGGC	A:A	C:C	ATGTT:ATGTT	TC:TC	G:G	CGATGGTTTC:CGATGGTTTC	A:A	C:C	C:C	AAAAGATTATGGC:AAAAGATTATGGC	A:A	C:C	ATGTT:ATGTT	TC:TC	G:G	CGATGGTTTC:CGATGGTTTC
306	182L811	erwin	300932076	IR 117499-B-B RGA-B RGA-B RGA-113 RGA	IRRI 156/IR11A293	A:A	C:C	C:C	AAAAGATTATGGC:AAAAGATTATGGC	A:A	C:C	ATGTT:ATGTT	TC:TC	G:G	CGATGGTTTC:CGATGGTTTC	A:A	C:C	C:C	AAAAGATTATGGC:AAAAGATTATGGC	A:A	C:C	ATGTT:ATGTT	TC:TC	G:G	CGATGGTTTC:CGATGGTTTC
307	182L812	erwin	300932077	IR 117499-B-B RGA-B RGA-B RGA-114 RGA	IRRI 156/IR11A293	A:A	C:C	C:C	AAAAGATTATGGC:AAAAGATTATGGC	A:A	C:C	ATGTT:ATGTT	TC:TC	G:G	CGATGGTTTC:CGATGGTTTC	A:A	C:C	C:C	AAAAGATTATGGC:AAAAGATTATGGC	A:A	C:C	ATGTT:ATGTT	TC:TC	G:G	CGATGGTTTC:CGATGGTTTC
308	182L813	erwin	300932078	IR 117499-B-B RGA-B RGA-B RGA-115 RGA	IRRI 156/IR11A293	A:A	C:C	C:C	AAAAGATTATGGC:AAAAGATTATGGC	A:A	C:C	ATGTT:ATGTT	TC:TC	G:G	CGATGGTTTC:CGATGGTTTC	A:A	C:C	C:C	AAAAGATTATGGC:AAAAGATTATGGC	A:A	C:C	ATGTT:ATGTT	TC:TC	G:G	CGATGGTTTC:CGATGGTTTC
309	182L814	erwin	300932079	IR 117499-B-B RGA-B RGA-B RGA-116 RGA	IRRI 156/IR11A293	A:A	C:C	C:C	AAAAGATTATGGC:AAAAGATTATGGC	A:A	C:C	ATGTT:ATGTT	TC:TC	G:G	CGATGGTTTC:CGATGGTTTC	A:A	C:C	C:C	AAAAGATTATGGC:AAAAGATTATGGC	A:A	C:C	ATGTT:ATGTT	TC:TC	G:G	CGATGGTTTC:CGATGGTTTC
310	182L815	erwin	300932080	IR 117499-B-B RGA-B RGA-B RGA-117 RGA	IRRI 156/IR11A293	A:A	C:C	C:C	AAAAGATTATGGC:AAAAGATTATGGC	A:A	C:C	ATGTT:ATGTT	TC:TC	G:G	CGATGGTTTC:CGATGGTTTC	A:A	C:C	C:C	AAAAGATTATGGC:AAAAGATTATGGC	A:A	C:C	ATGTT:ATGTT	TC:TC	G:G	CGATGGTTTC:CGATGGTTTC
311	182L816	erwin	300932081	IR 117499-B-B RGA-B RGA-B RGA-118 RGA	IRRI 156/IR11A293	A:A	C:C	C:C	AAAAGATTATGGC:AAAAGATTATGGC	A:A	C:C	ATGTT:ATGTT	TC:TC	G:G	CGATGGTTTC:CGATGGTTTC	A:A	C:C	C:C	AAAAGATTATGGC:AAAAGATTATGGC	A:A	C:C	ATGTT:ATGTT	TC:TC	G:G	CGATGGTTTC:CGATGGTTTC
312	182L817	erwin	300932082	IR 117499-B-B RGA-B RGA-B RGA-119 RGA	IRRI 156/IR11A293	A:A	C:C	C:C	AAAAGATTATGGC:AAAAGATTATGGC	A:A	C:C	ATGTT:ATGTT	TC:TC	G:G	CGATGGTTTC:CGATGGTTTC	A:A	C:C	C:C	AAAAGATTATGGC:AAAAGATTATGGC	A:A	C:C	ATGTT:ATGTT	TC:TC	G:G	CGATGGTTTC:CGATGGTTTC
313	182L818	erwin	300932083	IR 117499-B-B RGA-B RGA-B RGA-120 RGA	IRRI 156/IR11A293	A:A	C:C	C:C	AAAAGATTATGGC:AAAAGATTATGGC	A:A	C:C	ATGTT:ATGTT	TC:TC	G:G	CGATGGTTTC:CGATGGTTTC	A:A	C:C	C:C	AAAAGATTATGGC:AAAAGATTATGGC	A:A	C:C	ATGTT:ATGTT	TC:TC	G:G	CGATGGTTTC:CGATGGTTTC
314	182L821	erwin	300932086	IR 117499-B-B RGA-B RGA-B RGA-123 RGA	IRRI 156/IR11A293	A:A	C:C	C:C	AAAAGATTATGGC:AAAAGATTATGGC	A:A	C:C	ATGTT:ATGTT	TC:TC	G:G	CGATGGTTTC:CGATGGTTTC	A:A	C:C	C:C	AAAAGATTATGGC:AAAAGATTATGGC	A:A	C:C	ATGTT:ATGTT	TC:TC	G:G	CGATGGTTTC:CGATGGTTTC
315	182L822	erwin	300932087	IR 117499-B-B RGA-B RGA-B RGA-124 RGA	IRRI 156/IR11A293	A:A	C:C	C:C	AAAAGATTATGGC:AAAAGATTATGGC	A:A	C:C	ATGTT:ATGTT	TC:TC	G:G	CGATGGTTTC:CGATGGTTTC	A:A	C:C	C:C	AAAAGATTATGGC:AAAAGATTATGGC	A:A	C:C	ATGTT:ATGTT	TC:TC	G:G	CGATGGTTTC:CGATGGTTTC
316	182L823	erwin	300932088	IR 117499-B-B RGA-B RGA-B RGA-125 RGA	IRRI 156/IR11A293	A:A	C:C	C:C	AAAAGATTATGGC:AAAAGATTATGGC	A:A	C:C	ATGTT:ATGTT	TC:TC	G:G	CGATGGTTTC:CGATGGTTTC	A:A	C:C	C:C	AAAAGATTATGGC:AAAAGATTATGGC	A:A	C:C	ATGTT:ATGTT	TC:TC	G:G	CGATGGTTTC:CGATGGTTTC
317	182L824	erwin	300932089	IR 117499-B-B RGA-B RGA-B RGA-126 RGA	IRRI 156/IR11A293	A:A	C:C	C:C	AAAAGATTATGGC:AAAAGATTATGGC	A:A	C:C	ATGTT:ATGTT	TC:TC	G:G	CGATGGTTTC:CGATGGTTTC	A:A	C:C	C:C	AAAAGATTATGGC:AAAAGATTATGGC	A:A	C:C	ATGTT:ATGTT	TC:TC	G:G	CGATGGTTTC:CGATGGTTTC
318	182L825	erwin	300932090	IR 117499-B-B RGA-B RGA-B RGA-127 RGA	IRRI 156/IR11A293	A:A	C:C	C:C	AAAAGATTATGGC:AAAAGATTATGGC	A:A	C:C	ATGTT:ATGTT	TC:TC	G:G	CGATGGTTTC:CGATGGTTTC	A:A	C:C	C:C	AAAAGATTATGGC:AAAAGATTATGGC	A:A	C:C	ATGTT:ATGTT	TC:TC	G:G	CGATGGTTTC:CGATGGTTTC
319	182L826	erwin	300932091	IR 117499-B-B RGA-B RGA-B RGA-128 RGA	IRRI 156/IR11A293	A:A	C:C	C:C	AAAAGATTATGGC:AAAAGATTATGGC	A:A	C:C	ATGTT:ATGTT	TC:TC	G:G	CGATGGTTTC:CGATGGTTTC	A:A	C:C	C:C	AAAAGATTATGGC:AAAAGATTATGGC	A:A	C:C	ATGTT:ATGTT	TC:TC	G:G	CGATGGTTTC:CGATGGTTTC
320	182L827	erwin	300932092	IR 117499-B-B RGA-B RGA-B RGA-129 RGA	IRRI 156/IR11A293	A:A	C:C	C:C	AAAAGATTATGGC:AAAAGATTATGGC	A:A	C:C	ATGTT:ATGTT	TC:TC	G:G	CGATGGTTTC:CGATGGTTTC	A:A	C:C	C:C	AAAAGATTATGGC:AAAAGATTATGGC	A:A	C:C	ATGTT:ATGTT	TC:TC	G:G	CGATGGTTTC:CGATGGTTTC
321	182L828	erwin	300932093	IR 117499-B-B RGA-B RGA-B RGA-130 RGA	IRRI 156/IR11A293	A:A	C:C	C:C	AAAAGATTATGGC:AAAAGATTATGGC	A:A	C:C	ATGTT:ATGTT	TC:TC	G:G	CGATGGTTTC:CGATGGTTTC	A:A	C:C	C:C	AAAAGATTATGGC:AAAAGATTATGGC	A:A	C:C	ATGTT:ATGTT	TC:TC	G:G	CGATGGTTTC:CGATGGTTTC
322	182L830	erwin	300932095	IR 117499-B-B RGA-B RGA-B RGA-132 RGA	IRRI 156/IR11A293	A:A	C:C	C:C	AAAAGATTATGGC:AAAAGATTATGGC	A:A	C:C	ATGTT:ATGTT	TC:TC	G:G	CGATGGTTTC:CGATGGTTTC	A:A	C:C	C:C	AAAAGATTATGGC:AAAAGATTATGGC	A:A	C:C	ATGTT:ATGTT	TC:TC	G:G	CGATGGTTTC:CGATGGTTTC
323	182L831	erwin	300932096	IR 117499-B-B RGA-B RGA-B RGA-133 RGA	IRRI 156/IR11A293	A:A	C:C	C:C	AAAAGATTATGGC:AAAAGATTATGGC	A:A	C:C	ATGTT:ATGTT	TC:TC	G:G	CGATGGTTTC:CGATGGTTTC	A:A	C:C	C:C	AAAAGATTATGGC:AAAAGATTATGGC	NA	C:C	ATGTT:ATGTT	TC:TC	G:G	CGATGGTTTC:CGATGGTTTC
324	182L832	erwin	300932097	IR 117499-B-B RGA-B RGA-B RGA-134 RGA	IRRI 156/IR11A293	A:A	C:C	C:C	AAAAGATTATGGC:AAAAGATTATGGC	A:A	C:C	ATGTT:ATGTT	TC:TC	G:G	CGATGGTTTC:CGATGGTTTC	A:A	C:C	C:C	AAAAGATTATGGC:AAAAGATTATGGC	A:A	C:C	ATGTT:ATGTT	TC:TC	G:G	CGATGGTTTC:CGATGGTTTC
325	182L833	erwin	300932098	IR 117499-B-B RGA-B RGA-B RGA-135 RGA	IRRI 156/IR11A293	A:A	C:C	C:C	AAAAGATTATGGC:AAAAGATTATGGC	A:A	C:C	ATGTT:ATGTT	TC:TC	G:G	CGATGGTTTC:CGATGGTTTC	A:A	C:C	C:C	AAAAGATTATGGC:AAAAGATTATGGC	A:A	C:C	ATGTT:ATGTT	TC:TC	G:G	CGATGGTTTC:CGATGGTTTC
326	182L834	erwin	300932099	IR 117499-B-B RGA-B RGA-B RGA-136 RGA	IRRI 156/IR11A293	A:A	C:C	C:C	AAAAGATTATGGC:AAAAGATTATGGC	A:A	C:C	ATGTT:ATGTT	TC:TC	G:G	CGATGGTTTC:CGATGGTTTC	A:A	C:C	C:C	AAAAGATTATGGC:AAAAGATTATGGC	A:A	C:C	ATGTT:ATGTT	TC:TC	G:G	CGATGGTTTC:CGATGGTTTC
327	182L835	erwin	300932100	IR 117499-B-B RGA-B RGA-B RGA-137 RGA	IRRI 156/IR11A293	A:A	C:C	C:C	AAAAGATTATGGC:AAAAGATTATGGC	A:A	C:C	ATGTT:ATGTT	TC:TC	G:G	CGATGGTTTC:CGATGGTTTC	A:A	C:C	C:C	AAAAGATTATGGC:AAAAGATTATGGC	A:A	C:C	ATGTT:ATGTT	TC:TC	G:G	CGATGGTTTC:CGATGGTTTC
328	182L836	erwin	300932101	IR 117499-B-B RGA-B RGA-B RGA-138 RGA	IRRI 156/IR11A293	A:A	C:C	C:C	AAAAGATTATGGC:AAAAGATTATGGC	A:A	C:C	ATGTT:ATGTT	TC:TC	G:G	CGATGGTTTC:CGATGGTTTC	A:A	C:C	C:C	AAAAGATTATGGC:AAAAGATTATGGC	A:A	C:C	ATGTT:ATGTT	TC:TC	G:G	CGATGGTTTC:CGATGGTTTC
329	182L837	erwin	300932102	IR 117499-B-B RGA-B RGA-B RGA-139 RGA	IRRI 156/IR11A293	A:A	C:C	C:C	AAAAGATTATGGC:AAAAGATTATGGC	A:A	C:C	ATGTT:ATGTT	TC:TC	G:G	CGATGGTTTC:CGATGGTTTC	A:A	C:C	C:C	AAAAGATTATGGC:AAAAGATTATGGC	A:A	C:C	ATGTT:ATGTT	TC:TC	G:G	NA
330	182L838	erwin	300932103	IR 117499-B-B RGA-B RGA-B RGA-140 RGA	IRRI 156/IR11A293	A:A	C:C	C:C	AAAAGATTATGGC:AAAAGATTATGGC	A:A	C:C	ATGTT:ATGTT	TC:TC	G:G	CGATGGTTTC:CGATGGTTTC	A:A	C:C	C:C	AAAAGATTATGGC:AAAAGATTATGGC	A:A	C:C	ATGTT:ATGTT	TC:TC	G:G	CGATGGTTTC:CGATGGTTTC
331	182L839	erwin	300932104	IR 117499-B-B RGA-B RGA-B RGA-141 RGA	IRRI 156/IR11A293	A:A	C:C	C:C	AAAAGATTATGGC:AAAAGATTATGGC	A:A	C:C	ATGTT:ATGTT	TC:TC	G:G	CGATGGTTTC:CGATGGTTTC	A:A	C:C	C:C	AAAAGATTATGGC:AAAAGATTATGGC	A:A	C:C	ATGTT:ATGTT	TC:TC	G:G	CGATGGTTTC:CGATGGTTTC
332	182L840	erwin	300932105	IR 117499-B-B RGA-B RGA-B RGA-142 RGA	IRRI 156/IR11A293	A:A	C:C	C:C	AAAAGATTATGGC:AAAAGATTATGGC	A:A	C:C	ATGTT:ATGTT	TC:TC	G:G	CGATGGTTTC:CGATGGTTTC	A:A	C:C	C:C	AAAAGATTATGGC:AAAAGATTATGGC	A:A	C:C	ATGTT:ATGTT	TC:TC	G:G	NA
333	182L841	erwin	300932106	IR 117499-B-B RGA-B RGA-B RGA-143 RGA	IRRI 156/IR11A293	A:A	C:C	C:C	AAAAGATTATGGC:AAAAGATTATGGC	A:A	C:C	ATGTT:ATGTT	TC:TC	G:G	CGATGGTTTC:CGATGGTTTC	A:A	C:C	C:C	AAAAGATTATGGC:AAAAGATTATGGC	A:A	C:C	ATGTT:ATGTT	TC:TC	G:G	CGATGGTTTC:CGATGGTTTC
334	182L842	erwin	300932107	IR 117499-B-B RGA-B RGA-B RGA-144 RGA	IRRI 156/IR11A293	A:A	C:C	C:C	AAAAGATTATGGC:AAAAGATTATGGC	A:A	C:C	ATGTT:ATGTT	TC:TC	G:G	CGATGGTTTC:CGATGGTTTC	A:A	C:C	C:C	AAAAGATTATGGC:AAAAGATTATGGC	A:A	C:C	ATGTT:ATGTT	TC:TC	G:G	CGATGGTTTC:CGATGGTTTC
335	182L843	erwin	300932108	IR 117499-B-B RGA-B RGA-B RGA-145 RGA	IRRI 156/IR11A293	A:A	C:C	C:C	AAAAGATTATGGC:AAAAGATTATGGC	A:A	C:C	ATGTT:ATGTT	TC:TC	G:G	CGATGGTTTC:CGATGGTTTC	A:A	C:C	C:C	AAAAGATTATGGC:AAAAGATTATGGC	A:A	C:C	ATGTT:ATGTT	TC:TC	G:G	CGATGGTTTC:CGATGGTTTC
336	182L844	erwin	300932109	IR 117499-B-B RGA-B RGA-B RGA-146 RGA	IRRI 156/IR11A293	A:A	C:C	C:C	AAAAGATTATGGC:AAAAGATTATGGC	A:A	C:C	ATGTT:ATGTT	TC:TC	G:G	CGATGGTTTC:CGATGGTTTC	A:A	C:C	C:C	AAAAGATTATGGC:AAAAGATTATGGC	A:A	C:C	ATGTT:ATGTT	TC:TC	G:G	CGATGGTTTC:CGATGGTTTC
337	182L845	erwin	300932110	IR 117499-B-B RGA-B RGA-B RGA-147 RGA	IRRI 156/IR11A293	A:A	C:C	C:C	AAAAGATTATGGC:AAAAGATTATGGC	A:A	C:C	ATGTT:ATGTT	TC:TC	G:G	CGATGGTTTC:CGATGGTTTC	A:A	C:C	C:C	AAAAGATTATGGC:AAAAGATTATGGC	A:A	C:C	ATGTT:ATGTT	TC:TC	G:G	CGATGGTTTC:CGATGGTTTC
338	182L846	erwin	300932111	IR 117499-B-B RGA-B RGA-B RGA-148 RGA	IRRI 156/IR11A293	A:A	C:C	C:C	AAAAGATTATGGC:AAAAGATTATGGC	A:A	C:C	ATGTT:ATGTT	TC:TC	G:G	CGATGGTTTC:CGATGGTTTC	A:A	C:C	C:C	AAAAGATTATGGC:AAAAGATTATGGC	A:A	C:C	ATGTT:ATGTT	TC:TC	G:G	CGATGGTTTC:CGATGGTTTC
339	182L847	erwin	300932112	IR 117499-B-B RGA-B RGA-B RGA-149 RGA	IRRI 156/IR11A293	A:A	C:C	C:C	AAAAGATTATGGC:AAAAGATTATGGC	A:A	C:C	ATGTT:ATGTT	TC:TC	G:G	CGATGGTTTC:CGATGGTTTC	A:A	C:C	C:C	AAAAGATTATGGC:AAAAGATTATGGC	A:A	C:C	ATGTT:ATGTT	TC:TC	G:G	NA
340	182L848	erwin	300932113	IR 117499-B-B RGA-B RGA-B RGA-150 RGA	IRRI 156/IR11A293	A:A	C:C	C:C	AAAAGATTATGGC:AAAAGATTATGGC	A:A	C:C	ATGTT:ATGTT	TC:TC	G:G	CGATGGTTTC:CGATGGTTTC	A:A	C:C	C:C	AAAAGATTATGGC:AAAAGATTATGGC	A:A	C:C	ATGTT:ATGTT	TC:TC	G:G	CGATGGTTTC:CGATGGTTTC
341	182L849	erwin	300932114	IR 117499-B-B RGA-B RGA-B RGA-151 RGA	IRRI 156/IR11A293	A:A	C:C	C:C	AAAAGATTATGGC:AAAAGATTATGGC	A:A	C:C	ATGTT:ATGTT	TC:TC	G:G	CGATGGTTTC:CGATGGTTTC	A:A	C:C	C:C	AAAAGATTATGGC:AAAAGATTATGGC	A:A	C:C	ATGTT:ATGTT	TC:TC	G:G	CGATGGTTTC:CGATGGTTTC
342	182L850	erwin	300932115	IR 117499-B-B RGA-B RGA-B RGA-152 RGA	IRRI 156/IR11A293	A:A	C:C	C:C	AAAAGATTATGGC:AAAAGATTATGGC	A:A	C:C	ATGTT:ATGTT	TC:TC	G:G	CGATGGTTTC:CGATGGTTTC	A:A	C:C	C:C	AAAAGATTATGGC:AAAAGATTATGGC	A:A	C:C	ATGTT:ATGTT	TC:TC	G:G	CGATGGTTTC:CGATGGTTTC
343	182L851	erwin	300932116	IR 117499-B-B RGA-B RGA-B RGA-153 RGA	IRRI 156/IR11A293	A:A	C:C	C:C	AAAAGATTATGGC:AAAAGATTATGGC	A:A	C:C	ATGTT:ATGTT	TC:TC	G:G	CGATGGTTTC:CGATGGTTTC	A:A	C:C	C:C	AAAAGATTATGGC:AAAAGATTATGGC	A:A	NA	ATGTT:ATGTT	TC:TC	G:G	NA
344	182L852	erwin	300932117	IR 117499-B-B RGA-B RGA-B RGA-154 RGA	IRRI 156/IR11A293	A:A	C:C	C:C	AAAAGATTATGGC:AAAAGATTATGGC	A:A	C:C	ATGTT:ATGTT	TC:TC	G:G	CGATGGTTTC:CGATGGTTTC	A:A	C:C	C:C	AAAAGATTATGGC:AAAAGATTATGGC	A:A	C:C	ATGTT:ATGTT	TC:TC	G:G	CGATGGTTTC:CGATGGTTTC
345	182L853	erwin	300932118	IR 117499-B-B RGA-B RGA-B RGA-155 RGA	IRRI 156/IR11A293	A:A	C:C	C:C	AAAAGATTATGGC:AAAAGATTATGGC	A:A	C:C	ATGTT:ATGTT	TC:TC	G:G	CGATGGTTTC:CGATGGTTTC	A:A	C:C	C:C	AAAAGATTATGGC:AAAAGATTATGGC	A:A	C:C	ATGTT:ATGTT	TC:TC	G:G	CGATGGTTTC:CGATGGTTTC
346	182L854	erwin	300932119	IR 117499-B-B RGA-B RGA-B RGA-156 RGA	IRRI 156/IR11A293	A:A	C:C	C:C	AAAAGATTATGGC:AAAAGATTATGGC	A:A	C:C	ATGTT:ATGTT	TC:TC	G:G	CGATGGTTTC:CGATGGTTTC	A:A	C:C	C:C	AAAAGATTATGGC:AAAAGATTATGGC	A:A	C:C	ATGTT:ATGTT	TC:TC	G:G	CGATGGTTTC:CGATGGTTTC
347	182L855	erwin	300932120	IR 117499-B-B RGA-B RGA-B RGA-157 RGA	IRRI 156/IR11A293	A:A	C:C	C:C	AAAAGATTATGGC:AAAAGATTATGGC	A:A	C:C	ATGTT:ATGTT	TC:TC	G:G	CGATGGTTTC:CGATGGTTTC	A:A	C:C	C:C	AAAAGATTATGGC:AAAAGATTATGGC	A:A	C:C	ATGTT:ATGTT	TC:TC	G:G	CGATGGTTTC:CGATGGTTTC
348	182L856	erwin	300932121	IR 117499-B-B RGA-B RGA-B RGA-158 RGA	IRRI 156/IR11A293	A:A	C:C	C:C	AAAAGATTATGGC:AAAAGATTATGGC	A:A	C:C	ATGTT:ATGTT	TC:TC	G:G	CGATGGTTTC:CGATGGTTTC	A:A	C:C	C:C	AAAAGATTATGGC:AAAAGATTATGGC	A:A	C:C	ATGTT:ATGTT	TC:TC	G:G	CGATGGTTTC:CGATGGTTTC
349	182L857	erwin	300932122	IR 117499-B-B RGA-B RGA-B RGA-159 RGA	IRRI 156/IR11A293	A:A	C:C	C:C	AAAAGATTATGGC:AAAAGATTATGGC	A:A	C:C	ATGTT:ATGTT	TC:TC	G:G	CGATGGTTTC:CGATGGTTTC	A:A	C:C	C:C	AAAAGATTATGGC:AAAAGATTATGGC	A:A	C:C	ATGTT:ATGTT	TC:TC	G:G	CGATGGTTTC:CGATGGTTTC
350	182L858	erwin	300932123	IR 117499-B-B RGA-B RGA-B RGA-160 RGA	IRRI 156/IR11A293	A:A	C:C	C:C	AAAAGATTATGGC:AAAAGATTATGGC	A:A	C:C	ATGTT:ATGTT	TC:TC	G:G	CGATGGTTTC:CGATGGTTTC	A:A	C:C	C:C	AAAAGATTATGGC:AAAAGATTATGGC	A:A	C:C	ATGTT:ATGTT	TC:TC	G:G	CGATGGTTTC:CGATGGTTTC
351	182L859	erwin	300932124	IR 117499-B-B RGA-B RGA-B RGA-161 RGA	IRRI 156/IR11A293	A:A	C:C	C:C	AAAAGATTATGGC:AAAAGATTATGGC	A:A	C:C	ATGTT:ATGTT	TC:TC	G:G	CGATGGTTTC:CGATGGTTTC	A:A	C:C	C:C	AAAAGATTATGGC:AAAAGATTATGGC	A:A	C:C	ATGTT:ATGTT	TC:TC	G:G	CGATGGTTTC:CGATGGTTTC
352	182L860	erwin	300932125	IR 117499-B-B RGA-B RGA-B RGA-162 RGA	IRRI 156/IR11A293	A:A	C:C	C:C	AAAAGATTATGGC:AAAAGATTATGGC	A:A	C:C	ATGTT:ATGTT	TC:TC	G:G	CGATGGTTTC:CGATGGTTTC	A:A	C:C	C:C	AAAAGATTATGGC:AAAAGATTATGGC	A:A	C:C	ATGTT:ATGTT	TC:TC	G:G	CGATGGTTTC:CGATGGTTTC
353	182L861	erwin	300932126	IR 117499-B-B RGA-B RGA-B RGA-163 RGA	IRRI 156/IR11A293	A:A	C:C	C:C	AAAAGATTATGGC:AAAAGATTATGGC	A:A	C:C	ATGTT:ATGTT	TC:TC	G:G	CGATGGTTTC:CGATGGTTTC	A:A	C:C	C:C	AAAAGATTATGGC:AAAAGATTATGGC	A:A	C:C	ATGTT:ATGTT	TC:TC	G:G	CGATGGTTTC:CGATGGTTTC
354	182L862	erwin	300932127	IR 117499-B-B RGA-B RGA-B RGA-164 RGA	IRRI 156/IR11A293	A:A	C:C	C:C	AAAAGATTATGGC:AAAAGATTATGGC	A:A	C:C	ATGTT:ATGTT	TC:TC	G:G	CGATGGTTTC:CGATGGTTTC	A:A	C:C	C:C	AAAAGATTATGGC:AAAAGATTATGGC	A:A	C:C	ATGTT:ATGTT	TC:TC	G:G	CGATGGTTTC:CGATGGTTTC
355	182L863	erwin	300932128	IR 117499-B-B RGA-B RGA-B RGA-165 RGA	IRRI 156/IR11A293	A:A	C:C	C:C	AAAAGATTATGGC:AAAAGATTATGGC	A:A	C:C	ATGTT:ATGTT	TC:TC	G:G	CGATGGTTTC:CGATGGTTTC	A:A	C:C	C:C	AAAAGATTATGGC:AAAAGATTATGGC	A:A	C:C	ATGTT:ATGTT	TC:TC	G:G	CGATGGTTTC:CGATGGTTTC
356	182L864	erwin	300932129	IR 117499-B-B RGA-B RGA-B RGA-166 RGA	IRRI 156/IR11A293	A:A	C:C	C:C	AAAAGATTATGGC:AAAAGATTATGGC	A:A	C:C	ATGTT:ATGTT	TC:TC	G:G	CGATGGTTTC:CGATGGTTTC	A:A	C:C	C:C	AAAAGATTATGGC:AAAAGATTATGGC	A:A	C:C	ATGTT:ATGTT	TC:TC	G:G	CGATGGTTTC:CGATGGTTTC
357	182L865	erwin	300932130	IR 117499-B-B RGA-B RGA-B RGA-167 RGA	IRRI 156/IR11A293	A:A	C:C	C:C	AAAAGATTATGGC:AAAAGATTATGGC	A:A	C:C	ATGTT:ATGTT	TC:TC	G:G	CGATGGTTTC:CGATGGTTTC	A:A	C:C	C:C	AAAAGATTATGGC:AAAAGATTATGGC	A:A	C:C	ATGTT:ATGTT	TC:TC	G:G	CGATGGTTTC:CGATGGTTTC
358	182L866	erwin	300932131	IR 117499-B-B RGA-B RGA-B RGA-168 RGA	IRRI 156/IR11A293	A:A	C:C	C:C	AAAAGATTATGGC:AAAAGATTATGGC	A:A	C:C	ATGTT:ATGTT	TC:TC	G:G	CGATGGTTTC:CGATGGTTTC	A:A	C:C	C:C	AAAAGATTATGGC:AAAAGATTATGGC	A:A	C:C	ATGTT:ATGTT	TC:TC	G:G	CGATGGTTTC:CGATGGTTTC
359	182L867	erwin	300932132	IR 117499-B-B RGA-B RGA-B RGA-169 RGA	IRRI 156/IR11A293	A:A	C:C	C:C	AAAAGATTATGGC:AAAAGATTATGGC	A:A	C:C	ATGTT:ATGTT	TC:TC	G:G	CGATGGTTTC:CGATGGTTTC	A:A	C:C	C:C	AAAAGATTATGGC:AAAAGATTATGGC	A:A	C:C	ATGTT:ATGTT	TC:TC	G:G	CGATGGTTTC:CGATGGTTTC
360	182L868	erwin	300932133	IR 117499-B-B RGA-B RGA-B RGA-170 RGA	IRRI 156/IR11A293	A:A	C:C	C:C	AAAAGATTATGGC:AAAAGATTATGGC	A:A	C:C	ATGTT:ATGTT	TC:TC	G:G	CGATGGTTTC:CGATGGTTTC	A:A	C:C	C:C	AAAAGATTATGGC:AAAAGATTATGGC	A:A	C:C	ATGTT:ATGTT	TC:TC	G:G	CGATGGTTTC:CGATGGTTTC
361	182L869	erwin	300932134	IR 117499-B-B RGA-B RGA-B RGA-171 RGA	IRRI 156/IR11A293	A:A	C:C	C:C	AAAAGATTATGGC:AAAAGATTATGGC	A:A	C:C	ATGTT:ATGTT	TC:TC	G:G	CGATGGTTTC:CGATGGTTTC	A:A	C:C	C:C	AAAAGATTATGGC:AAAAGATTATGGC	A:A	C:C	ATGTT:ATGTT	TC:TC	G:G	CGATGGTTTC:CGATGGTTTC
362	182L870	erwin	300932135	IR 117499-B-B RGA-B RGA-B RGA-172 RGA	IRRI 156/IR11A293	A:A	C:C	C:C	AAAAGATTATGGC:AAAAGATTATGGC	A:A	C:C	ATGTT:ATGTT	TC:TC	G:G	CGATGGTTTC:CGATGGTTTC	A:A	C:C	C:C	AAAAGATTATGGC:AAAAGATTATGGC	A:A	C:C	ATGTT:ATGTT	TC:TC	G:G	CGATGGTTTC:CGATGGTTTC
363	182L871	erwin	300932136	IR 117499-B-B RGA-B RGA-B RGA-173 RGA	IRRI 156/IR11A293	A:A	C:C	C:C	AAAAGATTATGGC:AAAAGATTATGGC	A:A	C:C	ATGTT:ATGTT	TC:TC	G:G	CGATGGTTTC:CGATGGTTTC	A:A	C:C	C:C	AAAAGATTATGGC:AAAAGATTATGGC	A:A	C:C	ATGTT:ATGTT	TC:TC	G:G	CGATGGTTTC:CGATGGTTTC
364	182L872	erwin	300932137	IR 117499-B-B RGA-B RGA-B RGA-174 RGA	IRRI 156/IR11A293	A:A	C:C	C:C	AAAAGATTATGGC:AAAAGATTATGGC	A:A	C:C	ATGTT:ATGTT	TC:TC	G:G	CGATGGTTTC:CGATGGTTTC	A:A	C:C	C:C	AAAAGATTATGGC:AAAAGATTATGGC	A:A	C:C	ATGTT:ATGTT	TC:TC	G:G	CGATGGTTTC:CGATGGTTTC
365	182L873	erwin	300932138	IR 117499-B-B RGA-B RGA-B RGA-175 RGA	IRRI 156/IR11A293	A:A	C:C	C:C	AAAAGATTATGGC:AAAAGATTATGGC	A:A	C:C	ATGTT:ATGTT	TC:TC	G:G	CGATGGTTTC:CGATGGTTTC	A:A	C:C	C:C	AAAAGATTATGGC:AAAAGATTATGGC	A:A	C:C	ATGTT:ATGTT	TC:TC	G:G	CGATGGTTTC:CGATGGTTTC
366	182L874	erwin	300932139	IR 117499-B-B RGA-B RGA-B RGA-176 RGA	IRRI 156/IR11A293	A:A	C:C	C:C	AAAAGATTATGGC:AAAAGATTATGGC	A:A	C:C	ATGTT:ATGTT	TC:TC	G:G	CGATGGTTTC:CGATGGTTTC	A:A	C:C	C:C	AAAAGATTATGGC:AAAAGATTATGGC	A:A	C:C	ATGTT:ATGTT	TC:TC	G:G	CGATGGTTTC:CGATGGTTTC
367	182L875	erwin	300932140	IR 117499-B-B RGA-B RGA-B RGA-177 RGA	IRRI 156/IR11A293	A:A	C:C	C:C	AAAAGATTATGGC:AAAAGATTATGGC	A:A	C:C	ATGTT:ATGTT	TC:TC	G:G	CGATGGTTTC:CGATGGTTTC	A:A	C:C	C:C	AAAAGATTATGGC:AAAAGATTATGGC	A:A	C:C	ATGTT:ATGTT	TC:TC	G:G	CGATGGTTTC:CGATGGTTTC
368	182L876	erwin	300932141	IR 117499-B-B RGA-B RGA-B RGA-178 RGA	IRRI 156/IR11A293	A:A	C:C	C:C	AAAAGATTATGGC:AAAAGATTATGGC	A:A	C:C	ATGTT:ATGTT	TC:TC	G:G	CGATGGTTTC:CGATGGTTTC	A:A	C:C	C:C	AAAAGATTATGGC:AAAAGATTATGGC	A:A	C:C	ATGTT:ATGTT	TC:TC	G:G	CGATGGTTTC:CGATGGTTTC
369	182L877	erwin	300932142	IR 117499-B-B RGA-B RGA-B RGA-179 RGA	IRRI 156/IR11A293	A:A	C:C	C:C	AAAAGATTATGGC:AAAAGATTATGGC	A:A	C:C	ATGTT:ATGTT	TC:TC	G:G	CGATGGTTTC:CGATGGTTTC	A:A	C:C	C:C	AAAAGATTATGGC:AAAAGATTATGGC	A:A	C:C	ATGTT:ATGTT	TC:TC	G:G	CGATGGTTTC:CGATGGTTTC
370	182L878	erwin	300932143	IR 117499-B-B RGA-B RGA-B RGA-180 RGA	IRRI 156/IR11A293	A:A	C:C	C:C	AAAAGATTATGGC:AAAAGATTATGGC	A:A	C:C	ATGTT:ATGTT	TC:TC	G:G	CGATGGTTTC:CGATGGTTTC	A:A	C:C	C:C	AAAAGATTATGGC:AAAAGATTATGGC	A:A	C:C	ATGTT:ATGTT	TC:TC	G:G	CGATGGTTTC:CGATGGTTTC
371	182L879	erwin	300932144	IR 117499-B-B RGA-B RGA-B RGA-181 RGA	IRRI 156/IR11A293	A:A	C:C	C:C	AAAAGATTATGGC:AAAAGATTATGGC	A:A	C:C	ATGTT:ATGTT	TC:TC	G:G	CGATGGTTTC:CGATGGTTTC	A:A	C:C	C:C	AAAAGATTATGGC:AAAAGATTATGGC	A:A	C:C	ATGTT:ATGTT	TC:TC	G:G	CGATGGTTTC:CGATGGTTTC
372	182L880	erwin	300932145	IR 117499-B-B RGA-B RGA-B RGA-182 RGA	IRRI 156/IR11A293	A:A	C:C	C:C	AAAAGATTATGGC:AAAAGATTATGGC	A:A	C:C	ATGTT:ATGTT	TC:TC	G:G	CGATGGTTTC:CGATGGTTTC	A:A	C:C	C:C	AAAAGATTATGGC:AAAAGATTATGGC	NA	C:C	ATGTT:ATGTT	TC:TC	G:G	CGATGGTTTC:CGATGGTTTC
373	182L881	erwin	300932146	IR 117499-B-B RGA-B RGA-B RGA-183 RGA	IRRI 156/IR11A293	A:A	C:C	C:C	AAAAGATTATGGC:AAAAGATTATGGC	A:A	C:C	ATGTT:ATGTT	TC:TC	G:G	CGATGGTTTC:CGATGGTTTC	A:A	C:C	C:C	AAAAGATTATGGC:AAAAGATTATGGC	A:A	C:C	ATGTT:ATGTT	TC:TC	G:G	CGATGGTTTC:CGATGGTTTC
374	182L882	erwin	300932147	IR 117499-B-B RGA-B RGA-B RGA-184 RGA	IRRI 156/IR11A293	A:A	C:C	C:C	AAAAGATTATGGC:AAAAGATTATGGC	A:A	C:C	ATGTT:ATGTT	TC:TC	G:G	CGATGGTTTC:CGATGGTTTC	A:A	C:C	C:C	AAAAGATTATGGC:AAAAGATTATGGC	A:A	C:C	ATGTT:ATGTT	TC:TC	G:G	CGATGGTTTC:CGATGGTTTC
375	182L883	erwin	300932148	IR 117499-B-B RGA-B RGA-B RGA-185 RGA	IRRI 156/IR11A293	A:A	C:C	C:C	AAAAGATTATGGC:AAAAGATTATGGC	A:A	C:C	ATGTT:ATGTT	TC:TC	G:G	CGATGGTTTC:CGATGGTTTC	A:A	C:C	C:C	AAAAGATTATGGC:AAAAGATTATGGC	A:A	C:C	ATGTT:ATGTT	TC:TC	G:G	CGATGGTTTC:CGATGGTTTC
376	182L884	erwin	300932149	IR 117499-B-B RGA-B RGA-B RGA-186 RGA	IRRI 156/IR11A293	A:A	C:C	C:C	AAAAGATTATGGC:AAAAGATTATGGC	A:A	C:C	ATGTT:ATGTT	TC:TC	G:G	CGATGGTTTC:CGATGGTTTC	A:A	C:C	C:C	AAAAGATTATGGC:AAAAGATTATGGC	A:A	C:C	ATGTT:ATGTT	TC:TC	G:G	CGATGGTTTC:CGATGGTTTC
377	182L885	erwin	300932150	IR 117499-B-B RGA-B RGA-B RGA-187 RGA	IRRI 156/IR11A293	A:A	C:C	C:C	AAAAGATTATGGC:AAAAGATTATGGC	A:A	C:C	ATGTT:ATGTT	TC:TC	G:G	CGATGGTTTC:CGATGGTTTC	A:A	C:C	C:C	AAAAGATTATGGC:AAAAGATTATGGC	A:A	C:C	ATGTT:ATGTT	TC:TC	G:G	CGATGGTTTC:CGATGGTTTC
378	182L886	erwin	300932151	IR 117499-B-B RGA-B RGA-B RGA-188 RGA	IRRI 156/IR11A293	A:A	C:C	C:C	AAAAGATTATGGC:AAAAGATTATGGC	A:A	C:C	ATGTT:ATGTT	TC:TC	G:G	CGATGGTTTC:CGATGGTTTC	A:A	C:C	C:C	AAAAGATTATGGC:AAAAGATTATGGC	A:A	C:C	ATGTT:ATGTT	TC:TC	G:G	CGATGGTTTC:CGATGGTTTC
379	182L887	erwin	300932152	IR 117499-B-B RGA-B RGA-B RGA-189 RGA	IRRI 156/IR11A293	A:A	C:C	C:C	AAAAGATTATGGC:AAAAGATTATGGC	A:A	C:C	ATGTT:ATGTT	TC:TC	G:G	CGATGGTTTC:CGATGGTTTC	A:A	C:C	C:C	AAAAGATTATGGC:AAAAGATTATGGC	A:A	C:C	ATGTT:ATGTT	TC:TC	G:G	CGATGGTTTC:CGATGGTTTC
380	182L888	erwin	300932153	IR 117499-B-B RGA-B RGA-B RGA-190 RGA	IRRI 156/IR11A293	A:A	C:C	C:C	AAAAGATTATGGC:AAAAGATTATGGC	A:A	C:C	ATGTT:ATGTT	TC:TC	G:G	CGATGGTTTC:CGATGGTTTC	A:A	C:C	C:C	AAAAGATTATGGC:AAAAGATTATGGC	A:A	C:C	ATGTT:ATGTT	TC:TC	G:G	CGATGGTTTC:CGATGGTTTC
381	182L889	erwin	300932154	IR 117499-B-B RGA-B RGA-B RGA-191 RGA	IRRI 156/IR11A293	A:A	C:C	C:C	AAAAGATTATGGC:AAAAGATTATGGC	A:A	C:C	ATGTT:ATGTT	TC:TC	G:G	CGATGGTTTC:CGATGGTTTC	A:A	C:C	C:C	AAAAGATTATGGC:AAAAGATTATGGC	A:A	C:C	ATGTT:ATGTT	TC:TC	G:G	CGATGGTTTC:CGATGGTTTC
382	182L890	erwin	300932155	IR 117499-B-B RGA-B RGA-B RGA-192 RGA	IRRI 156/IR11A293	A:A	C:C	C:C	AAAAGATTATGGC:AAAAGATTATGGC	A:A	C:C	ATGTT:ATGTT	TC:TC	G:G	CGATGGTTTC:CGATGGTTTC	A:A	C:C	C:C	AAAAGATTATGGC:AAAAGATTATGGC	A:A	C:C	ATGTT:ATGTT	TC:TC	G:G	CGATGGTTTC:CGATGGTTTC
383	182L891	erwin	300932156	IR 117499-B-B RGA-B RGA-B RGA-193 RGA	IRRI 156/IR11A293	A:A	C:C	C:C	AAAAGATTATGGC:AAAAGATTATGGC	A:A	C:C	ATGTT:ATGTT	TC:TC	G:G	CGATGGTTTC:CGATGGTTTC	A:A	C:C	C:C	AAAAGATTATGGC:AAAAGATTATGGC	A:A	C:C	ATGTT:ATGTT	TC:TC	G:G	CGATGGTTTC:CGATGGTTTC
384	182L892	erwin	300932157	IR 117499-B-B RGA-B RGA-B RGA-194 RGA	IRRI 156/IR11A293	A:A	C:C	C:C	AAAAGATTATGGC:AAAAGATTATGGC	A:A	C:C	ATGTT:ATGTT	TC:TC	G:G	CGATGGTTTC:CGATGGTTTC	A:A	C:C	C:C	AAAAGATTATGGC:AAAAGATTATGGC	A:A	C:C	ATGTT:ATGTT	TC:TC	G:G	CGATGGTTTC:CGATGGTTTC
385	182L893	erwin	300932158	IR 117499-B-B RGA-B RGA-B RGA-195 RGA	IRRI 156/IR11A293	A:A	C:C	C:C	AAAAGATTATGGC:AAAAGATTATGGC	A:A	C:C	ATGTT:ATGTT	TC:TC	G:G	CGATGGTTTC:CGATGGTTTC	A:A	C:C	C:C	AAAAGATTATGGC:AAAAGATTATGGC	A:A	C:C	ATGTT:ATGTT	TC:TC	G:G	CGATGGTTTC:CGATGGTTTC
386	182L894	erwin	300932159	IR 117499-B-B RGA-B RGA-B RGA-196 RGA	IRRI 156/IR11A293	A:A	C:C	C:C	AAAAGATTATGGC:AAAAGATTATGGC	A:A	C:C	ATGTT:ATGTT	TC:TC	G:G	CGATGGTTTC:CGATGGTTTC	A:A	C:C	NA	AAAAGATTATGGC:AAAAGATTATGGC	A:A	C:C	ATGTT:ATGTT	TC:TC	G:G	CGATGGTTTC:CGATGGTTTC
387	182L895	erwin	300932160	IR 117499-B-B RGA-B RGA-B RGA-197 RGA	IRRI 156/IR11A293	A:A	C:C	C:C	AAAAGATTATGGC:AAAAGATTATGGC	A:A	C:C	ATGTT:ATGTT	TC:TC	G:G	CGATGGTTTC:CGATGGTTTC	A:A	C:C	NA	AAAAGATTATGGC:AAAAGATTATGGC	A:A	C:C	ATGTT:ATGTT	TC:TC	G:G	CGATGGTTTC:CGATGGTTTC
388	182L896	erwin	300932161	IR 117499-B-B RGA-B RGA-B RGA-198 RGA	IRRI 156/IR11A293	A:A	C:C	C:C	AAAAGATTATGGC:AAAAGATTATGGC	A:A	C:C	ATGTT:ATGTT	TC:TC	G:G	CGATGGTTTC:CGATGGTTTC	A:A	C:C	NA	AAAAGATTATGGC:AAAAGATTATGGC	A:A	C:C	ATGTT:ATGTT	TC:TC	G:G	CGATGGTTTC:CGATGGTTTC
389	182L897	erwin	300932162	IR 117499-B-B RGA-B RGA-B RGA-199 RGA	IRRI 156/IR11A293	A:A	C:C	C:C	AAAAGATTATGGC:AAAAGATTATGGC	A:A	C:C	ATGTT:ATGTT	TC:TC	G:G	CGATGGTTTC:CGATGGTTTC	A:A	C:C	C:C	AAAAGATTATGGC:AAAAGATTATGGC	A:A	C:C	ATGTT:ATGTT	TC:TC	G:G	NA
390	182L898	erwin	300932163	IR 117499-B-B RGA-B RGA-B RGA-200 RGA	IRRI 156/IR11A293	A:A	C:C	C:C	AAAAGATTATGGC:AAAAGATTATGGC	A:A	C:C	ATGTT:ATGTT	TC:TC	G:G	CGATGGTTTC:CGATGGTTTC	A:A	C:C	C:C	AAAAGATTATGGC:AAAAGATTATGGC	A:A	C:C	ATGTT:ATGTT	TC:TC	G:G	CGATGGTTTC:CGATGGTTTC
391	182L899	erwin	300932164	IR 117499-B-B RGA-B RGA-B RGA-201 RGA	IRRI 156/IR11A293	A:A	C:C	C:C	AAAAGATTATGGC:AAAAGATTATGGC	A:A	C:C	ATGTT:ATGTT	TC:TC	G:G	CGATGGTTTC:CGATGGTTTC	A:A	C:C	C:C	AAAAGATTATGGC:AAAAGATTATGGC	A:A	C:C	ATGTT:ATGTT	TC:TC	G:G	CGATGGTTTC:CGATGGTTTC
392	182L900	erwin	300932165	IR 117499-B-B RGA-B RGA-B RGA-202 RGA	IRRI 156/IR11A293	A:A	C:C	C:C	AAAAGATTATGGC:AAAAGATTATGGC	A:A	C:C	ATGTT:ATGTT	TC:TC	G:G	CGATGGTTTC:CGATGGTTTC	A:A	C:C	C:C	AAAAGATTATGGC:AAAAGATTATGGC	A:A	C:C	ATGTT:ATGTT	TC:TC	G:G	CGATGGTTTC:CGATGGTTTC
393	182L901	erwin	300932166	IR 117499-B-B RGA-B RGA-B RGA-203 RGA	IRRI 156/IR11A293	A:A	C:C	C:C	AAAAGATTATGGC:AAAAGATTATGGC	A:A	C:C	ATGTT:ATGTT	TC:TC	G:G	CGATGGTTTC:CGATGGTTTC	A:A	C:C	C:C	AAAAGATTATGGC:AAAAGATTATGGC	A:A	C:C	ATGTT:ATGTT	TC:TC	G:G	CGATGGTTTC:CGATGGTTTC
394	182L902	erwin	300932167	IR 117499-B-B RGA-B RGA-B RGA-204 RGA	IRRI 156/IR11A293	A:A	C:C	C:C	AAAAGATTATGGC:AAAAGATTATGGC	NA	C:C	NA	TC:TC	G:G	CGATGGTTTC:CGATGGTTTC	A:A	C:C	NA	AAAAGATTATGGC:AAAAGATTATGGC	A:A	C:C	ATGTT:ATGTT	TC:TC	G:G	CGATGGTTTC:CGATGGTTTC
395	182L903	erwin	300932168	IR 117499-B-B RGA-B RGA-B RGA-205 RGA	IRRI 156/IR11A293	A:A	C:C	C:C	AAAAGATTATGGC:AAAAGATTATGGC	A:A	C:C	ATGTT:ATGTT	TC:TC	G:G	CGATGGTTTC:CGATGGTTTC	A:A	C:C	C:C	AAAAGATTATGGC:AAAAGATTATGGC	A:A	C:C	ATGTT:ATGTT	TC:TC	G:G	CGATGGTTTC:CGATGGTTTC
396	182L904	erwin	300932169	IR 117499-B-B RGA-B RGA-B RGA-206 RGA	IRRI 156/IR11A293	A:A	C:C	C:C	AAAAGATTATGGC:AAAAGATTATGGC	A:A	C:C	ATGTT:ATGTT	TC:TC	G:G	CGATGGTTTC:CGATGGTTTC	A:A	C:C	C:C	AAAAGATTATGGC:AAAAGATTATGGC	A:A	C:C	ATGTT:ATGTT	TC:TC	G:G	CGATGGTTTC:CGATGGTTTC
397	182L905	erwin	300932170	IR 117499-B-B RGA-B RGA-B RGA-207 RGA	IRRI 156/IR11A293	A:A	C:C	C:C	AAAAGATTATGGC:AAAAGATTATGGC	A:A	C:C	ATGTT:ATGTT	TC:TC	G:G	CGATGGTTTC:CGATGGTTTC	A:A	C:C	C:C	AAAAGATTATGGC:AAAAGATTATGGC	A:A	C:C	ATGTT:ATGTT	TC:TC	G:G	NA
398	182L906	erwin	300932171	IR 117499-B-B RGA-B RGA-B RGA-208 RGA	IRRI 156/IR11A293	A:A	C:C	C:C	AAAAGATTATGGC:AAAAGATTATGGC	A:A	C:C	ATGTT:ATGTT	TC:TC	G:G	CGATGGTTTC:CGATGGTTTC	A:A	C:C	C:C	AAAAGATTATGGC:AAAAGATTATGGC	A:A	C:C	ATGTT:ATGTT	TC:TC	G:G	CGATGGTTTC:CGATGGTTTC
399	182L907	erwin	300932172	IR 117499-B-B RGA-B RGA-B RGA-209 RGA	IRRI 156/IR11A293	A:A	C:C	C:C	AAAAGATTATGGC:AAAAGATTATGGC	A:A	C:C	ATGTT:ATGTT	TC:TC	G:G	CGATGGTTTC:CGATGGTTTC	A:A	C:C	C:C	AAAAGATTATGGC:AAAAGATTATGGC	A:A	C:C	ATGTT:ATGTT	TC:TC	G:G	CGATGGTTTC:CGATGGTTTC
400	182L908	erwin	300932173	IR 117499-B-B RGA-B RGA-B RGA-210 RGA	IRRI 156/IR11A293	A:A	C:C	C:C	AAAAGATTATGGC:AAAAGATTATGGC	A:A	C:C	ATGTT:ATGTT	TC:TC	G:G	CGATGGTTTC:CGATGGTTTC	A:A	C:C	C:C	AAAAGATTATGGC:AAAAGATTATGGC	A:A	C:C	ATGTT:ATGTT	TC:TC	G:G	CGATGGTTTC:CGATGGTTTC
401	182L909	erwin	300932174	IR 117499-B-B RGA-B RGA-B RGA-211 RGA	IRRI 156/IR11A293	A:A	C:C	C:C	AAAAGATTATGGC:AAAAGATTATGGC	A:A	C:C	ATGTT:ATGTT	TC:TC	G:G	CGATGGTTTC:CGATGGTTTC	A:A	C:C	C:C	AAAAGATTATGGC:AAAAGATTATGGC	A:A	C:C	ATGTT:ATGTT	TC:TC	G:G	CGATGGTTTC:CGATGGTTTC
402	182L910	erwin	300932175	IR 117499-B-B RGA-B RGA-B RGA-212 RGA	IRRI 156/IR11A293	A:A	C:C	C:C	AAAAGATTATGGC:AAAAGATTATGGC	A:A	C:C	ATGTT:ATGTT	TC:TC	G:G	CGATGGTTTC:CGATGGTTTC	A:A	C:C	C:C	AAAAGATTATGGC:AAAAGATTATGGC	A:A	C:C	ATGTT:ATGTT	TC:TC	G:G	CGATGGTTTC:CGATGGTTTC
403	182L911	erwin	300932176	IR 117499-B-B RGA-B RGA-B RGA-213 RGA	IRRI 156/IR11A293	A:A	C:C	C:C	AAAAGATTATGGC:AAAAGATTATGGC	A:A	C:C	ATGTT:ATGTT	TC:TC	G:G	CGATGGTTTC:CGATGGTTTC	A:A	C:C	C:C	AAAAGATTATGGC:AAAAGATTATGGC	A:A	C:C	ATGTT:ATGTT	TC:TC	G:G	CGATGGTTTC:CGATGGTTTC
404	182L912	erwin	300932177	IR 117499-B-B RGA-B RGA-B RGA-214 RGA	IRRI 156/IR11A293	A:A	C:C	C:C	AAAAGATTATGGC:AAAAGATTATGGC	A:A	C:C	ATGTT:ATGTT	TC:TC	G:G	CGATGGTTTC:CGATGGTTTC	A:A	C:C	NA	AAAAGATTATGGC:AAAAGATTATGGC	A:A	C:C	ATGTT:ATGTT	TC:TC	G:G	NA
405	182L913	erwin	300932178	IR 117499-B-B RGA-B RGA-B RGA-215 RGA	IRRI 156/IR11A293	A:A	C:C	C:C	AAAAGATTATGGC:AAAAGATTATGGC	A:A	C:C	ATGTT:ATGTT	TC:TC	G:G	CGATGGTTTC:CGATGGTTTC	A:A	C:C	C:C	AAAAGATTATGGC:AAAAGATTATGGC	A:A	C:C	ATGTT:ATGTT	TC:TC	G:G	NA
406	182L914	erwin	300932179	IR 117499-B-B RGA-B RGA-B RGA-216 RGA	IRRI 156/IR11A293	A:A	C:C	C:C	AAAAGATTATGGC:AAAAGATTATGGC	A:A	C:C	ATGTT:ATGTT	TC:TC	G:G	CGATGGTTTC:CGATGGTTTC	A:A	C:C	C:C	AAAAGATTATGGC:AAAAGATTATGGC	A:A	C:C	ATGTT:ATGTT	TC:TC	G:G	CGATGGTTTC:CGATGGTTTC
407	182L915	erwin	300932180	IR 117499-B-B RGA-B RGA-B RGA-217 RGA	IRRI 156/IR11A293	A:A	C:C	C:C	AAAAGATTATGGC:AAAAGATTATGGC	A:A	C:C	ATGTT:ATGTT	TC:TC	G:G	CGATGGTTTC:CGATGGTTTC	A:A	C:C	C:C	AAAAGATTATGGC:AAAAGATTATGGC	A:A	C:C	ATGTT:ATGTT	TC:TC	G:G	NA
408	182L916	erwin	300932181	IR 117499-B-B RGA-B RGA-B RGA-218 RGA	IRRI 156/IR11A293	A:A	C:C	C:C	AAAAGATTATGGC:AAAAGATTATGGC	A:A	C:C	ATGTT:ATGTT	TC:TC	G:G	CGATGGTTTC:CGATGGTTTC	A:A	C:C	C:C	AAAAGATTATGGC:AAAAGATTATGGC	A:A	C:C	ATGTT:ATGTT	TC:TC	G:G	CGATGGTTTC:CGATGGTTTC
409	182L917	erwin	300932182	IR 117499-B-B RGA-B RGA-B RGA-219 RGA	IRRI 156/IR11A293	A:A	C:C	C:C	AAAAGATTATGGC:AAAAGATTATGGC	A:A	C:C	ATGTT:ATGTT	TC:TC	G:G	CGATGGTTTC:CGATGGTTTC	A:A	C:C	C:C	AAAAGATTATGGC:AAAAGATTATGGC	A:A	C:C	ATGTT:ATGTT	TC:TC	G:G	CGATGGTTTC:CGATGGTTTC
410	182L918	erwin	300932183	IR 117499-B-B RGA-B RGA-B RGA-220 RGA	IRRI 156/IR11A293	A:A	C:C	C:C	AAAAGATTATGGC:AAAAGATTATGGC	A:A	C:C	ATGTT:ATGTT	TC:TC	G:G	CGATGGTTTC:CGATGGTTTC	A:A	C:C	C:C	AAAAGATTATGGC:AAAAGATTATGGC	A:A	C:C	ATGTT:ATGTT	TC:TC	G:G	CGATGGTTTC:CGATGGTTTC
411	182L919	erwin	300932184	IR 117499-B-B RGA-B RGA-B RGA-221 RGA	IRRI 156/IR11A293	A:A	C:C	C:C	AAAAGATTATGGC:AAAAGATTATGGC	A:A	C:C	ATGTT:ATGTT	TC:TC	G:G	CGATGGTTTC:CGATGGTTTC	A:A	C:C	C:C	AAAAGATTATGGC:AAAAGATTATGGC	A:A	C:C	ATGTT:ATGTT	TC:TC	G:G	CGATGGTTTC:CGATGGTTTC
412	182L920	erwin	300932185	IR 117499-B-B RGA-B RGA-B RGA-222 RGA	IRRI 156/IR11A293	A:A	C:C	C:C	AAAAGATTATGGC:AAAAGATTATGGC	A:A	C:C	ATGTT:ATGTT	TC:TC	G:G	CGATGGTTTC:CGATGGTTTC	A:A	C:C	C:C	AAAAGATTATGGC:AAAAGATTATGGC	A:A	C:C	ATGTT:ATGTT	TC:TC	G:G	CGATGGTTTC:CGATGGTTTC
413	182L921	erwin	300932186	IR 117499-B-B RGA-B RGA-B RGA-223 RGA	IRRI 156/IR11A293	A:A	C:C	C:C	AAAAGATTATGGC:AAAAGATTATGGC	A:A	C:C	ATGTT:ATGTT	TC:TC	G:G	CGATGGTTTC:CGATGGTTTC	A:A	C:C	C:C	AAAAGATTATGGC:AAAAGATTATGGC	A:A	C:C	ATGTT:ATGTT	TC:TC	G:G	CGATGGTTTC:CGATGGTTTC
414	182L922	erwin	300932187	IR 117499-B-B RGA-B RGA-B RGA-224 RGA	IRRI 156/IR11A293	A:A	C:C	C:C	AAAAGATTATGGC:AAAAGATTATGGC	A:A	C:C	ATGTT:ATGTT	TC:TC	G:G	CGATGGTTTC:CGATGGTTTC	A:A	C:C	C:C	AAAAGATTATGGC:AAAAGATTATGGC	A:A	C:C	ATGTT:ATGTT	TC:TC	G:G	CGATGGTTTC:CGATGGTTTC
415	182L923	erwin	300932188	IR 117499-B-B RGA-B RGA-B RGA-225 RGA	IRRI 156/IR11A293	A:A	C:C	C:C	AAAAGATTATGGC:AAAAGATTATGGC	A:A	C:C	ATGTT:ATGTT	TC:TC	G:G	CGATGGTTTC:CGATGGTTTC	A:A	C:C	C:C	AAAAGATTATGGC:AAAAGATTATGGC	A:A	C:C	ATGTT:ATGTT	TC:TC	G:G	CGATGGTTTC:CGATGGTTTC
416	182L924	erwin	300932189	IR 117499-B-B RGA-B RGA-B RGA-226 RGA	IRRI 156/IR11A293	A:A	C:C	C:C	AAAAGATTATGGC:AAAAGATTATGGC	A:A	C:C	ATGTT:ATGTT	TC:TC	G:G	CGATGGTTTC:CGATGGTTTC	A:A	C:C	C:C	AAAAGATTATGGC:AAAAGATTATGGC	A:A	C:C	ATGTT:ATGTT	TC:TC	G:G	CGATGGTTTC:CGATGGTTTC
417	182L925	erwin	300932190	IR 117499-B-B RGA-B RGA-B RGA-227 RGA	IRRI 156/IR11A293	A:A	C:C	C:C	AAAAGATTATGGC:AAAAGATTATGGC	A:A	C:C	ATGTT:ATGTT	TC:TC	G:G	CGATGGTTTC:CGATGGTTTC	A:A	C:C	C:C	AAAAGATTATGGC:AAAAGATTATGGC	A:A	C:C	ATGTT:ATGTT	TC:TC	G:G	NA
418	182L926	erwin	300932191	IR 117499-B-B RGA-B RGA-B RGA-228 RGA	IRRI 156/IR11A293	A:A	C:C	C:C	AAAAGATTATGGC:AAAAGATTATGGC	A:A	C:C	ATGTT:ATGTT	TC:TC	G:G	CGATGGTTTC:CGATGGTTTC	A:A	C:C	C:C	AAAAGATTATGGC:AAAAGATTATGGC	A:A	C:C	ATGTT:ATGTT	TC:TC	G:G	CGATGGTTTC:CGATGGTTTC
419	182L927	erwin	300932192	IR 117499-B-B RGA-B RGA-B RGA-229 RGA	IRRI 156/IR11A293	A:A	C:C	C:C	AAAAGATTATGGC:AAAAGATTATGGC	A:A	C:C	ATGTT:ATGTT	TC:TC	G:G	CGATGGTTTC:CGATGGTTTC	A:A	C:C	C:C	AAAAGATTATGGC:AAAAGATTATGGC	A:A	C:C	ATGTT:ATGTT	TC:TC	G:G	CGATGGTTTC:CGATGGTTTC
420	182L928	erwin	300932193	IR 117499-B-B RGA-B RGA-B RGA-230 RGA	IRRI 156/IR11A293	A:A	C:C	C:C	AAAAGATTATGGC:AAAAGATTATGGC	A:A	C:C	ATGTT:ATGTT	TC:TC	G:G	CGATGGTTTC:CGATGGTTTC	A:A	C:C	C:C	AAAAGATTATGGC:AAAAGATTATGGC	A:A	C:C	ATGTT:ATGTT	TC:TC	G:G	CGATGGTTTC:CGATGGTTTC
421	182L929	erwin	300932194	IR 117499-B-B RGA-B RGA-B RGA-231 RGA	IRRI 156/IR11A293	A:A	C:C	C:C	AAAAGATTATGGC:AAAAGATTATGGC	A:A	C:C	ATGTT:ATGTT	TC:TC	G:G	CGATGGTTTC:CGATGGTTTC	A:A	C:C	C:C	AAAAGATTATGGC:AAAAGATTATGGC	A:A	C:C	ATGTT:ATGTT	TC:TC	G:G	CGATGGTTTC:CGATGGTTTC
422	182L930	erwin	300932195	IR 117499-B-B RGA-B RGA-B RGA-232 RGA	IRRI 156/IR11A293	A:A	C:C	C:C	AAAAGATTATGGC:AAAAGATTATGGC	A:A	C:C	ATGTT:ATGTT	TC:TC	G:G	CGATGGTTTC:CGATGGTTTC	A:A	C:C	C:C	AAAAGATTATGGC:AAAAGATTATGGC	A:A	C:C	ATGTT:ATGTT	TC:TC	G:G	CGATGGTTTC:CGATGGTTTC
423	182L931	erwin	300932196	IR 117499-B-B RGA-B RGA-B RGA-233 RGA	IRRI 156/IR11A293	A:A	C:C	C:C	AAAAGATTATGGC:AAAAGATTATGGC	A:A	C:C	ATGTT:ATGTT	TC:TC	G:G	CGATGGTTTC:CGATGGTTTC	A:A	C:C	C:C	AAAAGATTATGGC:AAAAGATTATGGC	A:A	C:C	ATGTT:ATGTT	TC:TC	G:G	CGATGGTTTC:CGATGGTTTC
424	182L932	erwin	300932197	IR 117499-B-B RGA-B RGA-B RGA-234 RGA	IRRI 156/IR11A293	A:A	C:C	C:C	AAAAGATTATGGC:AAAAGATTATGGC	A:A	C:C	ATGTT:ATGTT	TC:TC	G:G	CGATGGTTTC:CGATGGTTTC	A:A	C:C	C:C	AAAAGATTATGGC:AAAAGATTATGGC	A:A	C:C	ATGTT:ATGTT	TC:TC	G:G	CGATGGTTTC:CGATGGTTTC
425	182L933	erwin	300932198	IR 117499-B-B RGA-B RGA-B RGA-235 RGA	IRRI 156/IR11A293	A:A	C:C	C:C	AAAAGATTATGGC:AAAAGATTATGGC	A:A	C:C	ATGTT:ATGTT	TC:TC	G:G	CGATGGTTTC:CGATGGTTTC	A:A	C:C	C:C	AAAAGATTATGGC:AAAAGATTATGGC	A:A	C:C	ATGTT:ATGTT	TC:TC	G:G	CGATGGTTTC:CGATGGTTTC
426	182L934	erwin	300932199	IR 117499-B-B RGA-B RGA-B RGA-236 RGA	IRRI 156/IR11A293	A:A	C:C	C:C	AAAAGATTATGGC:AAAAGATTATGGC	A:A	C:C	ATGTT:ATGTT	TC:TC	G:G	CGATGGTTTC:CGATGGTTTC	A:A	C:C	C:C	AAAAGATTATGGC:AAAAGATTATGGC	A:A	C:C	ATGTT:ATGTT	TC:TC	G:G	CGATGGTTTC:CGATGGTTTC
427	182L935	erwin	300932200	IR 117499-B-B RGA-B RGA-B RGA-237 RGA	IRRI 156/IR11A293	A:A	C:C	C:C	AAAAGATTATGGC:AAAAGATTATGGC	A:A	C:C	ATGTT:ATGTT	TC:TC	G:G	CGATGGTTTC:CGATGGTTTC	A:A	C:C	C:C	AAAAGATTATGGC:AAAAGATTATGGC	A:A	C:C	ATGTT:ATGTT	TC:TC	G:G	CGATGGTTTC:CGATGGTTTC
428	182L936	erwin	300932201	IR 117499-B-B RGA-B RGA-B RGA-238 RGA	IRRI 156/IR11A293	A:A	C:C	C:C	AAAAGATTATGGC:AAAAGATTATGGC	A:A	C:C	ATGTT:ATGTT	TC:TC	G:G	CGATGGTTTC:CGATGGTTTC	A:A	C:C	C:C	AAAAGATTATGGC:AAAAGATTATGGC	A:A	C:C	ATGTT:ATGTT	TC:TC	G:G	CGATGGTTTC:CGATGGTTTC
429	182L937	erwin	300932202	IR 117499-B-B RGA-B RGA-B RGA-239 RGA	IRRI 156/IR11A293	A:A	C:C	C:C	AAAAGATTATGGC:AAAAGATTATGGC	A:A	C:C	ATGTT:ATGTT	TC:TC	G:G	CGATGGTTTC:CGATGGTTTC	A:A	C:C	C:C	AAAAGATTATGGC:AAAAGATTATGGC	A:A	C:C	ATGTT:ATGTT	TC:TC	G:G	CGATGGTTTC:CGATGGTTTC
430	182L938	erwin	300932203	IR 117499-B-B RGA-B RGA-B RGA-240 RGA	IRRI 156/IR11A293	A:A	C:C	C:C	AAAAGATTATGGC:AAAAGATTATGGC	A:A	C:C	ATGTT:ATGTT	TC:TC	G:G	CGATGGTTTC:CGATGGTTTC	A:A	C:C	C:C	AAAAGATTATGGC:AAAAGATTATGGC	A:A	C:C	ATGTT:ATGTT	TC:TC	G:G	CGATGGTTTC:CGATGGTTTC
431	182L939	erwin	300932204	IR 117499-B-B RGA-B RGA-B RGA-241 RGA	IRRI 156/IR11A293	A:A	C:C	C:C	AAAAGATTATGGC:AAAAGATTATGGC	A:A	C:C	ATGTT:ATGTT	TC:TC	G:G	CGATGGTTTC:CGATGGTTTC	A:A	C:C	C:C	AAAAGATTATGGC:AAAAGATTATGGC	A:A	C:C	ATGTT:ATGTT	TC:TC	G:G	CGATGGTTTC:CGATGGTTTC
432	182L940	erwin	300932205	IR 117499-B-B RGA-B RGA-B RGA-242 RGA	IRRI 156/IR11A293	A:A	C:C	C:C	AAAAGATTATGGC:AAAAGATTATGGC	A:A	C:C	ATGTT:ATGTT	TC:TC	G:G	CGATGGTTTC:CGATGGTTTC	A:A	C:C	C:C	AAAAGATTATGGC:AAAAGATTATGGC	A:A	C:C	ATGTT:ATGTT	TC:TC	G:G	CGATGGTTTC:CGATGGTTTC
433	182L941	erwin	300932206	IR 117499-B-B RGA-B RGA-B RGA-243 RGA	IRRI 156/IR11A293	A:A	C:C	C:C	AAAAGATTATGGC:AAAAGATTATGGC	A:A	C:C	ATGTT:ATGTT	TC:TC	G:G	CGATGGTTTC:CGATGGTTTC	A:A	C:C	C:C	AAAAGATTATGGC:AAAAGATTATGGC	A:A	C:C	ATGTT:ATGTT	TC:TC	G:G	NA
434	182L942	erwin	300932207	IR 117499-B-B RGA-B RGA-B RGA-244 RGA	IRRI 156/IR11A293	A:A	C:C	C:C	AAAAGATTATGGC:AAAAGATTATGGC	A:A	C:C	ATGTT:ATGTT	TC:TC	G:G	CGATGGTTTC:CGATGGTTTC	A:A	C:C	C:C	AAAAGATTATGGC:AAAAGATTATGGC	A:A	C:C	ATGTT:ATGTT	TC:TC	G:G	CGATGGTTTC:CGATGGTTTC
435	182L943	erwin	300932208	IR 117499-B-B RGA-B RGA-B RGA-245 RGA	IRRI 156/IR11A293	A:A	C:C	C:C	AAAAGATTATGGC:AAAAGATTATGGC	A:A	C:C	ATGTT:ATGTT	TC:TC	G:G	CGATGGTTTC:CGATGGTTTC	A:A	C:C	C:C	AAAAGATTATGGC:AAAAGATTATGGC	A:A	C:C	ATGTT:ATGTT	TC:TC	G:G	CGATGGTTTC:CGATGGTTTC
436	182L944	erwin	300932209	IR 117499-B-B RGA-B RGA-B RGA-246 RGA	IRRI 156/IR11A293	A:A	C:C	C:C	AAAAGATTATGGC:AAAAGATTATGGC	NA	C:C	ATGTT:ATGTT	TC:TC	G:G	CGATGGTTTC:CGATGGTTTC	A:A	C:C	C:C	AAAAGATTATGGC:AAAAGATTATGGC	A:A	C:C	ATGTT:ATGTT	TC:TC	G:G	CGATGGTTTC:CGATGGTTTC
437	182L945	erwin	300932210	IR 117499-B-B RGA-B RGA-B RGA-247 RGA	IRRI 156/IR11A293	A:A	C:C	C:C	AAAAGATTATGGC:AAAAGATTATGGC	A:A	C:C	ATGTT:ATGTT	TC:TC	G:G	CGATGGTTTC:CGATGGTTTC	A:A	C:C	C:C	NA	A:A	NA	ATGTT:ATGTT	TC:TC	NA	NA
438	182L946	erwin	300932211	IR 117499-B-B RGA-B RGA-B RGA-248 RGA	IRRI 156/IR11A293	A:A	C:C	C:C	AAAAGATTATGGC:AAAAGATTATGGC	A:A	C:C	ATGTT:ATGTT	TC:TC	G:G	CGATGGTTTC:CGATGGTTTC	A:A	C:C	C:C	AAAAGATTATGGC:AAAAGATTATGGC	A:A	C:C	ATGTT:ATGTT	TC:TC	G:G	CGATGGTTTC:CGATGGTTTC
439	182L947	erwin	300932212	IR 117499-B-B RGA-B RGA-B RGA-249 RGA	IRRI 156/IR11A293	A:A	C:C	C:C	AAAAGATTATGGC:AAAAGATTATGGC	A:A	C:C	ATGTT:ATGTT	TC:TC	G:G	CGATGGTTTC:CGATGGTTTC	A:A	C:C	C:C	AAAAGATTATGGC:AAAAGATTATGGC	A:A	C:C	ATGTT:ATGTT	TC:TC	G:G	CGATGGTTTC:CGATGGTTTC
440	182L948	erwin	300932213	IR 117499-B-B RGA-B RGA-B RGA-250 RGA	IRRI 156/IR11A293	A:A	C:C	C:C	AAAAGATTATGGC:AAAAGATTATGGC	A:A	C:C	ATGTT:ATGTT	TC:TC	G:G	CGATGGTTTC:CGATGGTTTC	A:A	C:C	C:C	AAAAGATTATGGC:AAAAGATTATGGC	A:A	C:C	ATGTT:ATGTT	TC:TC	G:G	NA
441	182L949	erwin	300932214	IR 117499-B-B RGA-B RGA-B RGA-251 RGA	IRRI 156/IR11A293	A:A	C:C	C:C	AAAAGATTATGGC:AAAAGATTATGGC	A:A	C:C	ATGTT:ATGTT	TC:TC	G:G	CGATGGTTTC:CGATGGTTTC	A:A	C:C	C:C	AAAAGATTATGGC:AAAAGATTATGGC	A:A	C:C	ATGTT:ATGTT	TC:TC	G:G	CGATGGTTTC:CGATGGTTTC
442	182L950	erwin	300932215	IR 117499-B-B RGA-B RGA-B RGA-252 RGA	IRRI 156/IR11A293	A:A	C:C	C:C	AAAAGATTATGGC:AAAAGATTATGGC	A:A	C:C	ATGTT:ATGTT	TC:TC	G:G	CGATGGTTTC:CGATGGTTTC	A:A	C:C	C:C	AAAAGATTATGGC:AAAAGATTATGGC	A:A	C:C	ATGTT:ATGTT	TC:TC	G:G	CGATGGTTTC:CGATGGTTTC
443	182L952	erwin	300932217	IR 117499-B-B RGA-B RGA-B RGA-254 RGA	IRRI 156/IR11A293	A:A	C:C	C:C	AAAAGATTATGGC:AAAAGATTATGGC	A:A	C:C	ATGTT:ATGTT	TC:TC	G:G	CGATGGTTTC:CGATGGTTTC	A:A	C:C	C:C	AAAAGATTATGGC:AAAAGATTATGGC	A:A	C:C	ATGTT:ATGTT	TC:TC	G:G	CGATGGTTTC:CGATGGTTTC
444	182L953	erwin	300932218	IR 117499-B-B RGA-B RGA-B RGA-255 RGA	IRRI 156/IR11A293	A:A	C:C	C:C	AAAAGATTATGGC:AAAAGATTATGGC	A:A	C:C	ATGTT:ATGTT	TC:TC	G:G	CGATGGTTTC:CGATGGTTTC	A:A	C:C	C:C	NA	A:A	NA	NA	TC:TC	NA	NA
445	182L954	erwin	300932219	IR 117499-B-B RGA-B RGA-B RGA-256 RGA	IRRI 156/IR11A293	A:A	C:C	C:C	AAAAGATTATGGC:AAAAGATTATGGC	A:A	C:C	ATGTT:ATGTT	TC:TC	G:G	CGATGGTTTC:CGATGGTTTC	A:A	C:C	C:C	AAAAGATTATGGC:AAAAGATTATGGC	A:A	C:C	ATGTT:ATGTT	TC:TC	G:G	CGATGGTTTC:CGATGGTTTC
446	182L955	erwin	300932220	IR 117499-B-B RGA-B RGA-B RGA-257 RGA	IRRI 156/IR11A293	A:A	C:C	C:C	AAAAGATTATGGC:AAAAGATTATGGC	A:A	C:C	ATGTT:ATGTT	TC:TC	G:G	CGATGGTTTC:CGATGGTTTC	A:A	C:C	C:C	AAAAGATTATGGC:AAAAGATTATGGC	A:A	C:C	ATGTT:ATGTT	TC:TC	G:G	CGATGGTTTC:CGATGGTTTC
447	182L956	erwin	300932221	IR 117499-B-B RGA-B RGA-B RGA-258 RGA	IRRI 156/IR11A293	A:A	C:C	C:C	AAAAGATTATGGC:AAAAGATTATGGC	A:A	C:C	ATGTT:ATGTT	TC:TC	G:G	CGATGGTTTC:CGATGGTTTC	A:A	C:C	C:C	AAAAGATTATGGC:AAAAGATTATGGC	A:A	C:C	ATGTT:ATGTT	TC:TC	G:G	CGATGGTTTC:CGATGGTTTC
448	182L957	erwin	300932222	IR 117499-B-B RGA-B RGA-B RGA-259 RGA	IRRI 156/IR11A293	A:A	C:C	C:C	AAAAGATTATGGC:AAAAGATTATGGC	A:A	C:C	ATGTT:ATGTT	TC:TC	G:G	CGATGGTTTC:CGATGGTTTC	A:A	C:C	C:C	AAAAGATTATGGC:AAAAGATTATGGC	A:A	C:C	ATGTT:ATGTT	TC:TC	G:G	CGATGGTTTC:CGATGGTTTC
449	182L958	erwin	300932223	IR 117499-B-B RGA-B RGA-B RGA-260 RGA	IRRI 156/IR11A293	A:A	C:C	C:C	AAAAGATTATGGC:AAAAGATTATGGC	A:A	C:C	ATGTT:ATGTT	TC:TC	G:G	CGATGGTTTC:CGATGGTTTC	A:A	C:C	C:C	AAAAGATTATGGC:AAAAGATTATGGC	A:A	C:C	ATGTT:ATGTT	TC:TC	G:G	CGATGGTTTC:CGATGGTTTC
450	182L960	erwin	300932225	IR 117499-B-B RGA-B RGA-B RGA-262 RGA	IRRI 156/IR11A293	A:A	C:C	C:C	AAAAGATTATGGC:AAAAGATTATGGC	A:A	C:C	ATGTT:ATGTT	TC:TC	G:G	CGATGGTTTC:CGATGGTTTC	A:A	C:C	C:C	AAAAGATTATGGC:AAAAGATTATGGC	A:A	C:C	ATGTT:ATGTT	TC:TC	G:G	CGATGGTTTC:CGATGGTTTC
451	182L961	erwin	300932226	IR 117499-B-B RGA-B RGA-B RGA-263 RGA	IRRI 156/IR11A293	A:A	C:C	C:C	AAAAGATTATGGC:AAAAGATTATGGC	A:A	C:C	ATGTT:ATGTT	TC:TC	G:G	CGATGGTTTC:CGATGGTTTC	A:A	C:C	C:C	AAAAGATTATGGC:AAAAGATTATGGC	A:A	C:C	ATGTT:ATGTT	TC:TC	G:G	CGATGGTTTC:CGATGGTTTC
452	182L962	erwin	300932227	IR 117499-B-B RGA-B RGA-B RGA-264 RGA	IRRI 156/IR11A293	A:A	C:C	C:C	AAAAGATTATGGC:AAAAGATTATGGC	A:A	C:C	ATGTT:ATGTT	TC:TC	G:G	CGATGGTTTC:CGATGGTTTC	A:A	C:C	C:C	AAAAGATTATGGC:AAAAGATTATGGC	A:A	C:C	ATGTT:ATGTT	TC:TC	G:G	CGATGGTTTC:CGATGGTTTC
453	182L963	erwin	300932228	IR 117499-B-B RGA-B RGA-B RGA-265 RGA	IRRI 156/IR11A293	A:A	C:C	C:C	AAAAGATTATGGC:AAAAGATTATGGC	A:A	C:C	ATGTT:ATGTT	TC:TC	G:G	CGATGGTTTC:CGATGGTTTC	A:A	C:C	C:C	AAAAGATTATGGC:AAAAGATTATGGC	A:A	C:C	ATGTT:ATGTT	TC:TC	G:G	NA
454	182L964	erwin	300932229	IR 117499-B-B RGA-B RGA-B RGA-266 RGA	IRRI 156/IR11A293	A:A	C:C	C:C	AAAAGATTATGGC:AAAAGATTATGGC	A:A	C:C	ATGTT:ATGTT	TC:TC	G:G	CGATGGTTTC:CGATGGTTTC	A:A	C:C	C:C	AAAAGATTATGGC:AAAAGATTATGGC	A:A	C:C	ATGTT:ATGTT	TC:TC	G:G	CGATGGTTTC:CGATGGTTTC
455	182L965	erwin	300932230	IR 117499-B-B RGA-B RGA-B RGA-267 RGA	IRRI 156/IR11A293	A:A	C:C	C:C	AAAAGATTATGGC:AAAAGATTATGGC	A:A	C:C	ATGTT:ATGTT	TC:TC	G:G	CGATGGTTTC:CGATGGTTTC	A:A	C:C	C:C	AAAAGATTATGGC:AAAAGATTATGGC	A:A	C:C	ATGTT:ATGTT	TC:TC	G:G	CGATGGTTTC:CGATGGTTTC
456	182L966	erwin	300932231	IR 117499-B-B RGA-B RGA-B RGA-268 RGA	IRRI 156/IR11A293	A:A	C:C	C:C	AAAAGATTATGGC:AAAAGATTATGGC	A:A	C:C	ATGTT:ATGTT	TC:TC	G:G	CGATGGTTTC:CGATGGTTTC	A:A	C:C	C:C	AAAAGATTATGGC:AAAAGATTATGGC	A:A	C:C	ATGTT:ATGTT	TC:TC	G:G	CGATGGTTTC:CGATGGTTTC
457	182L967	erwin	300932232	IR 117499-B-B RGA-B RGA-B RGA-269 RGA	IRRI 156/IR11A293	A:A	C:C	C:C	AAAAGATTATGGC:AAAAGATTATGGC	A:A	C:C	ATGTT:ATGTT	TC:TC	G:G	CGATGGTTTC:CGATGGTTTC	A:A	C:C	C:C	AAAAGATTATGGC:AAAAGATTATGGC	A:A	C:C	ATGTT:ATGTT	TC:TC	G:G	CGATGGTTTC:CGATGGTTTC
458	182L968	erwin	300932233	IR 117499-B-B RGA-B RGA-B RGA-270 RGA	IRRI 156/IR11A293	A:A	C:C	C:C	AAAAGATTATGGC:AAAAGATTATGGC	A:A	C:C	ATGTT:ATGTT	TC:TC	G:G	CGATGGTTTC:CGATGGTTTC	A:A	C:C	C:C	AAAAGATTATGGC:AAAAGATTATGGC	A:A	C:C	ATGTT:ATGTT	TC:TC	G:G	NA
459	182L969	erwin	300932234	IR 117499-B-B RGA-B RGA-B RGA-271 RGA	IRRI 156/IR11A293	A:A	C:C	C:C	AAAAGATTATGGC:AAAAGATTATGGC	A:A	C:C	ATGTT:ATGTT	TC:TC	G:G	CGATGGTTTC:CGATGGTTTC	A:A	C:C	C:C	AAAAGATTATGGC:AAAAGATTATGGC	A:A	C:C	ATGTT:ATGTT	TC:TC	G:G	CGATGGTTTC:CGATGGTTTC
460	182L970	erwin	300932235	IR 117499-B-B RGA-B RGA-B RGA-272 RGA	IRRI 156/IR11A293	A:A	C:C	C:C	AAAAGATTATGGC:AAAAGATTATGGC	A:A	C:C	ATGTT:ATGTT	TC:TC	G:G	CGATGGTTTC:CGATGGTTTC	A:A	C:C	C:C	AAAAGATTATGGC:AAAAGATTATGGC	A:A	C:C	ATGTT:ATGTT	TC:TC	G:G	CGATGGTTTC:CGATGGTTTC
461	182L971	erwin	300932236	IR 117499-B-B RGA-B RGA-B RGA-273 RGA	IRRI 156/IR11A293	A:A	C:C	C:C	AAAAGATTATGGC:AAAAGATTATGGC	A:A	C:C	ATGTT:ATGTT	TC:TC	G:G	CGATGGTTTC:CGATGGTTTC	NA	NA	NA	NA	NA	NA	NA	NA	NA	NA
462	182L972	erwin	300932237	IR 117499-B-B RGA-B RGA-B RGA-274 RGA	IRRI 156/IR11A293	A:A	C:C	C:C	AAAAGATTATGGC:AAAAGATTATGGC	A:A	C:C	ATGTT:ATGTT	TC:TC	G:G	CGATGGTTTC:CGATGGTTTC	A:A	C:C	C:C	AAAAGATTATGGC:AAAAGATTATGGC	A:A	C:C	ATGTT:ATGTT	TC:TC	G:G	CGATGGTTTC:CGATGGTTTC
463	182L973	erwin	300932238	IR 117499-B-B RGA-B RGA-B RGA-275 RGA	IRRI 156/IR11A293	A:A	C:C	C:C	AAAAGATTATGGC:AAAAGATTATGGC	A:A	C:C	ATGTT:ATGTT	TC:TC	G:G	CGATGGTTTC:CGATGGTTTC	A:A	C:C	C:C	AAAAGATTATGGC:AAAAGATTATGGC	A:A	C:C	ATGTT:ATGTT	TC:TC	G:G	CGATGGTTTC:CGATGGTTTC
464	182L974	erwin	300932239	IR 117499-B-B RGA-B RGA-B RGA-276 RGA	IRRI 156/IR11A293	A:A	C:C	C:C	AAAAGATTATGGC:AAAAGATTATGGC	A:A	C:C	ATGTT:ATGTT	TC:TC	G:G	CGATGGTTTC:CGATGGTTTC	A:A	C:C	C:C	AAAAGATTATGGC:AAAAGATTATGGC	A:A	C:C	ATGTT:ATGTT	TC:TC	G:G	CGATGGTTTC:CGATGGTTTC
465	182L975	erwin	300932240	IR 117499-B-B RGA-B RGA-B RGA-277 RGA	IRRI 156/IR11A293	A:A	C:C	NA	AAAAGATTATGGC:AAAAGATTATGGC	A:A	NA	NA	NA	G:G	CGATGGTTTC:CGATGGTTTC	A:A	C:C	C:C	AAAAGATTATGGC:AAAAGATTATGGC	A:A	C:C	ATGTT:ATGTT	TC:TC	G:G	CGATGGTTTC:CGATGGTTTC
466	182L976	erwin	300932241	IR 117499-B-B RGA-B RGA-B RGA-278 RGA	IRRI 156/IR11A293	A:A	C:C	C:C	AAAAGATTATGGC:AAAAGATTATGGC	A:A	C:C	ATGTT:ATGTT	TC:TC	G:G	CGATGGTTTC:CGATGGTTTC	A:A	C:C	C:C	AAAAGATTATGGC:AAAAGATTATGGC	A:A	C:C	ATGTT:ATGTT	TC:TC	G:G	CGATGGTTTC:CGATGGTTTC
467	182L977	erwin	300932242	IR 117499-B-B RGA-B RGA-B RGA-279 RGA	IRRI 156/IR11A293	A:A	C:C	C:C	AAAAGATTATGGC:AAAAGATTATGGC	A:A	C:C	ATGTT:ATGTT	TC:TC	G:G	CGATGGTTTC:CGATGGTTTC	A:A	C:C	C:C	AAAAGATTATGGC:AAAAGATTATGGC	A:A	C:C	ATGTT:ATGTT	TC:TC	G:G	CGATGGTTTC:CGATGGTTTC
468	182L978	erwin	300932243	IR 117499-B-B RGA-B RGA-B RGA-280 RGA	IRRI 156/IR11A293	A:A	C:C	C:C	AAAAGATTATGGC:AAAAGATTATGGC	A:A	C:C	ATGTT:ATGTT	TC:TC	G:G	CGATGGTTTC:CGATGGTTTC	A:A	C:C	C:C	AAAAGATTATGGC:AAAAGATTATGGC	A:A	C:C	ATGTT:ATGTT	TC:TC	G:G	CGATGGTTTC:CGATGGTTTC
469	182L979	erwin	300932244	IR 117499-B-B RGA-B RGA-B RGA-281 RGA	IRRI 156/IR11A293	A:A	C:C	C:C	NA	A:A	C:C	NA	NA	NA	CGATGGTTTC:CGATGGTTTC	A:A	C:C	C:C	AAAAGATTATGGC:AAAAGATTATGGC	A:A	C:C	ATGTT:ATGTT	TC:TC	G:G	NA
470	182L980	erwin	300932245	IR 117499-B-B RGA-B RGA-B RGA-282 RGA	IRRI 156/IR11A293	A:A	C:C	C:C	AAAAGATTATGGC:AAAAGATTATGGC	A:A	C:C	ATGTT:ATGTT	TC:TC	G:G	CGATGGTTTC:CGATGGTTTC	A:A	C:C	C:C	AAAAGATTATGGC:AAAAGATTATGGC	A:A	C:C	ATGTT:ATGTT	TC:TC	G:G	CGATGGTTTC:CGATGGTTTC
471	182L981	erwin	300932246	IR 117499-B-B RGA-B RGA-B RGA-283 RGA	IRRI 156/IR11A293	A:A	C:C	C:C	AAAAGATTATGGC:AAAAGATTATGGC	A:A	C:C	ATGTT:ATGTT	TC:TC	G:G	CGATGGTTTC:CGATGGTTTC	A:A	C:C	C:C	AAAAGATTATGGC:AAAAGATTATGGC	A:A	C:C	ATGTT:ATGTT	TC:TC	G:G	NA
472	182L982	erwin	300932247	IR 117499-B-B RGA-B RGA-B RGA-284 RGA	IRRI 156/IR11A293	A:A	C:C	C:C	AAAAGATTATGGC:AAAAGATTATGGC	A:A	C:C	ATGTT:ATGTT	TC:TC	G:G	CGATGGTTTC:CGATGGTTTC	A:A	C:C	C:C	AAAAGATTATGGC:AAAAGATTATGGC	A:A	C:C	ATGTT:ATGTT	TC:TC	G:G	CGATGGTTTC:CGATGGTTTC
473	182L983	erwin	300932248	IR 117499-B-B RGA-B RGA-B RGA-285 RGA	IRRI 156/IR11A293	A:A	C:C	C:C	AAAAGATTATGGC:AAAAGATTATGGC	A:A	C:C	ATGTT:ATGTT	TC:TC	G:G	CGATGGTTTC:CGATGGTTTC	A:A	C:C	C:C	AAAAGATTATGGC:AAAAGATTATGGC	A:A	C:C	ATGTT:ATGTT	TC:TC	G:G	CGATGGTTTC:CGATGGTTTC
474	182L984	erwin	300932249	IR 117499-B-B RGA-B RGA-B RGA-286 RGA	IRRI 156/IR11A293	A:A	C:C	C:C	AAAAGATTATGGC:AAAAGATTATGGC	A:A	C:C	ATGTT:ATGTT	TC:TC	G:G	CGATGGTTTC:CGATGGTTTC	A:A	C:C	C:C	AAAAGATTATGGC:AAAAGATTATGGC	A:A	C:C	ATGTT:ATGTT	TC:TC	G:G	CGATGGTTTC:CGATGGTTTC
475	182L985	erwin	300932250	IR 117499-B-B RGA-B RGA-B RGA-287 RGA	IRRI 156/IR11A293	A:A	C:C	C:C	AAAAGATTATGGC:AAAAGATTATGGC	A:A	C:C	ATGTT:ATGTT	TC:TC	G:G	CGATGGTTTC:CGATGGTTTC	A:A	C:C	C:C	AAAAGATTATGGC:AAAAGATTATGGC	A:A	C:C	ATGTT:ATGTT	TC:TC	G:G	CGATGGTTTC:CGATGGTTTC
476	182L988	erwin	300932253	IR 117499-B-B RGA-B RGA-B RGA-290 RGA	IRRI 156/IR11A293	A:A	C:C	C:C	AAAAGATTATGGC:AAAAGATTATGGC	A:A	C:C	ATGTT:ATGTT	TC:TC	G:G	CGATGGTTTC:CGATGGTTTC	A:A	C:C	C:C	AAAAGATTATGGC:AAAAGATTATGGC	A:A	C:C	ATGTT:ATGTT	TC:TC	G:G	CGATGGTTTC:CGATGGTTTC
477	182L989	erwin	300932254	IR 117499-B-B RGA-B RGA-B RGA-291 RGA	IRRI 156/IR11A293	A:A	C:C	C:C	AAAAGATTATGGC:AAAAGATTATGGC	A:A	C:C	ATGTT:ATGTT	TC:TC	G:G	CGATGGTTTC:CGATGGTTTC	A:A	C:C	C:C	AAAAGATTATGGC:AAAAGATTATGGC	A:A	C:C	ATGTT:ATGTT	TC:TC	G:G	CGATGGTTTC:CGATGGTTTC
478	182L990	erwin	300932255	IR 117499-B-B RGA-B RGA-B RGA-292 RGA	IRRI 156/IR11A293	A:A	C:C	C:C	AAAAGATTATGGC:AAAAGATTATGGC	A:A	C:C	ATGTT:ATGTT	TC:TC	G:G	CGATGGTTTC:CGATGGTTTC	A:A	C:C	NA	AAAAGATTATGGC:AAAAGATTATGGC	A:A	C:C	ATGTT:ATGTT	TC:TC	G:G	CGATGGTTTC:CGATGGTTTC
479	182L992	erwin	300932257	IR 117499-B-B RGA-B RGA-B RGA-294 RGA	IRRI 156/IR11A293	A:A	C:C	C:C	NA	A:A	C:C	ATGTT:ATGTT	TC:TC	G:G	CGATGGTTTC:CGATGGTTTC	A:A	C:C	C:C	AAAAGATTATGGC:AAAAGATTATGGC	A:A	C:C	ATGTT:ATGTT	TC:TC	G:G	NA
480	182L993	erwin	300932258	IR 117499-B-B RGA-B RGA-B RGA-295 RGA	IRRI 156/IR11A293	A:A	C:C	C:C	AAAAGATTATGGC:AAAAGATTATGGC	A:A	C:C	ATGTT:ATGTT	TC:TC	G:G	CGATGGTTTC:CGATGGTTTC	A:A	C:C	C:C	AAAAGATTATGGC:AAAAGATTATGGC	A:A	C:C	ATGTT:ATGTT	TC:TC	G:G	CGATGGTTTC:CGATGGTTTC
481	182L994	erwin	300932259	IR 117499-B-B RGA-B RGA-B RGA-296 RGA	IRRI 156/IR11A293	A:A	C:C	C:C	AAAAGATTATGGC:AAAAGATTATGGC	A:A	C:C	ATGTT:ATGTT	TC:TC	G:G	CGATGGTTTC:CGATGGTTTC	A:A	C:C	C:C	AAAAGATTATGGC:AAAAGATTATGGC	A:A	C:C	ATGTT:ATGTT	TC:TC	G:G	NA
482	182L996	erwin	300932261	IR 117499-B-B RGA-B RGA-B RGA-298 RGA	IRRI 156/IR11A293	A:A	C:C	C:C	AAAAGATTATGGC:AAAAGATTATGGC	A:A	C:C	ATGTT:ATGTT	TC:TC	G:G	CGATGGTTTC:CGATGGTTTC	A:A	C:C	C:C	AAAAGATTATGGC:AAAAGATTATGGC	NA	C:C	ATGTT:ATGTT	TC:TC	G:G	CGATGGTTTC:CGATGGTTTC
483	182L997	erwin	300932262	IR 117499-B-B RGA-B RGA-B RGA-299 RGA	IRRI 156/IR11A293	A:A	C:C	C:C	AAAAGATTATGGC:AAAAGATTATGGC	A:A	C:C	ATGTT:ATGTT	TC:TC	G:G	CGATGGTTTC:CGATGGTTTC	A:A	C:C	C:C	AAAAGATTATGGC:AAAAGATTATGGC	A:A	C:C	ATGTT:ATGTT	TC:TC	G:G	CGATGGTTTC:CGATGGTTTC
484	182L998	erwin	300932263	IR 117499-B-B RGA-B RGA-B RGA-300 RGA	IRRI 156/IR11A293	A:A	NA	C:C	NA	A:A	NA	NA	NA	NA	CGATGGTTTC:CGATGGTTTC	A:A	C:C	C:C	AAAAGATTATGGC:AAAAGATTATGGC	A:A	C:C	ATGTT:ATGTT	TC:TC	G:G	CGATGGTTTC:CGATGGTTTC
485	182L999	erwin	300932264	IR 117499-B-B RGA-B RGA-B RGA-301 RGA	IRRI 156/IR11A293	A:A	C:C	C:C	AAAAGATTATGGC:AAAAGATTATGGC	A:A	C:C	ATGTT:ATGTT	TC:TC	G:G	CGATGGTTTC:CGATGGTTTC	A:A	C:C	NA	AAAAGATTATGGC:AAAAGATTATGGC	A:A	C:C	ATGTT:ATGTT	TC:TC	G:G	NA
486	182L1000	erwin	300932265	IR 117499-B-B RGA-B RGA-B RGA-302 RGA	IRRI 156/IR11A293	A:A	C:C	C:C	AAAAGATTATGGC:AAAAGATTATGGC	A:A	C:C	ATGTT:ATGTT	TC:TC	G:G	CGATGGTTTC:CGATGGTTTC	A:A	C:C	C:C	AAAAGATTATGGC:AAAAGATTATGGC	A:A	C:C	ATGTT:ATGTT	TC:TC	G:G	CGATGGTTTC:CGATGGTTTC
487	182L1001	erwin	300932266	IR 117499-B-B RGA-B RGA-B RGA-303 RGA	IRRI 156/IR11A293	A:A	C:C	C:C	AAAAGATTATGGC:AAAAGATTATGGC	A:A	C:C	ATGTT:ATGTT	TC:TC	G:G	CGATGGTTTC:CGATGGTTTC	A:A	C:C	C:C	AAAAGATTATGGC:AAAAGATTATGGC	A:A	C:C	ATGTT:ATGTT	TC:TC	G:G	CGATGGTTTC:CGATGGTTTC
488	182L1002	erwin	300932267	IR 117499-B-B RGA-B RGA-B RGA-304 RGA	IRRI 156/IR11A293	A:A	C:C	C:C	AAAAGATTATGGC:AAAAGATTATGGC	A:A	C:C	ATGTT:ATGTT	TC:TC	G:G	CGATGGTTTC:CGATGGTTTC	A:A	C:C	C:C	AAAAGATTATGGC:AAAAGATTATGGC	A:A	C:C	ATGTT:ATGTT	TC:TC	G:G	NA
489	182L1003	erwin	300932268	IR 117499-B-B RGA-B RGA-B RGA-305 RGA	IRRI 156/IR11A293	A:A	C:C	C:C	AAAAGATTATGGC:AAAAGATTATGGC	A:A	C:C	ATGTT:ATGTT	TC:TC	G:G	CGATGGTTTC:CGATGGTTTC	A:A	C:C	C:C	AAAAGATTATGGC:AAAAGATTATGGC	A:A	C:C	ATGTT:ATGTT	TC:TC	G:G	CGATGGTTTC:CGATGGTTTC
490	182L1004	erwin	300932269	IR 117499-B-B RGA-B RGA-B RGA-306 RGA	IRRI 156/IR11A293	A:A	C:C	C:C	AAAAGATTATGGC:AAAAGATTATGGC	A:A	C:C	ATGTT:ATGTT	TC:TC	G:G	CGATGGTTTC:CGATGGTTTC	A:A	C:C	C:C	AAAAGATTATGGC:AAAAGATTATGGC	A:A	C:C	ATGTT:ATGTT	TC:TC	G:G	CGATGGTTTC:CGATGGTTTC
491	182L1005	erwin	300932270	IR 117499-B-B RGA-B RGA-B RGA-307 RGA	IRRI 156/IR11A293	A:A	C:C	C:C	AAAAGATTATGGC:AAAAGATTATGGC	A:A	C:C	ATGTT:ATGTT	TC:TC	G:G	CGATGGTTTC:CGATGGTTTC	A:A	C:C	C:C	AAAAGATTATGGC:AAAAGATTATGGC	A:A	C:C	ATGTT:ATGTT	TC:TC	G:G	CGATGGTTTC:CGATGGTTTC
492	182L1006	erwin	300932271	IR 117499-B-B RGA-B RGA-B RGA-308 RGA	IRRI 156/IR11A293	A:A	C:C	C:C	AAAAGATTATGGC:AAAAGATTATGGC	A:A	C:C	ATGTT:ATGTT	TC:TC	G:G	CGATGGTTTC:CGATGGTTTC	A:A	C:C	C:C	AAAAGATTATGGC:AAAAGATTATGGC	NA	C:C	NA	TC:TC	G:G	CGATGGTTTC:CGATGGTTTC
493	182L1007	erwin	300932272	IR 117499-B-B RGA-B RGA-B RGA-309 RGA	IRRI 156/IR11A293	A:A	C:C	C:C	AAAAGATTATGGC:AAAAGATTATGGC	A:A	C:C	ATGTT:ATGTT	TC:TC	G:G	CGATGGTTTC:CGATGGTTTC	A:A	C:C	C:C	AAAAGATTATGGC:AAAAGATTATGGC	A:A	C:C	ATGTT:ATGTT	TC:TC	G:G	CGATGGTTTC:CGATGGTTTC
494	182L1008	erwin	300932273	IR 117499-B-B RGA-B RGA-B RGA-310 RGA	IRRI 156/IR11A293	A:A	C:C	C:C	AAAAGATTATGGC:AAAAGATTATGGC	A:A	C:C	ATGTT:ATGTT	TC:TC	G:G	CGATGGTTTC:CGATGGTTTC	A:A	C:C	C:C	AAAAGATTATGGC:AAAAGATTATGGC	A:A	C:C	ATGTT:ATGTT	TC:TC	G:G	CGATGGTTTC:CGATGGTTTC
495	182L1010	erwin	300932275	IR 117499-B-B RGA-B RGA-B RGA-312 RGA	IRRI 156/IR11A293	A:A	C:C	C:C	AAAAGATTATGGC:AAAAGATTATGGC	A:A	C:C	ATGTT:ATGTT	TC:TC	G:G	CGATGGTTTC:CGATGGTTTC	A:A	C:C	C:C	AAAAGATTATGGC:AAAAGATTATGGC	A:A	C:C	ATGTT:ATGTT	TC:TC	G:G	CGATGGTTTC:CGATGGTTTC
496	182L1011	erwin	300932276	IR 117499-B-B RGA-B RGA-B RGA-313 RGA	IRRI 156/IR11A293	A:A	C:C	C:C	AAAAGATTATGGC:AAAAGATTATGGC	A:A	C:C	ATGTT:ATGTT	TC:TC	G:G	CGATGGTTTC:CGATGGTTTC	A:A	C:C	C:C	AAAAGATTATGGC:AAAAGATTATGGC	A:A	C:C	ATGTT:ATGTT	TC:TC	G:G	CGATGGTTTC:CGATGGTTTC
497	182L1012	erwin	300932277	IR 117499-B-B RGA-B RGA-B RGA-314 RGA	IRRI 156/IR11A293	A:A	C:C	C:C	AAAAGATTATGGC:AAAAGATTATGGC	A:A	C:C	ATGTT:ATGTT	TC:TC	G:G	CGATGGTTTC:CGATGGTTTC	A:A	C:C	C:C	AAAAGATTATGGC:AAAAGATTATGGC	A:A	C:C	ATGTT:ATGTT	TC:TC	G:G	NA
498	182L1013	erwin	300932278	IR 117499-B-B RGA-B RGA-B RGA-315 RGA	IRRI 156/IR11A293	A:A	C:C	C:C	AAAAGATTATGGC:AAAAGATTATGGC	A:A	C:C	ATGTT:ATGTT	TC:TC	G:G	CGATGGTTTC:CGATGGTTTC	A:A	C:C	C:C	AAAAGATTATGGC:AAAAGATTATGGC	A:A	C:C	ATGTT:ATGTT	TC:TC	G:G	CGATGGTTTC:CGATGGTTTC
499	182L1014	erwin	300932279	IR 117499-B-B RGA-B RGA-B RGA-316 RGA	IRRI 156/IR11A293	A:A	C:C	C:C	AAAAGATTATGGC:AAAAGATTATGGC	A:A	C:C	ATGTT:ATGTT	TC:TC	G:G	CGATGGTTTC:CGATGGTTTC	A:A	C:C	C:C	AAAAGATTATGGC:AAAAGATTATGGC	A:A	C:C	ATGTT:ATGTT	TC:TC	G:G	CGATGGTTTC:CGATGGTTTC
500	182L1015	erwin	300932280	IR 117499-B-B RGA-B RGA-B RGA-317 RGA	IRRI 156/IR11A293	A:A	C:C	C:C	AAAAGATTATGGC:AAAAGATTATGGC	A:A	C:C	ATGTT:ATGTT	TC:TC	G:G	CGATGGTTTC:CGATGGTTTC	A:A	C:C	C:C	AAAAGATTATGGC:AAAAGATTATGGC	A:A	C:C	ATGTT:ATGTT	TC:TC	G:G	CGATGGTTTC:CGATGGTTTC
501	182L1016	erwin	300932281	IR 117499-B-B RGA-B RGA-B RGA-318 RGA	IRRI 156/IR11A293	A:A	C:C	C:C	AAAAGATTATGGC:AAAAGATTATGGC	A:A	C:C	ATGTT:ATGTT	TC:TC	G:G	CGATGGTTTC:CGATGGTTTC	A:A	C:C	C:C	AAAAGATTATGGC:AAAAGATTATGGC	A:A	C:C	ATGTT:ATGTT	TC:TC	G:G	NA
502	182L1017	erwin	300932282	IR 117499-B-B RGA-B RGA-B RGA-319 RGA	IRRI 156/IR11A293	A:A	C:C	C:C	AAAAGATTATGGC:AAAAGATTATGGC	A:A	C:C	ATGTT:ATGTT	TC:TC	G:G	CGATGGTTTC:CGATGGTTTC	A:A	C:C	C:C	AAAAGATTATGGC:AAAAGATTATGGC	A:A	C:C	ATGTT:ATGTT	TC:TC	G:G	CGATGGTTTC:CGATGGTTTC
503	182L1018	erwin	300932283	IR 117499-B-B RGA-B RGA-B RGA-320 RGA	IRRI 156/IR11A293	A:A	C:C	C:C	AAAAGATTATGGC:AAAAGATTATGGC	A:A	C:C	ATGTT:ATGTT	TC:TC	G:G	CGATGGTTTC:CGATGGTTTC	A:A	C:C	C:C	AAAAGATTATGGC:AAAAGATTATGGC	A:A	C:C	ATGTT:ATGTT	TC:TC	G:G	CGATGGTTTC:CGATGGTTTC
504	182L1019	erwin	300932284	IR 117499-B-B RGA-B RGA-B RGA-321 RGA	IRRI 156/IR11A293	A:A	C:C	C:C	AAAAGATTATGGC:AAAAGATTATGGC	A:A	C:C	ATGTT:ATGTT	TC:TC	G:G	CGATGGTTTC:CGATGGTTTC	A:A	C:C	C:C	AAAAGATTATGGC:AAAAGATTATGGC	A:A	C:C	ATGTT:ATGTT	TC:TC	G:G	CGATGGTTTC:CGATGGTTTC
505	182L1020	erwin	300932285	IR 117499-B-B RGA-B RGA-B RGA-322 RGA	IRRI 156/IR11A293	A:A	C:C	C:C	AAAAGATTATGGC:AAAAGATTATGGC	A:A	C:C	ATGTT:ATGTT	TC:TC	G:G	CGATGGTTTC:CGATGGTTTC	A:A	C:C	C:C	AAAAGATTATGGC:AAAAGATTATGGC	A:A	C:C	ATGTT:ATGTT	TC:TC	G:G	CGATGGTTTC:CGATGGTTTC
506	182L1021	erwin	300932286	IR 117499-B-B RGA-B RGA-B RGA-323 RGA	IRRI 156/IR11A293	A:A	C:C	C:C	AAAAGATTATGGC:AAAAGATTATGGC	A:A	C:C	ATGTT:ATGTT	TC:TC	G:G	CGATGGTTTC:CGATGGTTTC	A:A	C:C	C:C	AAAAGATTATGGC:AAAAGATTATGGC	A:A	C:C	ATGTT:ATGTT	TC:TC	G:G	CGATGGTTTC:CGATGGTTTC
507	182L1022	erwin	300932287	IR 117499-B-B RGA-B RGA-B RGA-324 RGA	IRRI 156/IR11A293	A:A	C:C	C:C	AAAAGATTATGGC:AAAAGATTATGGC	A:A	C:C	ATGTT:ATGTT	TC:TC	G:G	CGATGGTTTC:CGATGGTTTC	A:A	C:C	C:C	AAAAGATTATGGC:AAAAGATTATGGC	A:A	C:C	ATGTT:ATGTT	TC:TC	G:G	CGATGGTTTC:CGATGGTTTC
508	182L1023	erwin	300932288	IR 117499-B-B RGA-B RGA-B RGA-325 RGA	IRRI 156/IR11A293	A:A	C:C	C:C	AAAAGATTATGGC:AAAAGATTATGGC	A:A	C:C	ATGTT:ATGTT	TC:TC	G:G	CGATGGTTTC:CGATGGTTTC	A:A	C:C	C:C	AAAAGATTATGGC:AAAAGATTATGGC	A:A	C:C	ATGTT:ATGTT	TC:TC	G:G	CGATGGTTTC:CGATGGTTTC
509	182L1024	erwin	300932289	IR 117499-B-B RGA-B RGA-B RGA-326 RGA	IRRI 156/IR11A293	A:A	C:C	C:C	AAAAGATTATGGC:AAAAGATTATGGC	A:A	C:C	ATGTT:ATGTT	TC:TC	G:G	CGATGGTTTC:CGATGGTTTC	A:A	C:C	C:C	AAAAGATTATGGC:AAAAGATTATGGC	A:A	C:C	ATGTT:ATGTT	TC:TC	G:G	CGATGGTTTC:CGATGGTTTC
510	182L1025	erwin	300932290	IR 117499-B-B RGA-B RGA-B RGA-327 RGA	IRRI 156/IR11A293	A:A	C:C	C:C	AAAAGATTATGGC:AAAAGATTATGGC	A:A	C:C	ATGTT:ATGTT	TC:TC	G:G	CGATGGTTTC:CGATGGTTTC	A:A	C:C	C:C	AAAAGATTATGGC:AAAAGATTATGGC	A:A	C:C	ATGTT:ATGTT	TC:TC	G:G	CGATGGTTTC:CGATGGTTTC
511	182L1026	erwin	300932291	IR 117499-B-B RGA-B RGA-B RGA-328 RGA	IRRI 156/IR11A293	A:A	C:C	C:C	AAAAGATTATGGC:AAAAGATTATGGC	A:A	C:C	ATGTT:ATGTT	TC:TC	G:G	CGATGGTTTC:CGATGGTTTC	A:A	C:C	C:C	AAAAGATTATGGC:AAAAGATTATGGC	A:A	C:C	ATGTT:ATGTT	TC:TC	G:G	NA
512	182L1027	erwin	300932292	IR 117499-B-B RGA-B RGA-B RGA-329 RGA	IRRI 156/IR11A293	A:A	C:C	C:C	AAAAGATTATGGC:AAAAGATTATGGC	A:A	C:C	ATGTT:ATGTT	TC:TC	G:G	CGATGGTTTC:CGATGGTTTC	A:A	C:C	C:C	AAAAGATTATGGC:AAAAGATTATGGC	A:A	C:C	ATGTT:ATGTT	TC:TC	G:G	CGATGGTTTC:CGATGGTTTC
513	182L1028	erwin	300932293	IR 117499-B-B RGA-B RGA-B RGA-330 RGA	IRRI 156/IR11A293	A:A	C:C	C:C	AAAAGATTATGGC:AAAAGATTATGGC	A:A	C:C	ATGTT:ATGTT	TC:TC	G:G	CGATGGTTTC:CGATGGTTTC	A:A	C:C	C:C	AAAAGATTATGGC:AAAAGATTATGGC	A:A	C:C	ATGTT:ATGTT	TC:TC	G:G	CGATGGTTTC:CGATGGTTTC
514	182L1029	erwin	300932294	IR 117499-B-B RGA-B RGA-B RGA-331 RGA	IRRI 156/IR11A293	A:A	C:C	C:C	AAAAGATTATGGC:AAAAGATTATGGC	A:A	C:C	ATGTT:ATGTT	TC:TC	G:G	CGATGGTTTC:CGATGGTTTC	A:A	C:C	C:C	AAAAGATTATGGC:AAAAGATTATGGC	A:A	C:C	ATGTT:ATGTT	TC:TC	G:G	CGATGGTTTC:CGATGGTTTC
515	182L1030	erwin	300932295	IR 117499-B-B RGA-B RGA-B RGA-332 RGA	IRRI 156/IR11A293	A:A	C:C	C:C	AAAAGATTATGGC:AAAAGATTATGGC	A:A	C:C	ATGTT:ATGTT	TC:TC	G:G	CGATGGTTTC:CGATGGTTTC	A:A	C:C	C:C	AAAAGATTATGGC:AAAAGATTATGGC	A:A	C:C	ATGTT:ATGTT	TC:TC	G:G	NA
516	182L1031	erwin	300932296	IR 117499-B-B RGA-B RGA-B RGA-333 RGA	IRRI 156/IR11A293	A:A	C:C	C:C	AAAAGATTATGGC:AAAAGATTATGGC	A:A	C:C	ATGTT:ATGTT	TC:TC	G:G	CGATGGTTTC:CGATGGTTTC	A:A	C:C	C:C	AAAAGATTATGGC:AAAAGATTATGGC	A:A	C:C	ATGTT:ATGTT	TC:TC	G:G	NA
517	182L1032	erwin	300932297	IR 117499-B-B RGA-B RGA-B RGA-334 RGA	IRRI 156/IR11A293	A:A	C:C	C:C	AAAAGATTATGGC:AAAAGATTATGGC	A:A	C:C	ATGTT:ATGTT	TC:TC	G:G	CGATGGTTTC:CGATGGTTTC	A:A	C:C	C:C	AAAAGATTATGGC:AAAAGATTATGGC	A:A	C:C	ATGTT:ATGTT	TC:TC	G:G	NA
518	182L1033	erwin	300932298	IR 117499-B-B RGA-B RGA-B RGA-335 RGA	IRRI 156/IR11A293	A:A	C:C	C:C	AAAAGATTATGGC:AAAAGATTATGGC	A:A	C:C	ATGTT:ATGTT	TC:TC	G:G	CGATGGTTTC:CGATGGTTTC	A:A	C:C	C:C	AAAAGATTATGGC:AAAAGATTATGGC	A:A	C:C	ATGTT:ATGTT	TC:TC	G:G	CGATGGTTTC:CGATGGTTTC
519	182L1034	erwin	300932299	IR 117499-B-B RGA-B RGA-B RGA-336 RGA	IRRI 156/IR11A293	A:A	C:C	C:C	AAAAGATTATGGC:AAAAGATTATGGC	A:A	C:C	ATGTT:ATGTT	TC:TC	G:G	CGATGGTTTC:CGATGGTTTC	A:A	C:C	C:C	AAAAGATTATGGC:AAAAGATTATGGC	A:A	C:C	ATGTT:ATGTT	TC:TC	G:G	NA
520	182L1035	erwin	300932300	IR 117499-B-B RGA-B RGA-B RGA-337 RGA	IRRI 156/IR11A293	A:A	C:C	C:C	AAAAGATTATGGC:AAAAGATTATGGC	A:A	C:C	ATGTT:ATGTT	TC:TC	G:G	CGATGGTTTC:CGATGGTTTC	A:A	C:C	C:C	AAAAGATTATGGC:AAAAGATTATGGC	A:A	C:C	ATGTT:ATGTT	TC:TC	G:G	CGATGGTTTC:CGATGGTTTC
521	182L1036	erwin	300932301	IR 117499-B-B RGA-B RGA-B RGA-338 RGA	IRRI 156/IR11A293	A:A	C:C	C:C	AAAAGATTATGGC:AAAAGATTATGGC	A:A	C:C	ATGTT:ATGTT	TC:TC	G:G	CGATGGTTTC:CGATGGTTTC	A:A	C:C	C:C	AAAAGATTATGGC:AAAAGATTATGGC	A:A	C:C	ATGTT:ATGTT	TC:TC	G:G	CGATGGTTTC:CGATGGTTTC
522	182L1037	erwin	300932302	IR 117499-B-B RGA-B RGA-B RGA-339 RGA	IRRI 156/IR11A293	A:A	C:C	C:C	AAAAGATTATGGC:AAAAGATTATGGC	A:A	C:C	ATGTT:ATGTT	TC:TC	G:G	CGATGGTTTC:CGATGGTTTC	A:A	C:C	C:C	AAAAGATTATGGC:AAAAGATTATGGC	A:A	C:C	ATGTT:ATGTT	TC:TC	G:G	CGATGGTTTC:CGATGGTTTC
523	182L1038	erwin	300932303	IR 117499-B-B RGA-B RGA-B RGA-340 RGA	IRRI 156/IR11A293	A:A	C:C	C:C	AAAAGATTATGGC:AAAAGATTATGGC	A:A	C:C	ATGTT:ATGTT	TC:TC	G:G	CGATGGTTTC:CGATGGTTTC	A:A	C:C	C:C	AAAAGATTATGGC:AAAAGATTATGGC	A:A	C:C	ATGTT:ATGTT	TC:TC	G:G	CGATGGTTTC:CGATGGTTTC
524	182L1039	erwin	300932304	IR 117499-B-B RGA-B RGA-B RGA-341 RGA	IRRI 156/IR11A293	A:A	C:C	C:C	AAAAGATTATGGC:AAAAGATTATGGC	A:A	C:C	ATGTT:ATGTT	TC:TC	G:G	CGATGGTTTC:CGATGGTTTC	A:A	C:C	C:C	AAAAGATTATGGC:AAAAGATTATGGC	A:A	C:C	ATGTT:ATGTT	TC:TC	G:G	CGATGGTTTC:CGATGGTTTC
525	182L1040	erwin	300932305	IR 117499-B-B RGA-B RGA-B RGA-342 RGA	IRRI 156/IR11A293	A:A	C:C	C:C	AAAAGATTATGGC:AAAAGATTATGGC	A:A	C:C	ATGTT:ATGTT	TC:TC	G:G	CGATGGTTTC:CGATGGTTTC	A:A	C:C	C:C	AAAAGATTATGGC:AAAAGATTATGGC	A:A	C:C	ATGTT:ATGTT	TC:TC	G:G	CGATGGTTTC:CGATGGTTTC
526	182L1041	erwin	300932306	IR 117499-B-B RGA-B RGA-B RGA-343 RGA	IRRI 156/IR11A293	A:A	C:C	C:C	AAAAGATTATGGC:AAAAGATTATGGC	A:A	C:C	ATGTT:ATGTT	TC:TC	G:G	CGATGGTTTC:CGATGGTTTC	A:A	C:C	C:C	AAAAGATTATGGC:AAAAGATTATGGC	A:A	C:C	ATGTT:ATGTT	TC:TC	G:G	CGATGGTTTC:CGATGGTTTC
527	182L1042	erwin	300932307	IR 117499-B-B RGA-B RGA-B RGA-344 RGA	IRRI 156/IR11A293	A:A	C:C	C:C	AAAAGATTATGGC:AAAAGATTATGGC	A:A	C:C	ATGTT:ATGTT	TC:TC	G:G	CGATGGTTTC:CGATGGTTTC	A:A	C:C	C:C	AAAAGATTATGGC:AAAAGATTATGGC	A:A	C:C	ATGTT:ATGTT	TC:TC	G:G	CGATGGTTTC:CGATGGTTTC
528	182L1043	erwin	300932308	IR 117499-B-B RGA-B RGA-B RGA-345 RGA	IRRI 156/IR11A293	A:A	C:C	C:C	AAAAGATTATGGC:AAAAGATTATGGC	A:A	C:C	ATGTT:ATGTT	TC:TC	NA	CGATGGTTTC:CGATGGTTTC	A:A	C:C	C:C	AAAAGATTATGGC:AAAAGATTATGGC	A:A	C:C	ATGTT:ATGTT	TC:TC	G:G	CGATGGTTTC:CGATGGTTTC
529	182L1045	erwin	300932310	IR 117499-B-B RGA-B RGA-B RGA-347 RGA	IRRI 156/IR11A293	A:A	C:C	C:C	AAAAGATTATGGC:AAAAGATTATGGC	A:A	C:C	ATGTT:ATGTT	TC:TC	G:G	CGATGGTTTC:CGATGGTTTC	A:A	C:C	C:C	AAAAGATTATGGC:AAAAGATTATGGC	A:A	C:C	ATGTT:ATGTT	TC:TC	NA	CGATGGTTTC:CGATGGTTTC
530	182L1046	erwin	300932311	IR 117499-B-B RGA-B RGA-B RGA-348 RGA	IRRI 156/IR11A293	A:A	C:C	C:C	AAAAGATTATGGC:AAAAGATTATGGC	A:A	C:C	ATGTT:ATGTT	TC:TC	G:G	CGATGGTTTC:CGATGGTTTC	A:A	C:C	C:C	AAAAGATTATGGC:AAAAGATTATGGC	A:A	C:C	ATGTT:ATGTT	TC:TC	G:G	CGATGGTTTC:CGATGGTTTC
531	182L1047	erwin	300932312	IR 117499-B-B RGA-B RGA-B RGA-349 RGA	IRRI 156/IR11A293	A:A	C:C	C:C	AAAAGATTATGGC:AAAAGATTATGGC	A:A	C:C	ATGTT:ATGTT	TC:TC	G:G	CGATGGTTTC:CGATGGTTTC	A:A	C:C	C:C	AAAAGATTATGGC:AAAAGATTATGGC	A:A	C:C	ATGTT:ATGTT	TC:TC	G:G	CGATGGTTTC:CGATGGTTTC
532	182L1048	erwin	300932313	IR 117499-B-B RGA-B RGA-B RGA-350 RGA	IRRI 156/IR11A293	A:A	C:C	C:C	AAAAGATTATGGC:AAAAGATTATGGC	A:A	C:C	ATGTT:ATGTT	TC:TC	G:G	CGATGGTTTC:CGATGGTTTC	A:A	C:C	C:C	AAAAGATTATGGC:AAAAGATTATGGC	A:A	C:C	ATGTT:ATGTT	TC:TC	G:G	CGATGGTTTC:CGATGGTTTC
533	182L1050	erwin	300932315	IR 117499-B-B RGA-B RGA-B RGA-352 RGA	IRRI 156/IR11A293	A:A	C:C	C:C	AAAAGATTATGGC:AAAAGATTATGGC	A:A	C:C	ATGTT:ATGTT	TC:TC	G:G	CGATGGTTTC:CGATGGTTTC	A:A	C:C	C:C	AAAAGATTATGGC:AAAAGATTATGGC	A:A	C:C	ATGTT:ATGTT	TC:TC	G:G	CGATGGTTTC:CGATGGTTTC
534	182L1051	erwin	300932316	IR 117499-B-B RGA-B RGA-B RGA-353 RGA	IRRI 156/IR11A293	A:A	C:C	C:C	AAAAGATTATGGC:AAAAGATTATGGC	A:A	C:C	ATGTT:ATGTT	TC:TC	G:G	CGATGGTTTC:CGATGGTTTC	A:A	C:C	C:C	AAAAGATTATGGC:AAAAGATTATGGC	A:A	C:C	ATGTT:ATGTT	TC:TC	G:G	CGATGGTTTC:CGATGGTTTC
535	182L1052	erwin	300932317	IR 117499-B-B RGA-B RGA-B RGA-354 RGA	IRRI 156/IR11A293	A:A	C:C	C:C	AAAAGATTATGGC:AAAAGATTATGGC	A:A	C:C	ATGTT:ATGTT	TC:TC	G:G	CGATGGTTTC:CGATGGTTTC	A:A	C:C	C:C	AAAAGATTATGGC:AAAAGATTATGGC	A:A	C:C	ATGTT:ATGTT	TC:TC	G:G	CGATGGTTTC:CGATGGTTTC
536	182L1054	erwin	300932319	IR 117499-B-B RGA-B RGA-B RGA-356 RGA	IRRI 156/IR11A293	A:A	C:C	C:C	AAAAGATTATGGC:AAAAGATTATGGC	A:A	C:C	ATGTT:ATGTT	TC:TC	G:G	CGATGGTTTC:CGATGGTTTC	A:A	C:C	C:C	AAAAGATTATGGC:AAAAGATTATGGC	A:A	C:C	ATGTT:ATGTT	TC:TC	G:G	CGATGGTTTC:CGATGGTTTC
537	182L1055	erwin	300932320	IR 117499-B-B RGA-B RGA-B RGA-357 RGA	IRRI 156/IR11A293	A:A	C:C	C:C	AAAAGATTATGGC:AAAAGATTATGGC	A:A	C:C	ATGTT:ATGTT	TC:TC	G:G	CGATGGTTTC:CGATGGTTTC	A:A	C:C	C:C	AAAAGATTATGGC:AAAAGATTATGGC	A:A	C:C	ATGTT:ATGTT	TC:TC	G:G	CGATGGTTTC:CGATGGTTTC
538	182L1056	erwin	300932321	IR 117499-B-B RGA-B RGA-B RGA-358 RGA	IRRI 156/IR11A293	A:A	C:C	C:C	AAAAGATTATGGC:AAAAGATTATGGC	A:A	C:C	ATGTT:ATGTT	TC:TC	G:G	CGATGGTTTC:CGATGGTTTC	A:A	C:C	C:C	AAAAGATTATGGC:AAAAGATTATGGC	A:A	C:C	ATGTT:ATGTT	TC:TC	G:G	CGATGGTTTC:CGATGGTTTC
539	182L1057	erwin	300932322	IR 117499-B-B RGA-B RGA-B RGA-359 RGA	IRRI 156/IR11A293	A:A	C:C	C:C	AAAAGATTATGGC:AAAAGATTATGGC	A:A	C:C	ATGTT:ATGTT	TC:TC	G:G	CGATGGTTTC:CGATGGTTTC	A:A	C:C	C:C	AAAAGATTATGGC:AAAAGATTATGGC	A:A	C:C	ATGTT:ATGTT	TC:TC	G:G	CGATGGTTTC:CGATGGTTTC
540	182L1058	erwin	300932323	IR 117499-B-B RGA-B RGA-B RGA-360 RGA	IRRI 156/IR11A293	A:A	C:C	C:C	AAAAGATTATGGC:AAAAGATTATGGC	A:A	C:C	ATGTT:ATGTT	TC:TC	G:G	CGATGGTTTC:CGATGGTTTC	A:A	C:C	C:C	AAAAGATTATGGC:AAAAGATTATGGC	A:A	C:C	ATGTT:ATGTT	TC:TC	G:G	CGATGGTTTC:CGATGGTTTC
541	182L1059	erwin	300932324	IR 117499-B-B RGA-B RGA-B RGA-361 RGA	IRRI 156/IR11A293	A:A	C:C	C:C	AAAAGATTATGGC:AAAAGATTATGGC	A:A	C:C	ATGTT:ATGTT	TC:TC	G:G	CGATGGTTTC:CGATGGTTTC	A:A	C:C	C:C	AAAAGATTATGGC:AAAAGATTATGGC	A:A	C:C	ATGTT:ATGTT	TC:TC	G:G	CGATGGTTTC:CGATGGTTTC
542	182L1060	erwin	300932325	IR 117499-B-B RGA-B RGA-B RGA-362 RGA	IRRI 156/IR11A293	A:A	C:C	C:C	AAAAGATTATGGC:AAAAGATTATGGC	A:A	C:C	ATGTT:ATGTT	TC:TC	G:G	CGATGGTTTC:CGATGGTTTC	A:A	C:C	C:C	AAAAGATTATGGC:AAAAGATTATGGC	A:A	C:C	ATGTT:ATGTT	TC:TC	G:G	CGATGGTTTC:CGATGGTTTC
543	182L1061	erwin	300932326	IR 117499-B-B RGA-B RGA-B RGA-363 RGA	IRRI 156/IR11A293	A:A	C:C	C:C	AAAAGATTATGGC:AAAAGATTATGGC	A:A	C:C	ATGTT:ATGTT	TC:TC	G:G	CGATGGTTTC:CGATGGTTTC	A:A	C:C	C:C	AAAAGATTATGGC:AAAAGATTATGGC	A:A	C:C	ATGTT:ATGTT	TC:TC	G:G	CGATGGTTTC:CGATGGTTTC
544	182L1062	erwin	300932327	IR 117499-B-B RGA-B RGA-B RGA-364 RGA	IRRI 156/IR11A293	A:A	C:C	C:C	AAAAGATTATGGC:AAAAGATTATGGC	A:A	C:C	ATGTT:ATGTT	TC:TC	G:G	CGATGGTTTC:CGATGGTTTC	A:A	C:C	C:C	AAAAGATTATGGC:AAAAGATTATGGC	A:A	C:C	ATGTT:ATGTT	TC:TC	G:G	CGATGGTTTC:CGATGGTTTC
545	182L1063	erwin	300932328	IR 117499-B-B RGA-B RGA-B RGA-365 RGA	IRRI 156/IR11A293	A:A	C:C	C:C	AAAAGATTATGGC:AAAAGATTATGGC	A:A	C:C	ATGTT:ATGTT	TC:TC	G:G	CGATGGTTTC:CGATGGTTTC	A:A	C:C	C:C	AAAAGATTATGGC:AAAAGATTATGGC	A:A	C:C	ATGTT:ATGTT	TC:TC	G:G	CGATGGTTTC:CGATGGTTTC
546	182L1064	erwin	300932329	IR 117499-B-B RGA-B RGA-B RGA-366 RGA	IRRI 156/IR11A293	A:A	C:C	C:C	AAAAGATTATGGC:AAAAGATTATGGC	A:A	C:C	ATGTT:ATGTT	TC:TC	G:G	CGATGGTTTC:CGATGGTTTC	A:A	C:C	C:C	AAAAGATTATGGC:AAAAGATTATGGC	A:A	C:C	ATGTT:ATGTT	TC:TC	G:G	CGATGGTTTC:CGATGGTTTC
547	182L1065	erwin	300932330	IR 117499-B-B RGA-B RGA-B RGA-367 RGA	IRRI 156/IR11A293	A:A	C:C	C:C	AAAAGATTATGGC:AAAAGATTATGGC	A:A	C:C	ATGTT:ATGTT	TC:TC	G:G	CGATGGTTTC:CGATGGTTTC	A:A	C:C	C:C	AAAAGATTATGGC:AAAAGATTATGGC	A:A	C:C	ATGTT:ATGTT	TC:TC	G:G	CGATGGTTTC:CGATGGTTTC
548	182L1066	erwin	300932331	IR 117499-B-B RGA-B RGA-B RGA-368 RGA	IRRI 156/IR11A293	A:A	C:C	C:C	AAAAGATTATGGC:AAAAGATTATGGC	A:A	C:C	ATGTT:ATGTT	TC:TC	G:G	CGATGGTTTC:CGATGGTTTC	A:A	C:C	C:C	AAAAGATTATGGC:AAAAGATTATGGC	A:A	C:C	ATGTT:ATGTT	TC:TC	G:G	NA
549	182L1067	erwin	300932332	IR 117499-B-B RGA-B RGA-B RGA-369 RGA	IRRI 156/IR11A293	A:A	C:C	C:C	AAAAGATTATGGC:AAAAGATTATGGC	A:A	C:C	ATGTT:ATGTT	TC:TC	G:G	CGATGGTTTC:CGATGGTTTC	A:A	C:C	C:C	AAAAGATTATGGC:AAAAGATTATGGC	A:A	C:C	ATGTT:ATGTT	TC:TC	G:G	CGATGGTTTC:CGATGGTTTC
550	182L1068	erwin	300932333	IR 117499-B-B RGA-B RGA-B RGA-370 RGA	IRRI 156/IR11A293	A:A	C:C	C:C	AAAAGATTATGGC:AAAAGATTATGGC	A:A	C:C	ATGTT:ATGTT	TC:TC	G:G	CGATGGTTTC:CGATGGTTTC	NA	NA	NA	NA	NA	NA	NA	NA	NA	NA
551	182L1069	erwin	300932334	IR 117499-B-B RGA-B RGA-B RGA-371 RGA	IRRI 156/IR11A293	A:A	C:C	C:C	AAAAGATTATGGC:AAAAGATTATGGC	A:A	C:C	ATGTT:ATGTT	TC:TC	G:G	CGATGGTTTC:CGATGGTTTC	A:A	C:C	C:C	AAAAGATTATGGC:AAAAGATTATGGC	A:A	C:C	ATGTT:ATGTT	TC:TC	G:G	CGATGGTTTC:CGATGGTTTC
552	182L1071	erwin	300932336	IR 117499-B-B RGA-B RGA-B RGA-373 RGA	IRRI 156/IR11A293	A:A	C:C	C:C	AAAAGATTATGGC:AAAAGATTATGGC	A:A	C:C	ATGTT:ATGTT	TC:TC	G:G	CGATGGTTTC:CGATGGTTTC	A:A	C:C	C:C	AAAAGATTATGGC:AAAAGATTATGGC	A:A	C:C	ATGTT:ATGTT	TC:TC	G:G	CGATGGTTTC:CGATGGTTTC
553	182L1072	erwin	300932337	IR 117499-B-B RGA-B RGA-B RGA-374 RGA	IRRI 156/IR11A293	A:A	C:C	C:C	AAAAGATTATGGC:AAAAGATTATGGC	A:A	C:C	ATGTT:ATGTT	TC:TC	G:G	CGATGGTTTC:CGATGGTTTC	A:A	C:C	C:C	AAAAGATTATGGC:AAAAGATTATGGC	A:A	C:C	ATGTT:ATGTT	TC:TC	G:G	NA
554	182L1074	erwin	300932339	IR 117499-B-B RGA-B RGA-B RGA-376 RGA	IRRI 156/IR11A293	A:A	C:C	C:C	AAAAGATTATGGC:AAAAGATTATGGC	A:A	C:C	ATGTT:ATGTT	TC:TC	G:G	CGATGGTTTC:CGATGGTTTC	A:A	C:C	C:C	AAAAGATTATGGC:AAAAGATTATGGC	A:A	C:C	ATGTT:ATGTT	TC:TC	G:G	CGATGGTTTC:CGATGGTTTC
555	182L1076	erwin	300932341	IR 117499-B-B RGA-B RGA-B RGA-378 RGA	IRRI 156/IR11A293	A:A	C:C	C:C	AAAAGATTATGGC:AAAAGATTATGGC	A:A	C:C	ATGTT:ATGTT	TC:TC	G:G	CGATGGTTTC:CGATGGTTTC	A:A	C:C	C:C	AAAAGATTATGGC:AAAAGATTATGGC	A:A	C:C	ATGTT:ATGTT	TC:TC	G:G	CGATGGTTTC:CGATGGTTTC
556	182L1077	erwin	300932342	IR 117499-B-B RGA-B RGA-B RGA-379 RGA	IRRI 156/IR11A293	A:A	C:C	C:C	AAAAGATTATGGC:AAAAGATTATGGC	A:A	C:C	ATGTT:ATGTT	TC:TC	G:G	CGATGGTTTC:CGATGGTTTC	A:A	C:C	C:C	AAAAGATTATGGC:AAAAGATTATGGC	A:A	C:C	ATGTT:ATGTT	TC:TC	G:G	CGATGGTTTC:CGATGGTTTC
557	182L1078	erwin	300932343	IR 117499-B-B RGA-B RGA-B RGA-380 RGA	IRRI 156/IR11A293	A:A	C:C	C:C	AAAAGATTATGGC:AAAAGATTATGGC	A:A	C:C	ATGTT:ATGTT	TC:TC	G:G	CGATGGTTTC:CGATGGTTTC	A:A	C:C	C:C	AAAAGATTATGGC:AAAAGATTATGGC	A:A	C:C	ATGTT:ATGTT	TC:TC	G:G	CGATGGTTTC:CGATGGTTTC
558	182L1080	erwin	300932345	IR 117499-B-B RGA-B RGA-B RGA-382 RGA	IRRI 156/IR11A293	A:A	C:C	C:C	AAAAGATTATGGC:AAAAGATTATGGC	A:A	C:C	ATGTT:ATGTT	TC:TC	G:G	CGATGGTTTC:CGATGGTTTC	A:A	C:C	C:C	AAAAGATTATGGC:AAAAGATTATGGC	A:A	C:C	ATGTT:ATGTT	TC:TC	G:G	CGATGGTTTC:CGATGGTTTC
559	182L1082	erwin	300932347	IR 117499-B-B RGA-B RGA-B RGA-384 RGA	IRRI 156/IR11A293	A:A	C:C	C:C	AAAAGATTATGGC:AAAAGATTATGGC	A:A	C:C	ATGTT:ATGTT	TC:TC	G:G	CGATGGTTTC:CGATGGTTTC	A:A	C:C	C:C	AAAAGATTATGGC:AAAAGATTATGGC	A:A	C:C	ATGTT:ATGTT	TC:TC	G:G	CGATGGTTTC:CGATGGTTTC
560	182L1083	erwin	300932348	IR 117499-B-B RGA-B RGA-B RGA-385 RGA	IRRI 156/IR11A293	A:A	C:C	C:C	AAAAGATTATGGC:AAAAGATTATGGC	A:A	C:C	ATGTT:ATGTT	TC:TC	G:G	CGATGGTTTC:CGATGGTTTC	A:A	C:C	C:C	AAAAGATTATGGC:AAAAGATTATGGC	A:A	C:C	ATGTT:ATGTT	TC:TC	G:G	CGATGGTTTC:CGATGGTTTC
561	182L1084	erwin	300932349	IR 117499-B-B RGA-B RGA-B RGA-386 RGA	IRRI 156/IR11A293	A:A	C:C	C:C	AAAAGATTATGGC:AAAAGATTATGGC	A:A	C:C	ATGTT:ATGTT	TC:TC	G:G	CGATGGTTTC:CGATGGTTTC	A:A	C:C	C:C	AAAAGATTATGGC:AAAAGATTATGGC	A:A	C:C	ATGTT:ATGTT	TC:TC	G:G	CGATGGTTTC:CGATGGTTTC
562	182L1085	erwin	300932350	IR 117499-B-B RGA-B RGA-B RGA-387 RGA	IRRI 156/IR11A293	A:A	C:C	C:C	AAAAGATTATGGC:AAAAGATTATGGC	A:A	C:C	ATGTT:ATGTT	TC:TC	G:G	CGATGGTTTC:CGATGGTTTC	A:A	C:C	C:C	AAAAGATTATGGC:AAAAGATTATGGC	A:A	C:C	ATGTT:ATGTT	TC:TC	G:G	CGATGGTTTC:CGATGGTTTC
563	182L1086	erwin	300932351	IR 117499-B-B RGA-B RGA-B RGA-388 RGA	IRRI 156/IR11A293	A:A	C:C	C:C	AAAAGATTATGGC:AAAAGATTATGGC	A:A	C:C	ATGTT:ATGTT	TC:TC	G:G	CGATGGTTTC:CGATGGTTTC	A:A	C:C	C:C	AAAAGATTATGGC:AAAAGATTATGGC	A:A	C:C	ATGTT:ATGTT	TC:TC	G:G	CGATGGTTTC:CGATGGTTTC
564	182L1087	erwin	300932352	IR 117499-B-B RGA-B RGA-B RGA-389 RGA	IRRI 156/IR11A293	A:A	C:C	C:C	AAAAGATTATGGC:AAAAGATTATGGC	A:A	C:C	ATGTT:ATGTT	TC:TC	G:G	CGATGGTTTC:CGATGGTTTC	A:A	C:C	NA	AAAAGATTATGGC:AAAAGATTATGGC	A:A	C:C	ATGTT:ATGTT	TC:TC	G:G	CGATGGTTTC:CGATGGTTTC
565	182L1088	erwin	300932353	IR 117499-B-B RGA-B RGA-B RGA-390 RGA	IRRI 156/IR11A293	A:A	C:C	C:C	AAAAGATTATGGC:AAAAGATTATGGC	A:A	C:C	ATGTT:ATGTT	TC:TC	G:G	CGATGGTTTC:CGATGGTTTC	A:A	C:C	C:C	AAAAGATTATGGC:AAAAGATTATGGC	A:A	C:C	ATGTT:ATGTT	TC:TC	G:G	CGATGGTTTC:CGATGGTTTC
566	182L1089	erwin	300932354	IR 117499-B-B RGA-B RGA-B RGA-391 RGA	IRRI 156/IR11A293	A:A	C:C	C:C	AAAAGATTATGGC:AAAAGATTATGGC	A:A	C:C	ATGTT:ATGTT	TC:TC	G:G	CGATGGTTTC:CGATGGTTTC	A:A	C:C	C:C	AAAAGATTATGGC:AAAAGATTATGGC	A:A	C:C	ATGTT:ATGTT	TC:TC	G:G	CGATGGTTTC:CGATGGTTTC
567	182L1090	erwin	300932355	IR 117499-B-B RGA-B RGA-B RGA-392 RGA	IRRI 156/IR11A293	A:A	C:C	C:C	AAAAGATTATGGC:AAAAGATTATGGC	A:A	C:C	ATGTT:ATGTT	TC:TC	G:G	CGATGGTTTC:CGATGGTTTC	A:A	C:C	C:C	AAAAGATTATGGC:AAAAGATTATGGC	A:A	C:C	ATGTT:ATGTT	TC:TC	G:G	CGATGGTTTC:CGATGGTTTC
568	182L1091	erwin	300932356	IR 117499-B-B RGA-B RGA-B RGA-393 RGA	IRRI 156/IR11A293	A:A	C:C	C:C	AAAAGATTATGGC:AAAAGATTATGGC	A:A	C:C	ATGTT:ATGTT	TC:TC	G:G	CGATGGTTTC:CGATGGTTTC	A:A	C:C	C:C	AAAAGATTATGGC:AAAAGATTATGGC	A:A	C:C	ATGTT:ATGTT	TC:TC	G:G	CGATGGTTTC:CGATGGTTTC
569	182L1092	erwin	300932357	IR 117499-B-B RGA-B RGA-B RGA-394 RGA	IRRI 156/IR11A293	A:A	C:C	C:C	AAAAGATTATGGC:AAAAGATTATGGC	A:A	C:C	ATGTT:ATGTT	TC:TC	G:G	CGATGGTTTC:CGATGGTTTC	A:A	C:C	C:C	AAAAGATTATGGC:AAAAGATTATGGC	A:A	C:C	ATGTT:ATGTT	TC:TC	G:G	CGATGGTTTC:CGATGGTTTC
570	182L1093	erwin	300932358	IR 117499-B-B RGA-B RGA-B RGA-395 RGA	IRRI 156/IR11A293	A:A	C:C	C:C	AAAAGATTATGGC:AAAAGATTATGGC	A:A	C:C	ATGTT:ATGTT	TC:TC	G:G	CGATGGTTTC:CGATGGTTTC	A:A	C:C	C:C	AAAAGATTATGGC:AAAAGATTATGGC	A:A	C:C	ATGTT:ATGTT	TC:TC	G:G	CGATGGTTTC:CGATGGTTTC
571	182L1094	erwin	300932359	IR 117499-B-B RGA-B RGA-B RGA-396 RGA	IRRI 156/IR11A293	A:A	NA	C:C	AAAAGATTATGGC:AAAAGATTATGGC	A:A	C:C	ATGTT:ATGTT	TC:TC	G:G	CGATGGTTTC:CGATGGTTTC	A:A	C:C	C:C	AAAAGATTATGGC:AAAAGATTATGGC	A:A	C:C	ATGTT:ATGTT	TC:TC	G:G	CGATGGTTTC:CGATGGTTTC
572	182L1096	erwin	300932361	IR 117499-B-B RGA-B RGA-B RGA-398 RGA	IRRI 156/IR11A293	A:A	C:C	C:C	AAAAGATTATGGC:AAAAGATTATGGC	A:A	C:C	ATGTT:ATGTT	TC:TC	G:G	CGATGGTTTC:CGATGGTTTC	A:A	C:C	C:C	AAAAGATTATGGC:AAAAGATTATGGC	A:A	C:C	ATGTT:ATGTT	TC:TC	G:G	CGATGGTTTC:CGATGGTTTC
573	182L1097	erwin	300932362	IR 117499-B-B RGA-B RGA-B RGA-399 RGA	IRRI 156/IR11A293	A:A	C:C	C:C	AAAAGATTATGGC:AAAAGATTATGGC	A:A	C:C	ATGTT:ATGTT	TC:TC	G:G	CGATGGTTTC:CGATGGTTTC	A:A	C:C	C:C	AAAAGATTATGGC:AAAAGATTATGGC	A:A	C:C	ATGTT:ATGTT	TC:TC	G:G	CGATGGTTTC:CGATGGTTTC
574	182L1098	erwin	300932363	IR 117499-B-B RGA-B RGA-B RGA-400 RGA	IRRI 156/IR11A293	A:A	C:C	C:C	AAAAGATTATGGC:AAAAGATTATGGC	A:A	C:C	ATGTT:ATGTT	TC:TC	G:G	CGATGGTTTC:CGATGGTTTC	A:A	C:C	C:C	AAAAGATTATGGC:AAAAGATTATGGC	A:A	C:C	ATGTT:ATGTT	TC:TC	G:G	CGATGGTTTC:CGATGGTTTC
575	182L1099	erwin	300932364	IR 117499-B-B RGA-B RGA-B RGA-401 RGA	IRRI 156/IR11A293	A:A	C:C	C:C	AAAAGATTATGGC:AAAAGATTATGGC	A:A	C:C	ATGTT:ATGTT	TC:TC	G:G	CGATGGTTTC:CGATGGTTTC	A:A	C:C	C:C	AAAAGATTATGGC:AAAAGATTATGGC	A:A	C:C	ATGTT:ATGTT	TC:TC	G:G	CGATGGTTTC:CGATGGTTTC
576	182L1100	erwin	300932365	IR 117499-B-B RGA-B RGA-B RGA-402 RGA	IRRI 156/IR11A293	A:A	C:C	C:C	AAAAGATTATGGC:AAAAGATTATGGC	A:A	C:C	ATGTT:ATGTT	TC:TC	G:G	CGATGGTTTC:CGATGGTTTC	A:A	C:C	C:C	AAAAGATTATGGC:AAAAGATTATGGC	A:A	C:C	ATGTT:ATGTT	TC:TC	G:G	CGATGGTTTC:CGATGGTTTC
577	182L1101	erwin	300932366	IR 117499-B-B RGA-B RGA-B RGA-403 RGA	IRRI 156/IR11A293	A:A	C:C	C:C	AAAAGATTATGGC:AAAAGATTATGGC	A:A	C:C	ATGTT:ATGTT	TC:TC	G:G	CGATGGTTTC:CGATGGTTTC	A:A	C:C	C:C	AAAAGATTATGGC:AAAAGATTATGGC	A:A	C:C	ATGTT:ATGTT	TC:TC	G:G	CGATGGTTTC:CGATGGTTTC
578	182L1102	erwin	300932367	IR 117499-B-B RGA-B RGA-B RGA-404 RGA	IRRI 156/IR11A293	A:A	C:C	C:C	AAAAGATTATGGC:AAAAGATTATGGC	A:A	C:C	ATGTT:ATGTT	TC:TC	G:G	CGATGGTTTC:CGATGGTTTC	A:A	C:C	C:C	AAAAGATTATGGC:AAAAGATTATGGC	A:A	C:C	ATGTT:ATGTT	TC:TC	G:G	CGATGGTTTC:CGATGGTTTC
579	182L1103	erwin	300932368	IR 117499-B-B RGA-B RGA-B RGA-405 RGA	IRRI 156/IR11A293	A:A	NA	C:C	AAAAGATTATGGC:AAAAGATTATGGC	NA	NA	ATGTT:ATGTT	TC:TC	G:G	CGATGGTTTC:CGATGGTTTC	A:A	C:C	C:C	AAAAGATTATGGC:AAAAGATTATGGC	A:A	C:C	ATGTT:ATGTT	TC:TC	G:G	CGATGGTTTC:CGATGGTTTC
580	182L1105	erwin	300932370	IR 117499-B-B RGA-B RGA-B RGA-407 RGA	IRRI 156/IR11A293	A:A	C:C	C:C	AAAAGATTATGGC:AAAAGATTATGGC	A:A	C:C	ATGTT:ATGTT	TC:TC	G:G	CGATGGTTTC:CGATGGTTTC	A:A	C:C	C:C	AAAAGATTATGGC:AAAAGATTATGGC	A:A	C:C	ATGTT:ATGTT	TC:TC	G:G	CGATGGTTTC:CGATGGTTTC
581	182L1106	erwin	300932371	IR 117499-B-B RGA-B RGA-B RGA-408 RGA	IRRI 156/IR11A293	A:A	C:C	C:C	AAAAGATTATGGC:AAAAGATTATGGC	A:A	C:C	ATGTT:ATGTT	TC:TC	G:G	CGATGGTTTC:CGATGGTTTC	A:A	C:C	C:C	AAAAGATTATGGC:AAAAGATTATGGC	A:A	C:C	ATGTT:ATGTT	TC:TC	G:G	CGATGGTTTC:CGATGGTTTC
582	182L1108	erwin	300932373	IR 117499-B-B RGA-B RGA-B RGA-410 RGA	IRRI 156/IR11A293	A:A	C:C	C:C	AAAAGATTATGGC:AAAAGATTATGGC	A:A	C:C	ATGTT:ATGTT	TC:TC	G:G	CGATGGTTTC:CGATGGTTTC	A:A	C:C	C:C	AAAAGATTATGGC:AAAAGATTATGGC	A:A	C:C	ATGTT:ATGTT	TC:TC	G:G	CGATGGTTTC:CGATGGTTTC
583	182L1109	erwin	300932374	IR 117499-B-B RGA-B RGA-B RGA-411 RGA	IRRI 156/IR11A293	A:A	C:C	C:C	AAAAGATTATGGC:AAAAGATTATGGC	A:A	C:C	ATGTT:ATGTT	TC:TC	G:G	CGATGGTTTC:CGATGGTTTC	A:A	C:C	C:C	AAAAGATTATGGC:AAAAGATTATGGC	A:A	C:C	ATGTT:ATGTT	TC:TC	G:G	CGATGGTTTC:CGATGGTTTC
584	182L1110	erwin	300932375	IR 117499-B-B RGA-B RGA-B RGA-412 RGA	IRRI 156/IR11A293	A:A	C:C	C:C	AAAAGATTATGGC:AAAAGATTATGGC	A:A	C:C	ATGTT:ATGTT	TC:TC	G:G	CGATGGTTTC:CGATGGTTTC	A:A	C:C	C:C	AAAAGATTATGGC:AAAAGATTATGGC	A:A	C:C	ATGTT:ATGTT	TC:TC	G:G	CGATGGTTTC:CGATGGTTTC
585	182L1111	erwin	300932376	IR 117499-B-B RGA-B RGA-B RGA-413 RGA	IRRI 156/IR11A293	A:A	C:C	C:C	AAAAGATTATGGC:AAAAGATTATGGC	A:A	C:C	ATGTT:ATGTT	TC:TC	G:G	CGATGGTTTC:CGATGGTTTC	A:A	C:C	C:C	AAAAGATTATGGC:AAAAGATTATGGC	A:A	C:C	ATGTT:ATGTT	TC:TC	G:G	CGATGGTTTC:CGATGGTTTC
586	182L1113	erwin	300932378	IR 117499-B-B RGA-B RGA-B RGA-415 RGA	IRRI 156/IR11A293	A:A	C:C	C:C	AAAAGATTATGGC:AAAAGATTATGGC	A:A	C:C	ATGTT:ATGTT	TC:TC	G:G	CGATGGTTTC:CGATGGTTTC	A:A	C:C	C:C	AAAAGATTATGGC:AAAAGATTATGGC	A:A	C:C	ATGTT:ATGTT	TC:TC	G:G	CGATGGTTTC:CGATGGTTTC
587	182L1114	erwin	300932379	IR 117499-B-B RGA-B RGA-B RGA-416 RGA	IRRI 156/IR11A293	A:A	C:C	C:C	AAAAGATTATGGC:AAAAGATTATGGC	NA	C:C	ATGTT:ATGTT	AG:TC	G:G	CGATGGTTTC:CGATGGTTTC	A:A	C:C	C:C	AAAAGATTATGGC:AAAAGATTATGGC	A:A	C:C	ATGTT:ATGTT	TC:TC	G:G	CGATGGTTTC:CGATGGTTTC
588	182L1115	erwin	300932380	IR 117499-B-B RGA-B RGA-B RGA-417 RGA	IRRI 156/IR11A293	A:A	C:C	C:C	AAAAGATTATGGC:AAAAGATTATGGC	A:A	C:C	ATGTT:ATGTT	TC:TC	G:G	CGATGGTTTC:CGATGGTTTC	A:A	C:C	C:C	AAAAGATTATGGC:AAAAGATTATGGC	A:A	C:C	ATGTT:ATGTT	TC:TC	G:G	CGATGGTTTC:CGATGGTTTC
589	182L1117	erwin	300932382	IR 117499-B-B RGA-B RGA-B RGA-419 RGA	IRRI 156/IR11A293	A:A	C:C	C:C	AAAAGATTATGGC:AAAAGATTATGGC	A:A	C:C	ATGTT:ATGTT	TC:TC	G:G	CGATGGTTTC:CGATGGTTTC	A:A	C:C	C:C	AAAAGATTATGGC:AAAAGATTATGGC	A:A	C:C	ATGTT:ATGTT	TC:TC	G:G	CGATGGTTTC:CGATGGTTTC
590	182L1118	erwin	300932383	IR 117499-B-B RGA-B RGA-B RGA-420 RGA	IRRI 156/IR11A293	A:A	C:C	C:C	AAAAGATTATGGC:AAAAGATTATGGC	A:A	C:C	ATGTT:ATGTT	TC:TC	G:G	CGATGGTTTC:CGATGGTTTC	A:A	C:C	C:C	AAAAGATTATGGC:AAAAGATTATGGC	A:A	C:C	ATGTT:ATGTT	TC:TC	G:G	CGATGGTTTC:CGATGGTTTC
591	182L1120	erwin	300932385	IR 117499-B-B RGA-B RGA-B RGA-422 RGA	IRRI 156/IR11A293	A:A	C:C	C:C	AAAAGATTATGGC:AAAAGATTATGGC	A:A	C:C	ATGTT:ATGTT	TC:TC	G:G	CGATGGTTTC:CGATGGTTTC	A:A	C:C	C:C	AAAAGATTATGGC:AAAAGATTATGGC	A:A	C:C	ATGTT:ATGTT	TC:TC	G:G	CGATGGTTTC:CGATGGTTTC
592	182L1121	erwin	300932386	IR 117499-B-B RGA-B RGA-B RGA-423 RGA	IRRI 156/IR11A293	A:A	C:C	C:C	AAAAGATTATGGC:AAAAGATTATGGC	A:A	C:C	ATGTT:ATGTT	TC:TC	G:G	CGATGGTTTC:CGATGGTTTC	A:A	C:C	C:C	AAAAGATTATGGC:AAAAGATTATGGC	A:A	C:C	ATGTT:ATGTT	TC:TC	G:G	CGATGGTTTC:CGATGGTTTC
593	182L1123	erwin	300932388	IR 117499-B-B RGA-B RGA-B RGA-425 RGA	IRRI 156/IR11A293	A:A	C:C	C:C	AAAAGATTATGGC:AAAAGATTATGGC	A:A	C:C	ATGTT:ATGTT	TC:TC	G:G	CGATGGTTTC:CGATGGTTTC	A:A	C:C	C:C	AAAAGATTATGGC:AAAAGATTATGGC	A:A	C:C	ATGTT:ATGTT	TC:TC	G:G	CGATGGTTTC:CGATGGTTTC
594	182L1124	erwin	300932389	IR 117499-B-B RGA-B RGA-B RGA-426 RGA	IRRI 156/IR11A293	A:A	C:C	C:C	AAAAGATTATGGC:AAAAGATTATGGC	A:A	C:C	ATGTT:ATGTT	TC:TC	G:G	CGATGGTTTC:CGATGGTTTC	A:A	C:C	C:C	AAAAGATTATGGC:AAAAGATTATGGC	A:A	C:C	ATGTT:ATGTT	TC:TC	G:G	CGATGGTTTC:CGATGGTTTC
595	182L1126	erwin	300932391	IR 117499-B-B RGA-B RGA-B RGA-428 RGA	IRRI 156/IR11A293	A:A	C:C	C:C	AAAAGATTATGGC:AAAAGATTATGGC	A:A	C:C	ATGTT:ATGTT	TC:TC	G:G	CGATGGTTTC:CGATGGTTTC	A:A	C:C	C:C	AAAAGATTATGGC:AAAAGATTATGGC	A:A	C:C	ATGTT:ATGTT	TC:TC	G:G	CGATGGTTTC:CGATGGTTTC
596	182L1129	erwin	300932394	IR 117499-B-B RGA-B RGA-B RGA-431 RGA	IRRI 156/IR11A293	A:A	C:C	C:C	AAAAGATTATGGC:AAAAGATTATGGC	A:A	C:C	ATGTT:ATGTT	TC:TC	G:G	CGATGGTTTC:CGATGGTTTC	A:A	C:C	C:C	AAAAGATTATGGC:AAAAGATTATGGC	A:A	C:C	ATGTT:ATGTT	TC:TC	G:G	CGATGGTTTC:CGATGGTTTC
597	182L1130	erwin	300932395	IR 117499-B-B RGA-B RGA-B RGA-432 RGA	IRRI 156/IR11A293	A:A	C:C	C:C	AAAAGATTATGGC:AAAAGATTATGGC	A:A	C:C	ATGTT:ATGTT	TC:TC	G:G	CGATGGTTTC:CGATGGTTTC	A:A	C:C	C:C	AAAAGATTATGGC:AAAAGATTATGGC	A:A	C:C	ATGTT:ATGTT	TC:TC	G:G	CGATGGTTTC:CGATGGTTTC
598	182L1132	erwin	300932397	IR 117499-B-B RGA-B RGA-B RGA-434 RGA	IRRI 156/IR11A293	A:A	C:C	C:C	AAAAGATTATGGC:AAAAGATTATGGC	A:A	C:C	ATGTT:ATGTT	TC:TC	G:G	CGATGGTTTC:CGATGGTTTC	A:A	C:C	C:C	AAAAGATTATGGC:AAAAGATTATGGC	A:A	C:C	ATGTT:ATGTT	TC:TC	G:G	CGATGGTTTC:CGATGGTTTC
599	182L1134	erwin	300932399	IR 117499-B-B RGA-B RGA-B RGA-436 RGA	IRRI 156/IR11A293	A:A	C:C	C:C	AAAAGATTATGGC:AAAAGATTATGGC	A:A	C:C	ATGTT:ATGTT	TC:TC	G:G	CGATGGTTTC:CGATGGTTTC	A:A	C:C	C:C	AAAAGATTATGGC:AAAAGATTATGGC	A:A	C:C	ATGTT:ATGTT	TC:TC	G:G	CGATGGTTTC:CGATGGTTTC
600	182L1135	erwin	300932400	IR 117499-B-B RGA-B RGA-B RGA-437 RGA	IRRI 156/IR11A293	A:A	C:C	C:C	AAAAGATTATGGC:AAAAGATTATGGC	A:A	C:C	ATGTT:ATGTT	TC:TC	G:G	CGATGGTTTC:CGATGGTTTC	A:A	C:C	C:C	AAAAGATTATGGC:AAAAGATTATGGC	A:A	C:C	ATGTT:ATGTT	TC:TC	G:G	CGATGGTTTC:CGATGGTTTC
601	182L1136	erwin	300932401	IR 117499-B-B RGA-B RGA-B RGA-438 RGA	IRRI 156/IR11A293	A:A	C:C	C:C	AAAAGATTATGGC:AAAAGATTATGGC	A:A	C:C	ATGTT:ATGTT	TC:TC	G:G	CGATGGTTTC:CGATGGTTTC	A:A	C:C	C:C	AAAAGATTATGGC:AAAAGATTATGGC	A:A	C:C	ATGTT:ATGTT	TC:TC	G:G	CGATGGTTTC:CGATGGTTTC
602	182L1138	erwin	300932403	IR 117499-B-B RGA-B RGA-B RGA-440 RGA	IRRI 156/IR11A293	A:A	C:C	C:C	AAAAGATTATGGC:AAAAGATTATGGC	A:A	C:C	ATGTT:ATGTT	TC:TC	G:G	CGATGGTTTC:CGATGGTTTC	A:A	C:C	C:C	AAAAGATTATGGC:AAAAGATTATGGC	A:A	C:C	ATGTT:ATGTT	TC:TC	G:G	CGATGGTTTC:CGATGGTTTC
603	182L1139	erwin	300932404	IR 117499-B-B RGA-B RGA-B RGA-441 RGA	IRRI 156/IR11A293	A:A	C:C	C:C	AAAAGATTATGGC:AAAAGATTATGGC	A:A	C:C	ATGTT:ATGTT	TC:TC	G:G	CGATGGTTTC:CGATGGTTTC	A:A	C:C	C:C	AAAAGATTATGGC:AAAAGATTATGGC	A:A	C:C	ATGTT:ATGTT	TC:TC	G:G	CGATGGTTTC:CGATGGTTTC
604	182L1140	erwin	300932405	IR 117499-B-B RGA-B RGA-B RGA-442 RGA	IRRI 156/IR11A293	A:A	C:C	C:C	AAAAGATTATGGC:AAAAGATTATGGC	A:A	C:C	ATGTT:ATGTT	TC:TC	G:G	CGATGGTTTC:CGATGGTTTC	A:A	C:C	C:C	AAAAGATTATGGC:AAAAGATTATGGC	A:A	C:C	ATGTT:ATGTT	TC:TC	G:G	CGATGGTTTC:CGATGGTTTC
605	182L1141	erwin	300932406	IR 117499-B-B RGA-B RGA-B RGA-443 RGA	IRRI 156/IR11A293	A:A	C:C	C:C	AAAAGATTATGGC:AAAAGATTATGGC	A:A	C:C	ATGTT:ATGTT	TC:TC	G:G	CGATGGTTTC:CGATGGTTTC	A:A	C:C	C:C	AAAAGATTATGGC:AAAAGATTATGGC	A:A	C:C	ATGTT:ATGTT	TC:TC	G:G	CGATGGTTTC:CGATGGTTTC
606	182L1143	erwin	300932408	IR 117499-B-B RGA-B RGA-B RGA-445 RGA	IRRI 156/IR11A293	A:A	C:C	C:C	AAAAGATTATGGC:AAAAGATTATGGC	A:A	C:C	ATGTT:ATGTT	TC:TC	G:G	CGATGGTTTC:CGATGGTTTC	A:A	C:C	C:C	AAAAGATTATGGC:AAAAGATTATGGC	A:A	C:C	ATGTT:ATGTT	TC:TC	G:G	CGATGGTTTC:CGATGGTTTC
607	182L1144	erwin	300932409	IR 117499-B-B RGA-B RGA-B RGA-446 RGA	IRRI 156/IR11A293	A:A	C:C	C:C	AAAAGATTATGGC:AAAAGATTATGGC	A:A	C:C	ATGTT:ATGTT	TC:TC	G:G	CGATGGTTTC:CGATGGTTTC	A:A	C:C	C:C	AAAAGATTATGGC:AAAAGATTATGGC	A:A	C:C	ATGTT:ATGTT	TC:TC	G:G	CGATGGTTTC:CGATGGTTTC
608	182L1145	erwin	300932410	IR 117499-B-B RGA-B RGA-B RGA-447 RGA	IRRI 156/IR11A293	A:A	C:C	C:C	AAAAGATTATGGC:AAAAGATTATGGC	A:A	C:C	ATGTT:ATGTT	TC:TC	G:G	CGATGGTTTC:CGATGGTTTC	A:A	C:C	C:C	AAAAGATTATGGC:AAAAGATTATGGC	A:A	C:C	ATGTT:ATGTT	TC:TC	G:G	CGATGGTTTC:CGATGGTTTC
609	182L1146	erwin	300932411	IR 117499-B-B RGA-B RGA-B RGA-448 RGA	IRRI 156/IR11A293	A:A	C:C	C:C	AAAAGATTATGGC:AAAAGATTATGGC	A:A	C:C	ATGTT:ATGTT	TC:TC	G:G	CGATGGTTTC:CGATGGTTTC	A:A	C:C	C:C	AAAAGATTATGGC:AAAAGATTATGGC	A:A	C:C	ATGTT:ATGTT	TC:TC	G:G	CGATGGTTTC:CGATGGTTTC
610	182L1147	erwin	300932412	IR 117499-B-B RGA-B RGA-B RGA-449 RGA	IRRI 156/IR11A293	A:A	C:C	C:C	AAAAGATTATGGC:AAAAGATTATGGC	A:A	C:C	ATGTT:ATGTT	TC:TC	G:G	CGATGGTTTC:CGATGGTTTC	A:A	C:C	C:C	AAAAGATTATGGC:AAAAGATTATGGC	A:A	C:C	ATGTT:ATGTT	TC:TC	G:G	CGATGGTTTC:CGATGGTTTC
611	182L1150	erwin	300932415	IR 117499-B-B RGA-B RGA-B RGA-452 RGA	IRRI 156/IR11A293	A:A	C:C	C:C	AAAAGATTATGGC:AAAAGATTATGGC	A:A	C:C	ATGTT:ATGTT	TC:TC	G:G	CGATGGTTTC:CGATGGTTTC	A:A	C:C	C:C	AAAAGATTATGGC:AAAAGATTATGGC	A:A	C:C	ATGTT:ATGTT	TC:TC	G:G	CGATGGTTTC:CGATGGTTTC
612	182L1151	erwin	300932416	IR 117499-B-B RGA-B RGA-B RGA-453 RGA	IRRI 156/IR11A293	A:A	C:C	C:C	AAAAGATTATGGC:AAAAGATTATGGC	A:A	C:C	ATGTT:ATGTT	TC:TC	G:G	CGATGGTTTC:CGATGGTTTC	A:A	C:C	C:C	AAAAGATTATGGC:AAAAGATTATGGC	A:A	C:C	ATGTT:ATGTT	TC:TC	G:G	CGATGGTTTC:CGATGGTTTC
613	182L1152	erwin	300932417	IR 117499-B-B RGA-B RGA-B RGA-454 RGA	IRRI 156/IR11A293	A:A	C:C	C:C	AAAAGATTATGGC:AAAAGATTATGGC	A:A	C:C	ATGTT:ATGTT	TC:TC	G:G	CGATGGTTTC:CGATGGTTTC	A:A	C:C	C:C	AAAAGATTATGGC:AAAAGATTATGGC	A:A	NA	ATGTT:ATGTT	TC:TC	G:G	CGATGGTTTC:CGATGGTTTC
614	182L1153	erwin	300932418	IR 117499-B-B RGA-B RGA-B RGA-455 RGA	IRRI 156/IR11A293	A:A	C:C	C:C	AAAAGATTATGGC:AAAAGATTATGGC	A:A	C:C	ATGTT:ATGTT	TC:TC	G:G	CGATGGTTTC:CGATGGTTTC	A:A	C:C	C:C	AAAAGATTATGGC:AAAAGATTATGGC	A:A	C:C	ATGTT:ATGTT	TC:TC	G:G	CGATGGTTTC:CGATGGTTTC
615	182L1154	erwin	300932419	IR 117499-B-B RGA-B RGA-B RGA-456 RGA	IRRI 156/IR11A293	A:A	C:C	C:C	AAAAGATTATGGC:AAAAGATTATGGC	A:A	C:C	ATGTT:ATGTT	TC:TC	G:G	CGATGGTTTC:CGATGGTTTC	A:A	C:C	C:C	AAAAGATTATGGC:AAAAGATTATGGC	A:A	C:C	ATGTT:ATGTT	TC:TC	G:G	CGATGGTTTC:CGATGGTTTC
616	182L1155	erwin	300932420	IR 117499-B-B RGA-B RGA-B RGA-457 RGA	IRRI 156/IR11A293	A:A	C:C	C:C	AAAAGATTATGGC:AAAAGATTATGGC	A:A	C:C	ATGTT:ATGTT	TC:TC	G:G	CGATGGTTTC:CGATGGTTTC	A:A	C:C	C:C	AAAAGATTATGGC:AAAAGATTATGGC	A:A	C:C	ATGTT:ATGTT	TC:TC	G:G	CGATGGTTTC:CGATGGTTTC
617	182L1156	erwin	300932421	IR 117499-B-B RGA-B RGA-B RGA-458 RGA	IRRI 156/IR11A293	A:A	C:C	C:C	AAAAGATTATGGC:AAAAGATTATGGC	A:A	C:C	ATGTT:ATGTT	TC:TC	G:G	CGATGGTTTC:CGATGGTTTC	A:A	C:C	C:C	AAAAGATTATGGC:AAAAGATTATGGC	A:A	C:C	ATGTT:ATGTT	TC:TC	G:G	CGATGGTTTC:CGATGGTTTC
618	182L1157	erwin	300932422	IR 117499-B-B RGA-B RGA-B RGA-459 RGA	IRRI 156/IR11A293	A:A	C:C	C:C	AAAAGATTATGGC:AAAAGATTATGGC	A:A	C:C	ATGTT:ATGTT	TC:TC	G:G	CGATGGTTTC:CGATGGTTTC	A:A	C:C	C:C	AAAAGATTATGGC:AAAAGATTATGGC	A:A	C:C	ATGTT:ATGTT	TC:TC	G:G	CGATGGTTTC:CGATGGTTTC
619	182L1158	erwin	300932423	IR 117499-B-B RGA-B RGA-B RGA-460 RGA	IRRI 156/IR11A293	A:A	C:C	C:C	AAAAGATTATGGC:AAAAGATTATGGC	A:A	C:C	ATGTT:ATGTT	TC:TC	G:G	CGATGGTTTC:CGATGGTTTC	A:A	C:C	C:C	AAAAGATTATGGC:AAAAGATTATGGC	A:A	C:C	ATGTT:ATGTT	TC:TC	G:G	CGATGGTTTC:CGATGGTTTC
620	182L1159	erwin	300932424	IR 117499-B-B RGA-B RGA-B RGA-461 RGA	IRRI 156/IR11A293	A:A	C:C	C:C	AAAAGATTATGGC:AAAAGATTATGGC	A:A	C:C	ATGTT:ATGTT	TC:TC	G:G	CGATGGTTTC:CGATGGTTTC	A:A	C:C	C:C	AAAAGATTATGGC:AAAAGATTATGGC	A:A	C:C	ATGTT:ATGTT	TC:TC	G:G	CGATGGTTTC:CGATGGTTTC
621	182L1160	erwin	300932425	IR 117499-B-B RGA-B RGA-B RGA-462 RGA	IRRI 156/IR11A293	A:A	C:C	C:C	AAAAGATTATGGC:AAAAGATTATGGC	A:A	C:C	ATGTT:ATGTT	TC:TC	G:G	CGATGGTTTC:CGATGGTTTC	A:A	C:C	C:C	AAAAGATTATGGC:AAAAGATTATGGC	A:A	C:C	ATGTT:ATGTT	TC:TC	G:G	CGATGGTTTC:CGATGGTTTC
622	182L1161	erwin	300932426	IR 117499-B-B RGA-B RGA-B RGA-463 RGA	IRRI 156/IR11A293	A:A	C:C	C:C	AAAAGATTATGGC:AAAAGATTATGGC	A:A	C:C	ATGTT:ATGTT	TC:TC	G:G	CGATGGTTTC:CGATGGTTTC	A:A	C:C	C:C	AAAAGATTATGGC:AAAAGATTATGGC	A:A	NA	ATGTT:ATGTT	TC:TC	G:G	NA
623	182L1162	erwin	300932427	IR 117499-B-B RGA-B RGA-B RGA-464 RGA	IRRI 156/IR11A293	A:A	C:C	C:C	AAAAGATTATGGC:AAAAGATTATGGC	A:A	C:C	ATGTT:ATGTT	TC:TC	G:G	NA	A:A	C:C	C:C	AAAAGATTATGGC:AAAAGATTATGGC	A:A	C:C	ATGTT:ATGTT	TC:TC	G:G	CGATGGTTTC:CGATGGTTTC
624	182L1163	erwin	300932428	IR 117499-B-B RGA-B RGA-B RGA-465 RGA	IRRI 156/IR11A293	A:A	C:C	C:C	AAAAGATTATGGC:AAAAGATTATGGC	A:A	C:C	ATGTT:ATGTT	TC:TC	G:G	CGATGGTTTC:CGATGGTTTC	NA	NA	NA	NA	NA	NA	NA	NA	NA	NA
625	182L1164	erwin	300932429	IR 117499-B-B RGA-B RGA-B RGA-466 RGA	IRRI 156/IR11A293	A:A	C:C	C:C	AAAAGATTATGGC:AAAAGATTATGGC	A:A	C:C	ATGTT:ATGTT	TC:TC	G:G	CGATGGTTTC:CGATGGTTTC	A:A	C:C	C:C	AAAAGATTATGGC:AAAAGATTATGGC	A:A	C:C	ATGTT:ATGTT	TC:TC	G:G	CGATGGTTTC:CGATGGTTTC
626	182L1165	erwin	300932430	IR 117499-B-B RGA-B RGA-B RGA-467 RGA	IRRI 156/IR11A293	A:A	C:C	C:C	AAAAGATTATGGC:AAAAGATTATGGC	A:A	C:C	ATGTT:ATGTT	TC:TC	G:G	CGATGGTTTC:CGATGGTTTC	A:A	C:C	C:C	AAAAGATTATGGC:AAAAGATTATGGC	A:A	C:C	ATGTT:ATGTT	TC:TC	G:G	CGATGGTTTC:CGATGGTTTC
627	182L1166	erwin	300932431	IR 117499-B-B RGA-B RGA-B RGA-468 RGA	IRRI 156/IR11A293	A:A	C:C	C:C	AAAAGATTATGGC:AAAAGATTATGGC	A:A	C:C	ATGTT:ATGTT	TC:TC	G:G	NA	A:A	C:C	C:C	AAAAGATTATGGC:AAAAGATTATGGC	A:A	C:C	ATGTT:ATGTT	TC:TC	G:G	CGATGGTTTC:CGATGGTTTC
628	182L1167	erwin	300932432	IR 117499-B-B RGA-B RGA-B RGA-469 RGA	IRRI 156/IR11A293	A:A	C:C	C:C	AAAAGATTATGGC:AAAAGATTATGGC	A:A	C:C	ATGTT:ATGTT	TC:TC	G:G	CGATGGTTTC:CGATGGTTTC	A:A	C:C	C:C	AAAAGATTATGGC:AAAAGATTATGGC	A:A	C:C	ATGTT:ATGTT	TC:TC	G:G	CGATGGTTTC:CGATGGTTTC
629	182L1168	erwin	300932433	IR 117499-B-B RGA-B RGA-B RGA-470 RGA	IRRI 156/IR11A293	A:A	C:C	C:C	AAAAGATTATGGC:AAAAGATTATGGC	A:A	C:C	ATGTT:ATGTT	TC:TC	G:G	CGATGGTTTC:CGATGGTTTC	A:A	C:C	C:C	AAAAGATTATGGC:AAAAGATTATGGC	A:A	C:C	ATGTT:ATGTT	TC:TC	G:G	CGATGGTTTC:CGATGGTTTC
630	182L1169	erwin	300932434	IR 117499-B-B RGA-B RGA-B RGA-471 RGA	IRRI 156/IR11A293	A:A	C:C	C:C	AAAAGATTATGGC:AAAAGATTATGGC	A:A	C:C	ATGTT:ATGTT	TC:TC	G:G	CGATGGTTTC:CGATGGTTTC	A:A	C:C	C:C	AAAAGATTATGGC:AAAAGATTATGGC	A:A	C:C	ATGTT:ATGTT	TC:TC	G:G	CGATGGTTTC:CGATGGTTTC
631	182L1170	erwin	300932435	IR 117499-B-B RGA-B RGA-B RGA-472 RGA	IRRI 156/IR11A293	A:A	C:C	C:C	AAAAGATTATGGC:AAAAGATTATGGC	A:A	C:C	ATGTT:ATGTT	TC:TC	G:G	CGATGGTTTC:CGATGGTTTC	A:A	C:C	C:C	AAAAGATTATGGC:AAAAGATTATGGC	A:A	C:C	ATGTT:ATGTT	TC:TC	G:G	CGATGGTTTC:CGATGGTTTC
632	182L1171	erwin	300932436	IR 117499-B-B RGA-B RGA-B RGA-473 RGA	IRRI 156/IR11A293	A:A	C:C	C:C	AAAAGATTATGGC:AAAAGATTATGGC	A:A	C:C	ATGTT:ATGTT	TC:TC	G:G	CGATGGTTTC:CGATGGTTTC	A:A	C:C	C:C	AAAAGATTATGGC:AAAAGATTATGGC	A:A	C:C	ATGTT:ATGTT	TC:TC	G:G	CGATGGTTTC:CGATGGTTTC
633	182L1172	erwin	300932437	IR 117499-B-B RGA-B RGA-B RGA-474 RGA	IRRI 156/IR11A293	A:A	C:C	C:C	AAAAGATTATGGC:AAAAGATTATGGC	A:A	C:C	ATGTT:ATGTT	TC:TC	G:G	CGATGGTTTC:CGATGGTTTC	A:A	C:C	C:C	AAAAGATTATGGC:AAAAGATTATGGC	A:A	C:C	ATGTT:ATGTT	TC:TC	G:G	CGATGGTTTC:CGATGGTTTC
634	182L1175	erwin	300932440	IR 117499-B-B RGA-B RGA-B RGA-477 RGA	IRRI 156/IR11A293	A:A	C:C	C:C	AAAAGATTATGGC:AAAAGATTATGGC	A:A	C:C	ATGTT:ATGTT	TC:TC	G:G	CGATGGTTTC:CGATGGTTTC	A:A	C:C	C:C	AAAAGATTATGGC:AAAAGATTATGGC	A:A	C:C	ATGTT:ATGTT	TC:TC	G:G	CGATGGTTTC:CGATGGTTTC
635	182L1176	erwin	300932441	IR 117499-B-B RGA-B RGA-B RGA-478 RGA	IRRI 156/IR11A293	A:A	C:C	C:C	AAAAGATTATGGC:AAAAGATTATGGC	A:A	C:C	ATGTT:ATGTT	TC:TC	G:G	CGATGGTTTC:CGATGGTTTC	A:A	C:C	C:C	AAAAGATTATGGC:AAAAGATTATGGC	A:A	C:C	ATGTT:ATGTT	TC:TC	G:G	CGATGGTTTC:CGATGGTTTC
636	182L1177	erwin	300932442	IR 117499-B-B RGA-B RGA-B RGA-479 RGA	IRRI 156/IR11A293	A:A	C:C	C:C	AAAAGATTATGGC:AAAAGATTATGGC	A:A	C:C	ATGTT:ATGTT	TC:TC	G:G	CGATGGTTTC:CGATGGTTTC	A:A	C:C	C:C	AAAAGATTATGGC:AAAAGATTATGGC	A:A	C:C	ATGTT:ATGTT	TC:TC	G:G	CGATGGTTTC:CGATGGTTTC
637	182L1179	erwin	300928641	IR 117500-B-B RGA-B RGA-B RGA-1 RGA	IRRI 156/IR12A330	A:A	A:A	C:C	AAAAGATTATGGC:AAAAGATTATGGC	A:A	C:C	ATGTT:ATGTT	TC:TC	G:G	CGATGGTTTC:CGATGGTTTC	A:A	A:A	C:C	AAAAGATTATGGC:AAAAGATTATGGC	A:A	C:C	ATGTT:ATGTT	TC:TC	G:G	CGATGGTTTC:CGATGGTTTC
638	182L1180	erwin	300928642	IR 117500-B-B RGA-B RGA-B RGA-2 RGA	IRRI 156/IR12A330	A:A	C:C	C:C	AAAAGATTATGGC:AAAAGATTATGGC	G:G	C:C	ATGTT:ATGTT	AG:AG	G:G	CGATGGTTTC:CGATGGTTTC	A:A	C:C	C:C	AAAAGATTATGGC:AAAAGATTATGGC	G:G	C:C	ATGTT:ATGTT	AG:AG	G:G	CGATGGTTTC:CGATGGTTTC
639	182L1182	erwin	300928644	IR 117500-B-B RGA-B RGA-B RGA-4 RGA	IRRI 156/IR12A330	A:A	C:C	C:C	AAAAGATTATGGC:AAAAGATTATGGC	A:A	C:C	ATGTT:ATGTT	TC:TC	G:G	CGATGGTTTC:CGATGGTTTC	A:A	C:C	C:C	AAAAGATTATGGC:AAAAGATTATGGC	A:A	C:C	ATGTT:ATGTT	TC:TC	G:G	CGATGGTTTC:CGATGGTTTC
640	182L1183	erwin	300928645	IR 117500-B-B RGA-B RGA-B RGA-5 RGA	IRRI 156/IR12A330	A:A	C:C	C:C	AAAAGATTATGGC:AAAAGATTATGGC	A:A	C:C	ATGTT:ATGTT	AG:AG	G:G	CGATGGTTTC:CGATGGTTTC	A:A	C:C	C:C	AAAAGATTATGGC:AAAAGATTATGGC	A:A	C:C	ATGTT:ATGTT	AG:AG	G:G	CGATGGTTTC:CGATGGTTTC
641	182L1185	erwin	300928647	IR 117500-B-B RGA-B RGA-B RGA-7 RGA	IRRI 156/IR12A330	A:A	A:A	C:C	AAAAGATTATGGC:AAAAGATTATGGC	A:A	C:C	ATGTT:ATGTT	AG:AG	G:G	CGATGGTTTC:CGATGGTTTC	A:A	A:A	C:C	AAAAGATTATGGC:AAAAGATTATGGC	A:A	C:C	ATGTT:ATGTT	AG:AG	G:G	CGATGGTTTC:CGATGGTTTC
642	182L1186	erwin	300928648	IR 117500-B-B RGA-B RGA-B RGA-8 RGA	IRRI 156/IR12A330	A:A	A:A	C:C	AAAAGATTATGGC:AAAAGATTATGGC	A:A	C:C	ATGTT:ATGTT	AG:AG	G:G	CGATGGTTTC:CGATGGTTTC	A:A	A:A	C:C	AAAAGATTATGGC:AAAAGATTATGGC	A:A	C:C	ATGTT:ATGTT	AG:AG	G:G	CGATGGTTTC:CGATGGTTTC
643	182L1187	erwin	300928649	IR 117500-B-B RGA-B RGA-B RGA-9 RGA	IRRI 156/IR12A330	A:A	C:C	C:C	AAAAGATTATGGC:AAAAGATTATGGC	G:G	C:C	ATGTT:ATGTT	TC:TC	G:G	CGATGGTTTC:CGATGGTTTC	A:A	C:C	C:C	AAAAGATTATGGC:AAAAGATTATGGC	G:G	C:C	ATGTT:ATGTT	TC:TC	G:G	CGATGGTTTC:CGATGGTTTC
644	182L1188	erwin	300928650	IR 117500-B-B RGA-B RGA-B RGA-10 RGA	IRRI 156/IR12A330	A:A	C:C	C:C	AAAAGATTATGGC:AAAAGATTATGGC	A:A	T:T	ATGTT:ATGTT	TC:TC	G:G	CGATGGTTTC:CGATGGTTTC	A:A	C:C	C:C	AAAAGATTATGGC:AAAAGATTATGGC	A:A	T:T	ATGTT:ATGTT	TC:TC	G:G	CGATGGTTTC:CGATGGTTTC
645	182L1190	erwin	300928652	IR 117500-B-B RGA-B RGA-B RGA-12 RGA	IRRI 156/IR12A330	A:A	C:C	C:C	AAAAGATTATGGC:AAAAGATTATGGC	G:G	C:C	ATGTT:ATGTT	AG:TC	G:G	CGATGGTTTC:CGATGGTTTC	A:A	C:C	C:C	AAAAGATTATGGC:AAAAGATTATGGC	G:G	C:C	ATGTT:ATGTT	NA	G:G	CGATGGTTTC:CGATGGTTTC
646	182L1192	erwin	300928654	IR 117500-B-B RGA-B RGA-B RGA-14 RGA	IRRI 156/IR12A330	A:A	A:A	C:C	AAAAGATTATGGC:AAAAGATTATGGC	G:G	C:C	ATGTT:ATGTT	TC:TC	G:G	CGATGGTTTC:CGATGGTTTC	A:A	A:A	C:C	AAAAGATTATGGC:AAAAGATTATGGC	G:G	C:C	ATGTT:ATGTT	TC:TC	G:G	CGATGGTTTC:CGATGGTTTC
647	182L1193	erwin	300928655	IR 117500-B-B RGA-B RGA-B RGA-15 RGA	IRRI 156/IR12A330	A:A	A:A	C:C	AAAAGATTATGGC:AAAAGATTATGGC	G:G	C:C	ATGTT:ATGTT	TC:TC	G:G	CGATGGTTTC:CGATGGTTTC	A:A	A:A	C:C	AAAAGATTATGGC:AAAAGATTATGGC	G:G	C:C	ATGTT:ATGTT	TC:TC	G:G	CGATGGTTTC:CGATGGTTTC
648	182L1194	erwin	300928656	IR 117500-B-B RGA-B RGA-B RGA-16 RGA	IRRI 156/IR12A330	A:A	A:A	C:C	AAAAGATTATGGC:AAAAGATTATGGC	A:A	C:C	ATGTT:ATGTT	AG:AG	G:G	CGATGGTTTC:CGATGGTTTC	A:A	A:A	C:C	AAAAGATTATGGC:AAAAGATTATGGC	A:A	C:C	ATGTT:ATGTT	AG:AG	G:G	CGATGGTTTC:CGATGGTTTC
649	182L1196	erwin	300928658	IR 117500-B-B RGA-B RGA-B RGA-18 RGA	IRRI 156/IR12A330	A:A	C:C	C:C	AAAAGATTATGGC:AAAAGATTATGGC	G:G	C:C	ATGTT:ATGTT	AG:AG	G:G	CGATGGTTTC:CGATGGTTTC	A:A	C:C	C:C	AAAAGATTATGGC:AAAAGATTATGGC	G:G	C:C	ATGTT:ATGTT	AG:AG	G:G	CGATGGTTTC:CGATGGTTTC
650	182L1198	erwin	300928660	IR 117500-B-B RGA-B RGA-B RGA-20 RGA	IRRI 156/IR12A330	A:A	C:A	C:C	AAAAGATTATGGC:AAAAGATTATGGC	G:G	C:C	ATGTT:ATGTT	TC:TC	G:G	NA	A:A	C:A	C:C	AAAAGATTATGGC:AAAAGATTATGGC	G:G	C:C	ATGTT:ATGTT	TC:TC	G:G	CGATGGTTTC:CGATGGTTTC
651	182L1200	erwin	300928662	IR 117500-B-B RGA-B RGA-B RGA-22 RGA	IRRI 156/IR12A330	A:A	A:A	C:C	AAAAGATTATGGC:AAAAGATTATGGC	G:G	C:C	ATGTT:ATGTT	TC:TC	G:G	CGATGGTTTC:CGATGGTTTC	A:A	A:A	C:C	AAAAGATTATGGC:AAAAGATTATGGC	G:G	C:C	ATGTT:ATGTT	TC:TC	G:G	CGATGGTTTC:CGATGGTTTC
652	182L1201	erwin	300928663	IR 117500-B-B RGA-B RGA-B RGA-23 RGA	IRRI 156/IR12A330	A:A	A:A	C:C	AAAAGATTATGGC:AAAAGATTATGGC	A:A	C:C	ATGTT:ATGTT	AG:AG	G:G	CGATGGTTTC:CGATGGTTTC	A:A	A:A	C:C	AAAAGATTATGGC:AAAAGATTATGGC	A:A	C:C	ATGTT:ATGTT	AG:AG	G:G	CGATGGTTTC:CGATGGTTTC
653	182L1202	erwin	300928664	IR 117500-B-B RGA-B RGA-B RGA-24 RGA	IRRI 156/IR12A330	A:A	C:C	C:C	AAAAGATTATGGC:AAAAGATTATGGC	A:A	C:C	ATGTT:ATGTT	AG:AG	G:G	CGATGGTTTC:CGATGGTTTC	A:A	C:C	C:C	AAAAGATTATGGC:AAAAGATTATGGC	A:A	C:C	ATGTT:ATGTT	AG:AG	G:G	CGATGGTTTC:CGATGGTTTC
654	182L1203	erwin	300928665	IR 117500-B-B RGA-B RGA-B RGA-25 RGA	IRRI 156/IR12A330	A:A	C:C	C:C	AAAAGATTATGGC:AAAAGATTATGGC	G:G	C:C	ATGTT:ATGTT	AG:AG	G:G	CGATGGTTTC:CGATGGTTTC	A:A	C:C	C:C	AAAAGATTATGGC:AAAAGATTATGGC	G:G	C:C	ATGTT:ATGTT	AG:AG	G:G	CGATGGTTTC:CGATGGTTTC
655	182L1205	erwin	300928667	IR 117500-B-B RGA-B RGA-B RGA-27 RGA	IRRI 156/IR12A330	A:A	A:A	C:C	AAAAGATTATGGC:AAAAGATTATGGC	G:G	C:C	ATGTT:ATGTT	TC:TC	G:G	CGATGGTTTC:CGATGGTTTC	A:A	A:A	C:C	AAAAGATTATGGC:AAAAGATTATGGC	G:G	C:C	ATGTT:ATGTT	TC:TC	G:G	CGATGGTTTC:CGATGGTTTC
656	182L1206	erwin	300928668	IR 117500-B-B RGA-B RGA-B RGA-28 RGA	IRRI 156/IR12A330	A:A	A:A	C:C	AAAAGATTATGGC:AAAAGATTATGGC	A:A	C:C	ATGTT:ATGTT	AG:AG	G:G	CGATGGTTTC:CGATGGTTTC	A:A	A:A	C:C	AAAAGATTATGGC:AAAAGATTATGGC	A:A	C:C	ATGTT:ATGTT	AG:AG	G:G	CGATGGTTTC:CGATGGTTTC
657	182L1207	erwin	300928669	IR 117500-B-B RGA-B RGA-B RGA-29 RGA	IRRI 156/IR12A330	A:A	A:A	C:C	AAAAGATTATGGC:AAAAGATTATGGC	G:G	C:C	ATGTT:ATGTT	TC:TC	G:G	CGATGGTTTC:CGATGGTTTC	A:A	A:A	C:C	AAAAGATTATGGC:AAAAGATTATGGC	G:G	C:C	ATGTT:ATGTT	TC:TC	G:G	CGATGGTTTC:CGATGGTTTC
658	182L1208	erwin	300928670	IR 117500-B-B RGA-B RGA-B RGA-30 RGA	IRRI 156/IR12A330	A:A	C:C	C:C	AAAAGATTATGGC:AAAAGATTATGGC	G:G	C:C	ATGTT:ATGTT	AG:AG	G:G	CGATGGTTTC:CGATGGTTTC	A:A	C:C	C:C	AAAAGATTATGGC:AAAAGATTATGGC	G:G	C:C	ATGTT:ATGTT	AG:AG	G:G	CGATGGTTTC:CGATGGTTTC
659	182L1209	erwin	300928671	IR 117500-B-B RGA-B RGA-B RGA-31 RGA	IRRI 156/IR12A330	A:A	A:A	C:C	AAAAGATTATGGC:AAAAGATTATGGC	A:A	C:C	ATGTT:ATGTT	TC:TC	G:G	CGATGGTTTC:CGATGGTTTC	A:A	A:A	C:C	AAAAGATTATGGC:AAAAGATTATGGC	A:A	C:C	ATGTT:ATGTT	TC:TC	G:G	CGATGGTTTC:CGATGGTTTC
660	182L1211	erwin	300928673	IR 117500-B-B RGA-B RGA-B RGA-33 RGA	IRRI 156/IR12A330	A:A	C:C	C:C	AAAAGATTATGGC:AAAAGATTATGGC	G:G	C:C	ATGTT:ATGTT	AG:AG	G:G	CGATGGTTTC:CGATGGTTTC	A:A	C:C	C:C	AAAAGATTATGGC:AAAAGATTATGGC	G:G	C:C	ATGTT:ATGTT	AG:AG	G:G	CGATGGTTTC:CGATGGTTTC
661	182L1212	erwin	300928674	IR 117500-B-B RGA-B RGA-B RGA-34 RGA	IRRI 156/IR12A330	A:A	A:A	C:C	AAAAGATTATGGC:AAAAGATTATGGC	A:A	C:C	ATGTT:ATGTT	AG:AG	G:G	CGATGGTTTC:CGATGGTTTC	A:A	A:A	C:C	AAAAGATTATGGC:AAAAGATTATGGC	A:A	C:C	ATGTT:ATGTT	AG:AG	G:G	CGATGGTTTC:CGATGGTTTC
662	182L1215	erwin	300928677	IR 117500-B-B RGA-B RGA-B RGA-37 RGA	IRRI 156/IR12A330	A:A	C:C	C:C	AAAAGATTATGGC:AAAAGATTATGGC	G:G	C:C	ATGTT:ATGTT	AG:AG	G:G	CGATGGTTTC:CGATGGTTTC	A:A	C:C	C:C	AAAAGATTATGGC:AAAAGATTATGGC	G:G	C:C	ATGTT:ATGTT	AG:AG	G:G	CGATGGTTTC:CGATGGTTTC
663	182L1216	erwin	300928678	IR 117500-B-B RGA-B RGA-B RGA-38 RGA	IRRI 156/IR12A330	A:A	C:C	C:C	AAAAGATTATGGC:AAAAGATTATGGC	G:G	C:C	ATGTT:ATGTT	AG:AG	G:G	CGATGGTTTC:CGATGGTTTC	A:A	C:C	C:C	AAAAGATTATGGC:AAAAGATTATGGC	G:G	C:C	ATGTT:ATGTT	AG:AG	G:G	CGATGGTTTC:CGATGGTTTC
664	182L1218	erwin	300928680	IR 117500-B-B RGA-B RGA-B RGA-40 RGA	IRRI 156/IR12A330	A:A	C:C	C:C	AAAAGATTATGGC:AAAAGATTATGGC	G:G	C:C	ATGTT:ATGTT	AG:AG	G:G	CGATGGTTTC:CGATGGTTTC	A:A	C:C	C:C	AAAAGATTATGGC:AAAAGATTATGGC	G:G	C:C	ATGTT:ATGTT	AG:AG	G:G	CGATGGTTTC:CGATGGTTTC
665	182L1219	erwin	300928681	IR 117500-B-B RGA-B RGA-B RGA-41 RGA	IRRI 156/IR12A330	A:A	C:C	C:C	AAAAGATTATGGC:AAAAGATTATGGC	A:A	C:C	ATGTT:ATGTT	AG:AG	G:G	CGATGGTTTC:CGATGGTTTC	A:A	C:C	C:C	AAAAGATTATGGC:AAAAGATTATGGC	A:A	C:C	ATGTT:ATGTT	NA	G:G	CGATGGTTTC:CGATGGTTTC
666	182L1220	erwin	300928682	IR 117500-B-B RGA-B RGA-B RGA-42 RGA	IRRI 156/IR12A330	A:A	C:C	C:C	AAAAGATTATGGC:AAAAGATTATGGC	G:G	C:C	ATGTT:ATGTT	TC:TC	G:G	CGATGGTTTC:CGATGGTTTC	A:A	C:C	C:C	AAAAGATTATGGC:AAAAGATTATGGC	G:G	C:C	ATGTT:ATGTT	TC:TC	G:G	CGATGGTTTC:CGATGGTTTC
667	182L1222	erwin	300928684	IR 117500-B-B RGA-B RGA-B RGA-44 RGA	IRRI 156/IR12A330	A:A	A:A	C:C	AAAAGATTATGGC:AAAAGATTATGGC	G:G	C:C	ATGTT:ATGTT	AG:AG	G:G	CGATGGTTTC:CGATGGTTTC	A:A	A:A	C:C	AAAAGATTATGGC:AAAAGATTATGGC	G:G	C:C	ATGTT:ATGTT	AG:AG	G:G	CGATGGTTTC:CGATGGTTTC
668	182L1309	ranie	300928771	IR 117500-B-B RGA-B RGA-B RGA-131 RGA	IRRI 156/IR12A330	A:A	C:C	C:C	AAAAGATTATGGC:AAAAGATTATGGC	G:G	C:C	ATGTT:ATGTT	AG:AG	G:G	CGATGGTTTC:CGATGGTTTC	A:A	C:C	C:C	AAAAGATTATGGC:AAAAGATTATGGC	G:G	C:C	ATGTT:ATGTT	AG:AG	G:G	CGATGGTTTC:CGATGGTTTC
669	182L1310	ranie	300928772	IR 117500-B-B RGA-B RGA-B RGA-132 RGA	IRRI 156/IR12A330	A:A	A:A	C:C	AAAAGATTATGGC:AAAAGATTATGGC	G:G	C:C	ATGTT:ATGTT	AG:AG	G:G	CGATGGTTTC:CGATGGTTTC	A:A	A:A	C:C	AAAAGATTATGGC:AAAAGATTATGGC	G:G	C:C	ATGTT:ATGTT	AG:AG	G:G	CGATGGTTTC:CGATGGTTTC
670	182L1311	ranie	300928773	IR 117500-B-B RGA-B RGA-B RGA-133 RGA	IRRI 156/IR12A330	A:A	C:C	C:C	AAAAGATTATGGC:AAAAGATTATGGC	A:A	C:C	ATGTT:ATGTT	AG:AG	G:G	NA	A:A	C:C	C:C	AAAAGATTATGGC:AAAAGATTATGGC	A:A	C:C	ATGTT:ATGTT	AG:AG	G:G	CGATGGTTTC:CGATGGTTTC
671	182L1313	ranie	300928775	IR 117500-B-B RGA-B RGA-B RGA-135 RGA	IRRI 156/IR12A330	A:A	C:C	C:C	AAAAGATTATGGC:AAAAGATTATGGC	G:G	C:C	ATGTT:ATGTT	AG:AG	G:G	CGATGGTTTC:CGATGGTTTC	A:A	C:C	C:C	AAAAGATTATGGC:AAAAGATTATGGC	G:G	C:C	ATGTT:ATGTT	AG:AG	G:G	CGATGGTTTC:CGATGGTTTC
672	182L1316	ranie	300928778	IR 117500-B-B RGA-B RGA-B RGA-138 RGA	IRRI 156/IR12A330	A:A	A:A	C:C	AAAAGATTATGGC:AAAAGATTATGGC	A:A	C:C	ATGTT:ATGTT	TC:TC	G:G	CGATGGTTTC:CGATGGTTTC	A:A	A:A	C:C	AAAAGATTATGGC:AAAAGATTATGGC	A:A	C:C	ATGTT:ATGTT	TC:TC	G:G	CGATGGTTTC:CGATGGTTTC
673	182L1317	ranie	300928779	IR 117500-B-B RGA-B RGA-B RGA-139 RGA	IRRI 156/IR12A330	A:A	C:C	C:C	AAAAGATTATGGC:AAAAGATTATGGC	A:A	C:C	ATGTT:ATGTT	AG:AG	G:G	CGATGGTTTC:CGATGGTTTC	A:A	C:C	C:C	AAAAGATTATGGC:AAAAGATTATGGC	A:A	C:C	ATGTT:ATGTT	NA	G:G	CGATGGTTTC:CGATGGTTTC
674	182L1318	ranie	300928780	IR 117500-B-B RGA-B RGA-B RGA-140 RGA	IRRI 156/IR12A330	A:A	C:C	C:C	AAAAGATTATGGC:AAAAGATTATGGC	G:G	C:C	ATGTT:ATGTT	TC:TC	G:G	NA	A:A	C:C	C:C	AAAAGATTATGGC:AAAAGATTATGGC	G:G	C:C	ATGTT:ATGTT	TC:TC	G:G	CGATGGTTTC:CGATGGTTTC
675	182L1319	ranie	300928781	IR 117500-B-B RGA-B RGA-B RGA-141 RGA	IRRI 156/IR12A330	A:A	C:C	C:C	AAAAGATTATGGC:AAAAGATTATGGC	A:A	C:C	ATGTT:ATGTT	TC:TC	G:G	CGATGGTTTC:CGATGGTTTC	A:A	C:C	C:C	AAAAGATTATGGC:AAAAGATTATGGC	A:A	C:C	ATGTT:ATGTT	TC:TC	G:G	CGATGGTTTC:CGATGGTTTC
676	182L1320	ranie	300928782	IR 117500-B-B RGA-B RGA-B RGA-142 RGA	IRRI 156/IR12A330	A:A	C:C	C:C	AAAAGATTATGGC:AAAAGATTATGGC	G:G	C:C	ATGTT:ATGTT	AG:AG	G:G	CGATGGTTTC:CGATGGTTTC	A:A	C:C	C:C	AAAAGATTATGGC:AAAAGATTATGGC	G:G	C:C	ATGTT:ATGTT	AG:AG	G:G	CGATGGTTTC:CGATGGTTTC
677	182L1321	ranie	300928783	IR 117500-B-B RGA-B RGA-B RGA-143 RGA	IRRI 156/IR12A330	A:A	C:C	C:C	AAAAGATTATGGC:AAAAGATTATGGC	A:A	C:C	ATGTT:ATGTT	AG:AG	G:G	CGATGGTTTC:CGATGGTTTC	A:A	C:C	C:C	AAAAGATTATGGC:AAAAGATTATGGC	A:A	C:C	ATGTT:ATGTT	AG:AG	G:G	CGATGGTTTC:CGATGGTTTC
678	182L1322	ranie	300928784	IR 117500-B-B RGA-B RGA-B RGA-144 RGA	IRRI 156/IR12A330	A:A	A:A	C:C	AAAAGATTATGGC:AAAAGATTATGGC	G:A	C:C	ATGTT:ATGTT	AG:AG	G:G	CGATGGTTTC:CGATGGTTTC	A:A	A:A	C:C	AAAAGATTATGGC:AAAAGATTATGGC	G:A	C:C	ATGTT:ATGTT	AG:AG	G:G	CGATGGTTTC:CGATGGTTTC
679	182L1323	ranie	300928785	IR 117500-B-B RGA-B RGA-B RGA-145 RGA	IRRI 156/IR12A330	A:A	C:C	C:C	AAAAGATTATGGC:AAAAGATTATGGC	G:G	C:C	ATGTT:ATGTT	AG:AG	G:G	CGATGGTTTC:CGATGGTTTC	A:A	C:C	C:C	AAAAGATTATGGC:AAAAGATTATGGC	G:G	C:C	ATGTT:ATGTT	AG:AG	G:G	CGATGGTTTC:CGATGGTTTC
680	182L1325	ranie	300928787	IR 117500-B-B RGA-B RGA-B RGA-147 RGA	IRRI 156/IR12A330	NA	NA	NA	NA	G:G	C:C	NA	NA	G:G	NA	A:A	A:A	C:C	AAAAGATTATGGC:AAAAGATTATGGC	G:G	C:C	ATGTT:ATGTT	AG:AG	G:G	CGATGGTTTC:CGATGGTTTC
681	182L1326	ranie	300928788	IR 117500-B-B RGA-B RGA-B RGA-148 RGA	IRRI 156/IR12A330	A:A	A:A	C:C	AAAAGATTATGGC:AAAAGATTATGGC	A:A	C:C	ATGTT:ATGTT	TC:TC	G:G	CGATGGTTTC:CGATGGTTTC	A:A	A:A	C:C	AAAAGATTATGGC:AAAAGATTATGGC	A:A	C:C	ATGTT:ATGTT	TC:TC	G:G	CGATGGTTTC:CGATGGTTTC
682	182L1328	ranie	300928790	IR 117500-B-B RGA-B RGA-B RGA-150 RGA	IRRI 156/IR12A330	A:A	C:C	C:C	AAAAGATTATGGC:AAAAGATTATGGC	A:A	C:C	ATGTT:ATGTT	AG:AG	G:G	CGATGGTTTC:CGATGGTTTC	A:A	C:C	C:C	AAAAGATTATGGC:AAAAGATTATGGC	A:A	C:C	ATGTT:ATGTT	AG:AG	G:G	CGATGGTTTC:CGATGGTTTC
683	182L1329	ranie	300928791	IR 117500-B-B RGA-B RGA-B RGA-151 RGA	IRRI 156/IR12A330	A:A	C:C	C:C	AAAAGATTATGGC:AAAAGATTATGGC	A:A	C:C	ATGTT:ATGTT	AG:AG	G:G	CGATGGTTTC:CGATGGTTTC	A:A	C:C	C:C	AAAAGATTATGGC:AAAAGATTATGGC	A:A	C:C	ATGTT:ATGTT	AG:AG	G:G	CGATGGTTTC:CGATGGTTTC
684	182L1330	ranie	300928792	IR 117500-B-B RGA-B RGA-B RGA-152 RGA	IRRI 156/IR12A330	A:A	C:C	C:C	AAAAGATTATGGC:AAAAGATTATGGC	G:G	C:C	ATGTT:ATGTT	TC:TC	G:G	CGATGGTTTC:CGATGGTTTC	A:A	C:C	C:C	AAAAGATTATGGC:AAAAGATTATGGC	G:G	C:C	ATGTT:ATGTT	TC:TC	G:G	CGATGGTTTC:CGATGGTTTC
685	182L1332	ranie	300928794	IR 117500-B-B RGA-B RGA-B RGA-154 RGA	IRRI 156/IR12A330	A:A	C:C	C:C	AAAAGATTATGGC:AAAAGATTATGGC	G:G	C:C	ATGTT:ATGTT	AG:AG	G:G	CGATGGTTTC:CGATGGTTTC	A:A	C:C	C:C	AAAAGATTATGGC:AAAAGATTATGGC	G:G	C:C	ATGTT:ATGTT	AG:AG	G:G	CGATGGTTTC:CGATGGTTTC
686	182L1333	ranie	300928795	IR 117500-B-B RGA-B RGA-B RGA-155 RGA	IRRI 156/IR12A330	A:A	C:C	C:C	AAAAGATTATGGC:AAAAGATTATGGC	G:A	C:C	ATGTT:ATGTT	AG:AG	G:G	CGATGGTTTC:CGATGGTTTC	A:A	C:C	C:C	AAAAGATTATGGC:AAAAGATTATGGC	G:A	C:C	ATGTT:ATGTT	AG:AG	G:G	CGATGGTTTC:CGATGGTTTC
687	182L1335	ranie	300928797	IR 117500-B-B RGA-B RGA-B RGA-157 RGA	IRRI 156/IR12A330	A:A	A:A	C:C	AAAAGATTATGGC:AAAAGATTATGGC	A:A	C:C	ATGTT:ATGTT	AG:AG	G:G	CGATGGTTTC:CGATGGTTTC	A:A	A:A	C:C	AAAAGATTATGGC:AAAAGATTATGGC	A:A	C:C	ATGTT:ATGTT	AG:AG	G:G	CGATGGTTTC:CGATGGTTTC
688	182L1336	ranie	300928798	IR 117500-B-B RGA-B RGA-B RGA-158 RGA	IRRI 156/IR12A330	A:A	C:C	C:C	AAAAGATTATGGC:AAAAGATTATGGC	G:G	C:C	ATGTT:ATGTT	AG:AG	G:G	CGATGGTTTC:CGATGGTTTC	A:A	C:C	C:C	AAAAGATTATGGC:AAAAGATTATGGC	G:G	C:C	ATGTT:ATGTT	AG:AG	G:G	CGATGGTTTC:CGATGGTTTC
689	182L1337	ranie	300928799	IR 117500-B-B RGA-B RGA-B RGA-159 RGA	IRRI 156/IR12A330	A:A	A:A	C:C	AAAAGATTATGGC:AAAAGATTATGGC	A:A	C:C	ATGTT:ATGTT	TC:TC	G:G	CGATGGTTTC:CGATGGTTTC	A:A	A:A	C:C	AAAAGATTATGGC:AAAAGATTATGGC	A:A	C:C	ATGTT:ATGTT	TC:TC	G:G	CGATGGTTTC:CGATGGTTTC
690	182L1338	ranie	300928800	IR 117500-B-B RGA-B RGA-B RGA-160 RGA	IRRI 156/IR12A330	A:A	A:A	C:C	AAAAGATTATGGC:AAAAGATTATGGC	G:G	C:C	ATGTT:ATGTT	AG:AG	G:G	CGATGGTTTC:CGATGGTTTC	A:A	A:A	C:C	AAAAGATTATGGC:AAAAGATTATGGC	G:G	C:C	ATGTT:ATGTT	NA	G:G	CGATGGTTTC:CGATGGTTTC
691	182L1339	ranie	300928801	IR 117500-B-B RGA-B RGA-B RGA-161 RGA	IRRI 156/IR12A330	A:A	C:C	C:C	AAAAGATTATGGC:AAAAGATTATGGC	A:A	C:C	ATGTT:ATGTT	AG:AG	G:G	CGATGGTTTC:CGATGGTTTC	A:A	C:C	C:C	AAAAGATTATGGC:AAAAGATTATGGC	A:A	C:C	ATGTT:ATGTT	AG:AG	G:G	CGATGGTTTC:CGATGGTTTC
692	182L1340	ranie	300928802	IR 117500-B-B RGA-B RGA-B RGA-162 RGA	IRRI 156/IR12A330	A:A	C:A	C:C	AAAAGATTATGGC:AAAAGATTATGGC	G:G	C:C	ATGTT:ATGTT	TC:TC	G:G	CGATGGTTTC:CGATGGTTTC	A:A	C:A	C:C	AAAAGATTATGGC:AAAAGATTATGGC	G:G	C:C	ATGTT:ATGTT	TC:TC	G:G	CGATGGTTTC:CGATGGTTTC
693	182L1342	ranie	300928804	IR 117500-B-B RGA-B RGA-B RGA-164 RGA	IRRI 156/IR12A330	A:A	A:A	C:C	AAAAGATTATGGC:AAAAGATTATGGC	A:A	C:C	ATGTT:ATGTT	AG:AG	G:G	CGATGGTTTC:CGATGGTTTC	A:A	A:A	C:C	AAAAGATTATGGC:AAAAGATTATGGC	A:A	C:C	ATGTT:ATGTT	AG:AG	G:G	NA
694	182L1343	ranie	300928805	IR 117500-B-B RGA-B RGA-B RGA-165 RGA	IRRI 156/IR12A330	A:A	C:C	C:C	AAAAGATTATGGC:AAAAGATTATGGC	A:A	C:C	ATGTT:ATGTT	TC:TC	G:G	CGATGGTTTC:CGATGGTTTC	A:A	C:C	C:C	AAAAGATTATGGC:AAAAGATTATGGC	A:A	C:C	ATGTT:ATGTT	TC:TC	G:G	CGATGGTTTC:CGATGGTTTC
695	182L1344	ranie	300928806	IR 117500-B-B RGA-B RGA-B RGA-166 RGA	IRRI 156/IR12A330	A:A	C:C	C:C	AAAAGATTATGGC:AAAAGATTATGGC	A:A	C:C	ATGTT:ATGTT	AG:AG	G:G	CGATGGTTTC:CGATGGTTTC	A:A	C:C	C:C	AAAAGATTATGGC:AAAAGATTATGGC	A:A	NA	NA	AG:AG	NA	NA
696	182L1345	ranie	300928807	IR 117500-B-B RGA-B RGA-B RGA-167 RGA	IRRI 156/IR12A330	A:A	C:C	C:C	AAAAGATTATGGC:AAAAGATTATGGC	A:A	C:C	ATGTT:ATGTT	AG:AG	G:G	CGATGGTTTC:CGATGGTTTC	A:A	C:C	C:C	AAAAGATTATGGC:AAAAGATTATGGC	A:A	C:C	ATGTT:ATGTT	AG:AG	G:G	CGATGGTTTC:CGATGGTTTC
697	182L1346	ranie	300928808	IR 117500-B-B RGA-B RGA-B RGA-168 RGA	IRRI 156/IR12A330	A:A	A:A	C:C	AAAAGATTATGGC:AAAAGATTATGGC	A:A	C:C	ATGTT:ATGTT	AG:AG	G:G	CGATGGTTTC:CGATGGTTTC	A:A	A:A	C:C	AAAAGATTATGGC:AAAAGATTATGGC	A:A	C:C	ATGTT:ATGTT	AG:AG	G:G	CGATGGTTTC:CGATGGTTTC
698	182L1347	ranie	300928809	IR 117500-B-B RGA-B RGA-B RGA-169 RGA	IRRI 156/IR12A330	A:A	C:C	C:C	AAAAGATTATGGC:AAAAGATTATGGC	G:G	C:C	ATGTT:ATGTT	TC:TC	G:G	CGATGGTTTC:CGATGGTTTC	A:A	C:C	C:C	AAAAGATTATGGC:AAAAGATTATGGC	G:G	C:C	ATGTT:ATGTT	TC:TC	G:G	CGATGGTTTC:CGATGGTTTC
699	182L1348	ranie	300928810	IR 117500-B-B RGA-B RGA-B RGA-170 RGA	IRRI 156/IR12A330	A:A	C:C	C:C	AAAAGATTATGGC:AAAAGATTATGGC	G:A	C:C	ATGTT:ATGTT	TC:TC	G:G	CGATGGTTTC:CGATGGTTTC	A:A	C:C	C:C	AAAAGATTATGGC:AAAAGATTATGGC	G:A	C:C	ATGTT:ATGTT	TC:TC	G:G	CGATGGTTTC:CGATGGTTTC
700	182L1349	ranie	300928811	IR 117500-B-B RGA-B RGA-B RGA-171 RGA	IRRI 156/IR12A330	A:A	NA	C:C	AAAAGATTATGGC:AAAAGATTATGGC	G:A	C:C	ATGTT:ATGTT	TC:TC	G:G	CGATGGTTTC:CGATGGTTTC	A:A	C:A	C:C	AAAAGATTATGGC:AAAAGATTATGGC	G:A	C:C	ATGTT:ATGTT	TC:TC	G:G	CGATGGTTTC:CGATGGTTTC
701	182L1350	ranie	300928812	IR 117500-B-B RGA-B RGA-B RGA-172 RGA	IRRI 156/IR12A330	A:A	C:C	C:C	AAAAGATTATGGC:AAAAGATTATGGC	A:A	C:C	ATGTT:ATGTT	AG:AG	G:G	CGATGGTTTC:CGATGGTTTC	A:A	C:C	C:C	AAAAGATTATGGC:AAAAGATTATGGC	A:A	C:C	ATGTT:ATGTT	AG:AG	G:G	CGATGGTTTC:CGATGGTTTC
702	182L1351	ranie	300928813	IR 117500-B-B RGA-B RGA-B RGA-173 RGA	IRRI 156/IR12A330	A:A	C:C	C:C	AAAAGATTATGGC:AAAAGATTATGGC	A:A	C:C	ATGTT:ATGTT	AG:AG	G:G	CGATGGTTTC:CGATGGTTTC	A:A	C:C	C:C	AAAAGATTATGGC:AAAAGATTATGGC	A:A	C:C	ATGTT:ATGTT	AG:AG	G:G	CGATGGTTTC:CGATGGTTTC
703	182L1355	ranie	300928817	IR 117500-B-B RGA-B RGA-B RGA-177 RGA	IRRI 156/IR12A330	A:A	C:C	C:C	AAAAGATTATGGC:AAAAGATTATGGC	G:G	C:C	ATGTT:ATGTT	AG:AG	G:G	CGATGGTTTC:CGATGGTTTC	A:A	C:C	C:C	AAAAGATTATGGC:AAAAGATTATGGC	G:G	C:C	ATGTT:ATGTT	AG:AG	G:G	CGATGGTTTC:CGATGGTTTC
704	182L1356	ranie	300928818	IR 117500-B-B RGA-B RGA-B RGA-178 RGA	IRRI 156/IR12A330	A:A	A:A	C:C	AAAAGATTATGGC:AAAAGATTATGGC	A:A	C:C	ATGTT:ATGTT	AG:AG	G:G	CGATGGTTTC:CGATGGTTTC	A:A	A:A	C:C	NA	A:A	NA	ATGTT:ATGTT	AG:AG	NA	NA
705	182L1359	ranie	300928821	IR 117500-B-B RGA-B RGA-B RGA-181 RGA	IRRI 156/IR12A330	A:A	C:C	C:C	AAAAGATTATGGC:AAAAGATTATGGC	G:G	C:C	ATGTT:ATGTT	TC:TC	G:G	CGATGGTTTC:CGATGGTTTC	A:A	C:C	C:C	AAAAGATTATGGC:AAAAGATTATGGC	G:G	C:C	ATGTT:ATGTT	TC:TC	G:G	CGATGGTTTC:CGATGGTTTC
706	182L1360	ranie	300928822	IR 117500-B-B RGA-B RGA-B RGA-182 RGA	IRRI 156/IR12A330	A:A	C:C	C:C	AAAAGATTATGGC:AAAAGATTATGGC	G:A	C:C	ATGTT:ATGTT	AG:TC	G:G	NA	A:A	C:C	C:C	AAAAGATTATGGC:AAAAGATTATGGC	G:A	C:C	ATGTT:ATGTT	NA	G:G	CGATGGTTTC:CGATGGTTTC
707	182L1361	ranie	300928823	IR 117500-B-B RGA-B RGA-B RGA-183 RGA	IRRI 156/IR12A330	A:A	A:A	C:C	AAAAGATTATGGC:AAAAGATTATGGC	G:G	C:C	ATGTT:ATGTT	TC:TC	G:G	CGATGGTTTC:CGATGGTTTC	A:A	A:A	C:C	AAAAGATTATGGC:AAAAGATTATGGC	G:G	C:C	ATGTT:ATGTT	TC:TC	G:G	CGATGGTTTC:CGATGGTTTC
708	182L1362	ranie	300928824	IR 117500-B-B RGA-B RGA-B RGA-184 RGA	IRRI 156/IR12A330	A:A	C:C	C:C	AAAAGATTATGGC:AAAAGATTATGGC	G:G	C:C	ATGTT:ATGTT	AG:AG	G:G	CGATGGTTTC:CGATGGTTTC	A:A	C:C	C:C	AAAAGATTATGGC:AAAAGATTATGGC	G:G	C:C	ATGTT:ATGTT	AG:AG	G:G	CGATGGTTTC:CGATGGTTTC
709	182L1363	ranie	300928825	IR 117500-B-B RGA-B RGA-B RGA-185 RGA	IRRI 156/IR12A330	A:A	A:A	C:C	AAAAGATTATGGC:AAAAGATTATGGC	G:G	C:C	ATGTT:ATGTT	TC:TC	G:G	CGATGGTTTC:CGATGGTTTC	A:A	A:A	C:C	AAAAGATTATGGC:AAAAGATTATGGC	G:G	C:C	ATGTT:ATGTT	TC:TC	G:G	CGATGGTTTC:CGATGGTTTC
710	182L1364	ranie	300928826	IR 117500-B-B RGA-B RGA-B RGA-186 RGA	IRRI 156/IR12A330	A:A	C:C	C:C	AAAAGATTATGGC:AAAAGATTATGGC	G:G	C:C	ATGTT:ATGTT	AG:AG	G:G	CGATGGTTTC:CGATGGTTTC	A:A	C:C	C:C	AAAAGATTATGGC:AAAAGATTATGGC	G:G	C:C	ATGTT:ATGTT	AG:AG	G:G	CGATGGTTTC:CGATGGTTTC
711	182L1365	ranie	300928827	IR 117500-B-B RGA-B RGA-B RGA-187 RGA	IRRI 156/IR12A330	A:A	A:A	C:C	AAAAGATTATGGC:AAAAGATTATGGC	A:A	C:C	ATGTT:ATGTT	AG:AG	G:G	CGATGGTTTC:CGATGGTTTC	A:A	A:A	C:C	AAAAGATTATGGC:AAAAGATTATGGC	A:A	C:C	ATGTT:ATGTT	AG:AG	G:G	CGATGGTTTC:CGATGGTTTC
712	182L1367	ranie	300928829	IR 117500-B-B RGA-B RGA-B RGA-189 RGA	IRRI 156/IR12A330	A:A	A:A	C:C	AAAAGATTATGGC:AAAAGATTATGGC	A:A	C:C	ATGTT:ATGTT	TC:TC	G:G	CGATGGTTTC:CGATGGTTTC	A:A	A:A	C:C	AAAAGATTATGGC:AAAAGATTATGGC	A:A	C:C	ATGTT:ATGTT	TC:TC	G:G	CGATGGTTTC:CGATGGTTTC
713	182L1368	ranie	300928830	IR 117500-B-B RGA-B RGA-B RGA-190 RGA	IRRI 156/IR12A330	A:A	C:C	C:C	AAAAGATTATGGC:AAAAGATTATGGC	G:G	C:C	ATGTT:ATGTT	TC:TC	G:G	CGATGGTTTC:CGATGGTTTC	A:A	C:C	C:C	AAAAGATTATGGC:AAAAGATTATGGC	G:G	C:C	ATGTT:ATGTT	TC:TC	G:G	CGATGGTTTC:CGATGGTTTC
714	182L1370	ranie	300928832	IR 117500-B-B RGA-B RGA-B RGA-192 RGA	IRRI 156/IR12A330	A:A	A:A	C:C	AAAAGATTATGGC:AAAAGATTATGGC	A:A	C:C	ATGTT:ATGTT	AG:AG	G:G	CGATGGTTTC:CGATGGTTTC	A:A	A:A	C:C	AAAAGATTATGGC:AAAAGATTATGGC	A:A	C:C	ATGTT:ATGTT	AG:AG	G:G	CGATGGTTTC:CGATGGTTTC
715	182L1371	ranie	300928833	IR 117500-B-B RGA-B RGA-B RGA-193 RGA	IRRI 156/IR12A330	A:A	C:C	C:C	AAAAGATTATGGC:AAAAGATTATGGC	A:A	C:C	ATGTT:ATGTT	AG:AG	G:G	CGATGGTTTC:CGATGGTTTC	A:A	C:C	C:C	AAAAGATTATGGC:AAAAGATTATGGC	A:A	C:C	ATGTT:ATGTT	AG:AG	G:G	CGATGGTTTC:CGATGGTTTC
716	182L1372	ranie	300928834	IR 117500-B-B RGA-B RGA-B RGA-194 RGA	IRRI 156/IR12A330	A:A	C:C	C:C	AAAAGATTATGGC:AAAAGATTATGGC	G:G	C:C	ATGTT:ATGTT	AG:AG	G:G	CGATGGTTTC:CGATGGTTTC	A:A	C:C	C:C	AAAAGATTATGGC:AAAAGATTATGGC	G:G	C:C	ATGTT:ATGTT	AG:AG	G:G	CGATGGTTTC:CGATGGTTTC
717	182L1373	ranie	300928835	IR 117500-B-B RGA-B RGA-B RGA-195 RGA	IRRI 156/IR12A330	A:A	C:C	C:C	AAAAGATTATGGC:AAAAGATTATGGC	G:G	C:C	ATGTT:ATGTT	AG:AG	G:G	CGATGGTTTC:CGATGGTTTC	A:A	C:C	C:C	AAAAGATTATGGC:AAAAGATTATGGC	G:G	C:C	ATGTT:ATGTT	AG:AG	G:G	CGATGGTTTC:CGATGGTTTC
718	182L1375	ranie	300928837	IR 117500-B-B RGA-B RGA-B RGA-197 RGA	IRRI 156/IR12A330	A:A	C:C	C:C	AAAAGATTATGGC:AAAAGATTATGGC	G:G	C:C	ATGTT:ATGTT	AG:AG	G:G	CGATGGTTTC:CGATGGTTTC	A:A	C:C	C:C	AAAAGATTATGGC:AAAAGATTATGGC	G:G	C:C	ATGTT:ATGTT	AG:AG	G:G	CGATGGTTTC:CGATGGTTTC
719	182L1378	ranie	300928840	IR 117500-B-B RGA-B RGA-B RGA-200 RGA	IRRI 156/IR12A330	A:A	A:A	C:C	AAAAGATTATGGC:AAAAGATTATGGC	A:A	C:C	ATGTT:ATGTT	AG:AG	G:G	CGATGGTTTC:CGATGGTTTC	A:A	A:A	C:C	AAAAGATTATGGC:AAAAGATTATGGC	A:A	C:C	ATGTT:ATGTT	AG:AG	G:G	CGATGGTTTC:CGATGGTTTC
[truncated: 747 more rows]
